# Supplementary material for: Mutational analysis of genes coding for cell surface proteins in colorectal cancer cell lines reveal novel altered pathways, druggable mutations and mutated epitopes for targeted therapy
Source: Oncotarget. 2014 Aug 25;5(19):9199–213. doi: 10.18632/oncotarget.2374 (PMC4253428; doi:10.18632/oncotarget.2374)
Supplement: Supplementary file 1 [file oncotarget-05-9199-s001.xlsx]

## Sheet: Table S1
Table S1 - List of the 3,594 genes coding for cell surface proteins
Gene name
ABCA1
ABCA10
ABCA12
ABCA13
ABCA3
ABCA4
ABCA5
ABCA6
ABCA7
ABCA8
ABCA9
ABCB1
ABCB11
ABCB4
ABCC1
ABCC2
ABCC3
ABCC4
ABCC5
ABCC6
ABCC8
ABCC9
ABCD2
ABCG1
ABCG2
ABCG4
ABCG5
ABCG8
ABHD1
ABHD12
ABHD13
ACBD4
ACBD5
ACCN5
ACE
ACE2
ACMSD
ACP1
ACPT
ACSL5
ACSL6
ACVR1
ACVR1B
ACVR1C
ACVR2A
ACVR2B
ACVRL1
ADAM10
ADAM11
ADAM12
ADAM15
ADAM17
ADAM18
ADAM19
ADAM2
ADAM20
ADAM21
ADAM22
ADAM23
ADAM28
ADAM29
ADAM30
ADAM32
ADAM7
ADAM8
ADAM9
ADCY1
ADCY10
ADCY2
ADCY3
ADCY4
ADCY5
ADCY6
ADCY7
ADCY8
ADCY9
ADCYAP1R1
ADIPOR1
ADIPOR2
ADORA1
ADORA2A
ADORA2B
ADORA3
ADRA1A
ADRA1B
ADRA1D
ADRA2A
ADRA2B
ADRA2C
ADRB1
ADRB2
ADRB3
AGMO
AGPAT2
AGPAT3
AGPAT4
AGPAT5
AGPAT6
AGPAT9
AGTR1
AGTR2
AGTRAP
AIG1
AJAP1
ALCAM
ALG10
ALG10B
ALG11
ALKBH5
ALOX5AP
AMFR
AMICA1
AMIGO1
AMIGO2
AMIGO3
AMN
ANKH
ANKRD22
ANKRD46
ANO1
ANO10
ANO2
ANO3
ANO4
ANO5
ANO6
ANO7
ANO8
ANO9
ANTXR1
ANTXR2
APCDD1
APH1B
APLNR
APLP1
APOL1
APOL2
APOL6
APOLD1
APP
AQP1
AQP10
AQP11
AQP2
AQP3
AQP4
AQP5
AQP6
AQP7
AQP8
AQP9
AREG
ARL6IP6
ARSE
ARSF
ARSH
ART3
ARV1
ASGR1
ASGR2
ASTN1
ASTN2
ATAD5
ATCAY
ATG9A
ATL2
ATL3
ATP10A
ATP10D
ATP11A
ATP11C
ATP12A
ATP13A1
ATP13A2
ATP13A4
ATP13A5
ATP1A1
ATP1A2
ATP1A3
ATP1A4
ATP1B1
ATP1B2
ATP1B3
ATP1B4
ATP2A2
ATP2A3
ATP2B1
ATP2B2
ATP2B3
ATP2B4
ATP2C1
ATP2C2
ATP4A
ATP4B
ATP6AP1
ATP6AP1L
ATP6AP2
ATP6V0A1
ATP6V0A2
ATP6V0A4
ATP6V0B
ATP6V0C
ATP6V0E1
ATP6V0E2
ATP7A
ATP7B
ATP8A1
ATP8A2
ATP8B1
ATP8B2
ATP8B3
ATP8B4
ATP9A
ATP9B
ATRN
ATRNL1
AVPR1A
AVPR1B
AVPR2
AWAT2
AXL
BACE1
BACE2
BAI1
BAI2
BAI3
BAK1
BAMBI
BAX
BCAP31
BCHE
BCL2L2
BDKRB1
BDKRB2
BEST1
BEST2
BEST3
BEST4
BFAR
BIK
BLCAP
BMPR1A
BMPR1B
BMPR2
BNIP1
BOC
BRI3
BRI3BP
BRS3
BSG
BSND
BTC
BTLA
BTN1A1
BTN2A1
BTN2A2
BTN3A1
BTN3A2
BTN3A3
BTNL3
BTNL8
BTNL9
BVES
C10orf111
C10orf26
C10orf35
C10orf54
C10orf57
C10orf76
C11orf10
C11orf24
C11orf75
C11orf87
C12orf23
C12orf53
C12orf69
C13orf16
C14orf101
C14orf180
C14orf37
C14orf49
C15orf24
C16orf54
C16orf58
C16orf79
C17orf61
C17orf74
C17orf78
C17orf80
C18orf1
C18orf19
C18orf26
C18orf45
C18orf55
C19orf12
C19orf18
C19orf26
C19orf28
C19orf46
C19orf56
C19orf59
C19orf6
C19orf63
C1orf130
C1orf162
C1orf210
C1orf27
C1orf85
C1orf95
C20orf103
C20orf106
C20orf107
C20orf108
C20orf24
C20orf3
C20orf30
C20orf46
C20orf54
C21orf63
C22orf32
C2orf18
C2orf28
C2orf82
C3AR1
C3orf17
C3orf18
C3orf35
C3orf45
C4orf3
C4orf32
C4orf34
C5AR1
C5orf15
C5orf28
C5orf4
C6orf105
C6orf138
C6orf162
C6orf174
C6orf191
C6orf192
C6orf35
C6orf64
C6orf70
C6orf72
C6orf89
C7orf23
C7orf42
C7orf45
C7orf53
C8orf40
C9orf11
C9orf123
C9orf4
C9orf46
C9orf5
C9orf7
C9orf71
C9orf89
C9orf91
CA12
CA14
CA4
CABP7
CACHD1
CACNA1B
CACNA1C
CACNA1D
CACNA1E
CACNA1F
CACNA1G
CACNA1H
CACNA1I
CACNA1S
CACNG1
CACNG2
CACNG3
CACNG4
CACNG5
CACNG6
CACNG7
CADM1
CADM2
CADM3
CADM4
CALCR
CALCRL
CALHM1
CALHM2
CALN1
CALY
CASD1
CASR
CATSPER1
CATSPER2
CATSPER3
CATSPER4
CATSPERB
CATSPERG
CAV1
CAV2
CAV3
CCBP2
CCDC107
CCDC108
CCDC109B
CCDC136
CCDC167
CCDC51
CCDC56
CCDC90A
CCDC90B
CCKAR
CCKBR
CCL18
CCPG1
CCR1
CCR10
CCR2
CCR3
CCR4
CCR5
CCR6
CCR7
CCR8
CCR9
CCRL1
CCRL2
CD101
CD151
CD163
CD163L1
CD164
CD164L2
CD180
CD19
CD1A
CD1B
CD1C
CD1D
CD1E
CD2
CD200
CD200R1
CD200R1L
CD207
CD22
CD226
CD247
CD248
CD27
CD274
CD276
CD28
CD300A
CD300C
CD300E
CD300LB
CD300LF
CD300LG
CD302
CD320
CD33
CD34
CD36
CD37
CD3E
CD3G
CD4
CD40
CD44
CD46
CD47
CD48
CD5
CD52
CD53
CD58
CD6
CD63
CD69
CD7
CD72
CD74
CD79A
CD79B
CD80
CD81
CD82
CD83
CD84
CD86
CD8A
CD8B
CD9
CD93
CD96
CD97
CD99L2
CDCP1
CDH1
CDH10
CDH11
CDH12
CDH15
CDH16
CDH17
CDH18
CDH19
CDH2
CDH20
CDH22
CDH23
CDH24
CDH26
CDH3
CDH4
CDH5
CDH6
CDH7
CDH8
CDH9
CDHR1
CDHR3
CDHR5
CDIPT
CDKAL1
CDON
CEACAM1
CEACAM16
CEACAM19
CEACAM21
CEACAM3
CEACAM4
CECR6
CELSR1
CELSR2
CELSR3
CEND1
CEPT1
CFTR
CH25H
CHIC1
CHIC2
CHL1
CHODL
CHPT1
CHRFAM7A
CHRM1
CHRM2
CHRM3
CHRM4
CHRM5
CHRNA1
CHRNA10
CHRNA2
CHRNA3
CHRNA4
CHRNA5
CHRNA6
CHRNA7
CHRNA9
CHRNB1
CHRNB2
CHRNB3
CHRNB4
CHRND
CHRNE
CHRNG
CHST15
CISD2
CKAP4
CKLF
CLCA2
CLCA4
CLCC1
CLCN1
CLCN2
CLCN4
CLCN5
CLCN6
CLCN7
CLCNKA
CLCNKB
CLDN1
CLDN10
CLDN11
CLDN12
CLDN14
CLDN15
CLDN16
CLDN17
CLDN18
CLDN19
CLDN2
CLDN20
CLDN23
CLDN3
CLDN4
CLDN5
CLDN6
CLDN7
CLDN8
CLDN9
CLDND1
CLDND2
CLEC10A
CLEC12A
CLEC12B
CLEC14A
CLEC17A
CLEC1A
CLEC1B
CLEC2D
CLEC4A
CLEC4F
CLEC4G
CLEC4M
CLEC7A
CLEC9A
CLMN
CLMP
CLN6
CLPTM1
CLPTM1L
CLRN1
CLRN3
CLSTN1
CLSTN2
CLSTN3
CMKLR1
CMTM1
CMTM2
CMTM3
CMTM4
CMTM5
CMTM6
CMTM7
CMTM8
CNGA1
CNGA3
CNGA4
CNGB3
CNIH
CNIH2
CNIH3
CNIH4
CNNM2
CNNM4
CNOT1
CNR1
CNR2
CNST
CNTNAP1
CNTNAP2
CNTNAP3
CNTNAP4
CNTNAP5
COL17A1
COL25A1
COLEC12
COQ2
CORIN
COX8C
CPD
CR1
CR2
CRB1
CRB2
CRB3
CRELD1
CRHR1
CRHR2
CRIM1
CRLS1
CRTAM
CSF1
CSF1R
CSF2RB
CSF3R
CSMD1
CSMD2
CSMD3
CSPG4
CSPG5
CTAGE15P
CTAGE5
CTLA4
CTXN3
CUZD1
CWH43
CX3CL1
CX3CR1
CXADR
CXCL16
CXCR1
CXCR2
CXCR3
CXCR4
CXCR5
CXCR6
CXCR7
CXorf1
CXorf59
CXorf66
CYB561
CYB561D1
CYB561D2
CYBASC3
CYBRD1
CYHR1
CYP2U1
CYP51A1
CYSLTR1
CYSLTR2
CYYR1
DAD1
DAG1
DAGLA
DARC
DCAKD
DCBLD1
DCBLD2
DCC
DCHS1
DCHS2
DCST2
DCT
DDR2
DEGS1
DEGS2
DENND1B
DGAT2
DGCR2
DIRC2
DISP1
DISP2
DLK1
DLK2
DLL1
DLL4
DNAJB12
DNAJC14
DNAJC15
DNAJC22
DNAJC25
DNAJC30
DNAJC4
DNAJC5
DNER
DOLK
DPCR1
DPP10
DPP6
DPP8
DPY19L2
DPY19L3
DPY19L4
DRAM1
DRAM2
DRD1
DRD2
DRD3
DRD4
DRD5
DSC1
DSC3
DSCAM
DSCAML1
DSEL
DUOX1
DUOX2
DUOXA1
DUOXA2
DYSF
EBP
ECE1
ECE2
ECEL1
EDA
EDA2R
EDAR
EDNRA
EDNRB
EFNB1
EFNB2
EFNB3
EGF
EGFR
EI24
ELFN2
ELN
ELOVL5
ELOVL6
ELOVL7
EMB
EMCN
EML2
EMP1
EMP2
EMP3
EMR1
EMR2
EMR3
ENG
ENPP4
ENPP5
ENTPD1
ENTPD2
ENTPD3
ENTPD7
ENTPD8
EPCAM
EPGN
EPHA1
EPHA10
EPHA2
EPHA3
EPHA4
EPHA5
EPHA7
EPHA8
EPHB1
EPHB2
EPHB3
EPHB4
EPHB6
EPOR
EPSTI1
EPT1
ERBB2
ERBB3
ERBB4
EREG
ERGIC3
ERMAP
ERMP1
ERVFRD-1
ESAM
ESYT1
ESYT2
ESYT3
ETNK1
EVC2
EVI2A
EVI2B
F11R
F2R
F2RL1
F2RL2
F2RL3
F3
FA2H
FADS1
FADS2
FADS3
FADS6
FAIM2
FAIM3
FAM105A
FAM134A
FAM134B
FAM134C
FAM159A
FAM162A
FAM171A1
FAM173B
FAM174A
FAM174B
FAM176A
FAM176B
FAM187B
FAM189A2
FAM189B
FAM18B1
FAM18B2
FAM200A
FAM26E
FAM26F
FAM38A
FAM38B
FAM57A
FAM57B
FAM70A
FAM70B
FAM73A
FAM8A1
FANCM
FAR1
FAR2
FASLG
FAT1
FAT2
FAT4
FATE1
FCAR
FCER1A
FCGR1A
FCGR1B
FCGR2A
FCGR2B
FCGR2C
FCGR3A
FCGR3B
FCGRT
FCRL1
FCRL2
FCRL3
FCRL4
FCRL5
FCRL6
FER1L5
FER1L6
FFAR1
FFAR2
FFAR3
FGFR1
FGFR2
FGFR3
FGFRL1
FIBCD1
FITM1
FKBP8
FLRT1
FLRT2
FLRT3
FLT3
FLT3LG
FLT4
FLVCR1
FLVCR2
FMR1NB
FNDC3A
FNDC3B
FNDC4
FNDC5
FNDC9
FOLR1
FPR1
FPR2
FPR3
FRAS1
FREM2
FRRS1
FSHR
FXYD1
FXYD2
FXYD3
FXYD4
FXYD5
FXYD6
FZD1
FZD10
FZD2
FZD3
FZD4
FZD5
FZD6
FZD7
FZD8
FZD9
G6PC2
G6PC3
GABBR2
GABRA1
GABRA2
GABRA3
GABRA4
GABRA5
GABRA6
GABRB1
GABRB2
GABRB3
GABRD
GABRE
GABRG1
GABRG2
GABRG3
GABRP
GABRQ
GABRR1
GABRR2
GALR1
GALR2
GALR3
GCGR
GDAP1
GDAP1L1
GDPD1
GDPD2
GDPD3
GDPD4
GDPD5
GFRAL
GGCX
GGT1
GGT7
GHITM
GHR
GHRHR
GHSR
GIMAP2
GIPR
GJA1
GJA10
GJA3
GJA4
GJA5
GJA8
GJA9
GJB1
GJB2
GJB3
GJB4
GJB5
GJB6
GJB7
GJC1
GJC2
GJC3
GJD2
GJD3
GJD4
GLIPR1
GLP1R
GLP2R
GLRA1
GLRA2
GLRA3
GLRB
GNRHR
GOLGA5
GOLT1A
GOLT1B
GP1BA
GP1BB
GP2
GP5
GP6
GP9
GPA33
GPAA1
GPBAR1
GPER
GPM6A
GPM6B
GPNMB
GPR1
GPR101
GPR107
GPR110
GPR111
GPR112
GPR113
GPR114
GPR115
GPR116
GPR119
GPR12
GPR123
GPR124
GPR125
GPR126
GPR128
GPR132
GPR133
GPR135
GPR137
GPR137B
GPR139
GPR141
GPR142
GPR143
GPR144
GPR146
GPR148
GPR149
GPR15
GPR150
GPR151
GPR152
GPR153
GPR155
GPR156
GPR157
GPR158
GPR160
GPR161
GPR162
GPR17
GPR171
GPR172A
GPR172B
GPR173
GPR174
GPR176
GPR179
GPR18
GPR180
GPR182
GPR183
GPR19
GPR20
GPR21
GPR22
GPR25
GPR26
GPR27
GPR3
GPR31
GPR32
GPR34
GPR35
GPR37
GPR37L1
GPR39
GPR4
GPR44
GPR45
GPR50
GPR52
GPR55
GPR56
GPR6
GPR61
GPR62
GPR63
GPR64
GPR65
GPR68
GPR75
GPR77
GPR78
GPR82
GPR83
GPR84
GPR87
GPR88
GPR89B
GPR97
GPR98
GPRC5A
GPRC5B
GPRC5C
GPRC5D
GPRC6A
GRAMD1A
GRAMD1C
GRAMD2
GRAMD3
GRAMD4
GRIA1
GRIA2
GRIA3
GRIA4
GRID1
GRID2
GRIK1
GRIK2
GRIK3
GRIK4
GRIK5
GRIN1
GRIN2A
GRIN2B
GRIN2C
GRIN2D
GRIN3A
GRIN3B
GRINA
GRM1
GRM2
GRM3
GRM4
GRM5
GRM6
GRM7
GRM8
GRPR
GSG1
GSG1L
GUCY2C
GUCY2D
GUCY2F
GYPA
GYPB
GYPC
GYPE
HAS1
HAS2
HAS3
HAVCR1
HAVCR2
HBEGF
HCAR1
HCAR2
HCAR3
HCN1
HCN2
HCN3
HCN4
HCRTR1
HCRTR2
HCST
HEPACAM
HEPACAM2
HEPH
HERPUD2
HFE
HFE2
HHAT
HHATL
HHLA2
HIAT1
HIATL1
HIGD1A
HIGD1B
HIGD2A
HLA-A
HLA-B
HLA-DMA
HLA-DOB
HLA-DQA1
HLA-DQA2
HLA-DQB1
HLA-DRA
HLA-DRB3
HLA-DRB5
HLA-F
HLA-G
HM13
HRASLS2
HRH1
HRH2
HRH3
HRH4
HRK
HS3ST3B1
HS6ST2
HSD17B12
HSD17B3
HTR1A
HTR1B
HTR1D
HTR1E
HTR1F
HTR2A
HTR2B
HTR2C
HTR3A
HTR3B
HTR3C
HTR3D
HTR3E
HTR4
HTR5A
HTR6
HTR7
HVCN1
ICAM1
ICAM2
ICAM3
ICAM4
ICAM5
ICOS
ICOSLG
IER3IP1
IFI27
IFI27L1
IFI6
IFITM1
IFITM2
IFITM3
IFITM5
IFNAR1
IFNAR2
IFNGR1
IFNGR2
IGDCC3
IGDCC4
IGF1R
IGF2R
IGFLR1
IGSF1
IGSF11
IGSF3
IGSF6
IGSF8
IGSF9
IL10RA
IL10RB
IL11RA
IL12RB1
IL12RB2
IL13RA1
IL13RA2
IL17RA
IL17RB
IL17RC
IL17RE
IL18R1
IL18RAP
IL1R1
IL1R2
IL1RAP
IL1RAPL1
IL1RAPL2
IL1RL1
IL1RL2
IL20RA
IL20RB
IL21R
IL22RA1
IL23R
IL27RA
IL28RA
IL2RA
IL2RB
IL2RG
IL31RA
IL5RA
IL6R
IL6ST
IL7R
ILDR1
ILDR2
IMP5
IMPG1
IMPG2
INPP4A
INSIG1
INSIG2
INSR
INSRR
IQCF1
ISLR2
ITFG1
ITGA10
ITGA11
ITGA2
ITGA2B
ITGA3
ITGA4
ITGA6
ITGA7
ITGA8
ITGA9
ITGAD
ITGAE
ITGAL
ITGAM
ITGAV
ITGAX
ITGB1
ITGB2
ITGB3
ITGB5
ITGB6
ITGB7
ITGB8
ITM2A
ITM2B
ITM2C
ITPR1
ITPR2
ITPRIPL1
ITPRIPL2
IZUMO1
IZUMO2
JAG1
JAG2
JAGN1
JAKMIP3
JAM2
JAM3
JKAMP
JTB
KCNA1
KCNA10
KCNA2
KCNA3
KCNA4
KCNA5
KCNA6
KCNA7
KCNB1
KCNB2
KCNC1
KCNC2
KCNC3
KCNC4
KCND1
KCND2
KCND3
KCNE1
KCNE1L
KCNE2
KCNE3
KCNE4
KCNG1
KCNG2
KCNG3
KCNG4
KCNH1
KCNH2
KCNH3
KCNH4
KCNH5
KCNH6
KCNH7
KCNH8
KCNJ1
KCNJ10
KCNJ11
KCNJ12
KCNJ13
KCNJ14
KCNJ15
KCNJ16
KCNJ2
KCNJ3
KCNJ4
KCNJ5
KCNJ6
KCNJ8
KCNJ9
KCNK1
KCNK10
KCNK12
KCNK13
KCNK15
KCNK16
KCNK17
KCNK18
KCNK2
KCNK3
KCNK4
KCNK5
KCNK6
KCNK7
KCNK9
KCNMA1
KCNMB1
KCNMB2
KCNMB3
KCNMB4
KCNN1
KCNN2
KCNN3
KCNN4
KCNQ1
KCNQ2
KCNQ3
KCNQ4
KCNQ5
KCNS1
KCNS2
KCNS3
KCNT1
KCNT2
KCNV1
KCNV2
KDR
KEL
KIAA0195
KIAA0247
KIAA0319
KIAA0319L
KIAA1024
KIAA1161
KIAA1324
KIAA1324L
KIAA1467
KIAA1715
KIAA1919
KIAA2013
KIDINS220
KIR2DL1
KIR2DL3
KIR2DL5A
KIR2DS1
KIR2DS2
KIR2DS4
KIR2DS5
KIR3DL1
KIR3DL2
KIR3DL3
KIRREL
KIRREL2
KIRREL3
KISS1R
KIT
KITLG
KL
KLB
KLHL31
KLRB1
KLRC1
KLRC2
KLRC3
KLRC4
KLRF1
KLRG1
KLRG2
KLRK1
KMO
KREMEN1
KREMEN2
KRTAP19-1
KRTAP19-3
KRTCAP2
KRTCAP3
L1CAM
LAG3
LAIR1
LAMP1
LAMP2
LAPTM4A
LAPTM4B
LAPTM5
LAX1
LAYN
LCAT
LCLAT1
LCT
LCTL
LDLR
LDLRAD1
LDLRAD3
LECT1
LEPR
LEPROT
LEPROTL1
LETM1
LETMD1
LGR4
LGR5
LGR6
LHCGR
LHFP
LHFPL1
LHFPL2
LHFPL3
LHFPL4
LHFPL5
LIFR
LILRB1
LILRB2
LILRB3
LILRB4
LILRB5
LIM2
LINGO1
LINGO4
LMBR1
LMBR1L
LMBRD1
LMBRD2
LMF1
LMF2
LMLN
LMTK2
LNPEP
LOC650293
LPAR1
LPAR2
LPAR3
LPAR4
LPAR5
LPAR6
LPCAT1
LPCAT2
LPCAT3
LPCAT4
LPGAT1
LPHN1
LPHN2
LPHN3
LPPR1
LPPR2
LPPR4
LPPR5
LRBA
LRCH1
LRCH4
LRFN2
LRFN3
LRFN4
LRFN5
LRIG1
LRIG2
LRIG3
LRIT2
LRIT3
LRMP
LRP1
LRP10
LRP11
LRP1B
LRP3
LRP4
LRP5
LRP6
LRP8
LRRC15
LRRC19
LRRC24
LRRC25
LRRC26
LRRC3
LRRC32
LRRC33
LRRC37A
LRRC37A2
LRRC37A3
LRRC37B
LRRC3B
LRRC4
LRRC4C
LRRC52
LRRC55
LRRC59
LRRC66
LRRC8A
LRRC8B
LRRC8C
LRRC8D
LRRC8E
LRRN1
LRRN2
LRRN3
LRRN4
LRRN4CL
LRRTM1
LRRTM2
LRRTM3
LRRTM4
LRTM1
LRTM2
LSAMP
LSR
LTB4R
LTB4R2
LTBR
LTC4S
LTK
LY6D
LY6K
LY75
LY9
LYSMD3
LYSMD4
LYVE1
M6PR
MAG
MAGEH1
MAGT1
MAL
MAL2
MALL
MAMDC4
MANSC1
MARCO
MARVELD1
MARVELD2
MARVELD3
MAS1
MAVS
MBOAT2
MBOAT7
MBTPS2
MC1R
MC2R
MC3R
MC4R
MC5R
MCAM
MCART6
MCHR1
MCHR2
MCOLN1
MCOLN2
MCOLN3
MCTP1
MCTP2
MCU
MDGA2
MEGF10
MEGF11
MEGF8
MEP1A
MEP1B
MERTK
MET
METTL7A
MFAP3L
MFF
MFRP
MFSD1
MFSD10
MFSD11
MFSD2A
MFSD3
MFSD4
MFSD6
MFSD6L
MFSD7
MFSD8
MFSD9
MGAM
MGAT5B
MICA
MIP
MLEC
MLNR
MMD
MMD2
MME
MMGT1
MMP14
MMP15
MMP16
MMP24
MOG
MOGAT2
MOGAT3
MOSPD1
MOSPD2
MOSPD3
MPDU1
MPL
MPPE1
MPZ
MPZL1
MPZL3
MR1
MRAP2
MRC1
MRC2
MRGPRD
MRGPRE
MRGPRF
MRGPRX1
MRGPRX2
MRGPRX3
MRGPRX4
MRS2
MS4A1
MS4A10
MS4A12
MS4A13
MS4A15
MS4A2
MS4A3
MS4A4A
MS4A5
MS4A6A
MS4A6E
MS4A7
MS4A8B
MSR1
MST1R
MTNR1A
MTNR1B
MTUS1
MUC1
MUC13
MUC15
MUC16
MUC17
MUC21
MUC4
MUL1
MUSK
MXRA8
MYADM
MYCT1
MYOF
NAALADL2
NALCN
NAT2
NAT8
NAT8B
NCAM1
NCAM2
NCEH1
NCLN
NCR1
NCR2
NCSTN
NDFIP1
NDFIP2
NEO1
NETO1
NETO2
NFAM1
NFASC
NGFR
NINJ1
NINJ2
NIPA1
NIPA2
NIPAL1
NIPAL2
NIPAL3
NKAIN1
NKAIN2
NKAIN3
NKAIN4
NKG7
NKPD1
NLGN1
NLGN2
NLGN3
NLGN4X
NLGN4Y
NMBR
NMUR1
NMUR2
NOTCH2
NOX1
NOX3
NOX4
NOX5
NPBWR1
NPBWR2
NPDC1
NPFFR1
NPFFR2
NPHS1
NPHS2
NPR3
NPSR1
NPTN
NPY1R
NPY2R
NPY5R
NRCAM
NRG1
NRG2
NRG3
NRG4
NRP1
NRP2
NRSN1
NRSN2
NRXN1
NRXN2
NRXN3
NSDHL
NT5E
NTRK1
NTRK2
NTRK3
NTSR1
NTSR2
O3FAR1
OCA2
OCLM
OCLN
ODF4
ODZ1
OLR1
OMA1
OPALIN
OPN1LW
OPN1MW
OPN1MW2
OPN1SW
OPN3
OPN4
OPN5
OPRD1
OPRK1
OPRL1
OPRM1
OR10A2
OR10A3
OR10A4
OR10A5
OR10A6
OR10A7
OR10AD1
OR10AG1
OR10G2
OR10G3
OR10G4
OR10G7
OR10G8
OR10G9
OR10H1
OR10H2
OR10H3
OR10H4
OR10H5
OR10J1
OR10J3
OR10J5
OR10K1
OR10K2
OR10P1
OR10Q1
OR10R2
OR10S1
OR10T2
OR10V1
OR10W1
OR10X1
OR10Z1
OR11G2
OR11H1
OR11H12
OR11H4
OR11H6
OR11L1
OR12D2
OR13A1
OR13C2
OR13C3
OR13C4
OR13C5
OR13C8
OR13C9
OR13D1
OR13F1
OR13G1
OR13H1
OR13J1
OR14A16
OR14C36
OR14I1
OR1A1
OR1A2
OR1B1
OR1C1
OR1D2
OR1D5
OR1E1
OR1E2
OR1F1
OR1G1
OR1I1
OR1J1
OR1J2
OR1J4
OR1K1
OR1L1
OR1L3
OR1L4
OR1L6
OR1L8
OR1M1
OR1N1
OR1N2
OR1Q1
OR1S1
OR1S2
OR2A1
OR2A12
OR2A14
OR2A2
OR2A25
OR2A4
OR2A42
OR2A5
OR2A7
OR2AE1
OR2AG1
OR2AG2
OR2AK2
OR2AT4
OR2B11
OR2B2
OR2B6
OR2C1
OR2C3
OR2D2
OR2D3
OR2F1
OR2F2
OR2G2
OR2G3
OR2G6
OR2J2
OR2J3
OR2K2
OR2L13
OR2L2
OR2L3
OR2L8
OR2M2
OR2M3
OR2M4
OR2M5
OR2M7
OR2S2
OR2T1
OR2T10
[truncated: 1,596 more rows]

## Sheet: Table S2
Table S2 - List of the 23 colorectal cancer cell lines
Cell Line	Source	Mutations in POLE	Mutations/Deletions in DNA Repair Genes	MLH1 methylation	MSI	Mutation Rate	Mutator Phenotype	Capture System	Platform Sequencing	Expression data
CACO2	ATCC	no	no	no	no	6.72e-06	no	Sure Select	SOLiD4.0	RNA-Seq
COLO205	ATCC	no	PMS2	no	no	7.05e-06	no	Sure Select	SOLiD4.0	RNA-Seq
COLO320-DM	ATCC	no	no	no	no	1.41e-05	no	Tru Seq	HiSeq 2000	RNA-Seq
HCC2998	DCT Tumor Repository	yes	MLH3	no	no	0.000121	yes	Sure Select	SOLiD4.0	-
HCT116	ATCC	no	MLH1	no	yes	5.85e-05	yes	Sure Select	SOLiD4.0	RNA-Seq
HCT15	ATCC	yes	no	no	yes	0.000176	yes	Sure Select	SOLiD4.0	RNA-Seq
HT29	ATCC	no	no	no	no	1.08e-05	no	Sure Select	SOLiD4.0	RNA-Seq
KM12	DCT Tumor Repository	no	no	no	yes	6.92e-05	yes	Sure Select	SOLiD4.0	RNA-Seq
LIM1215	Ludwig Institute for Cancer Research	no	no	no	yes	2.39e-05	yes	Sure Select	SOLiD4.0	RNA-Seq
LIM2405	Ludwig Institute for Cancer Research	yes	no	no	yes	3.39e-05	yes	Sure Select	SOLiD4.0	RNA-Seq
LOVO	ATCC	no	MSH3, MSH2	yes	yes	8.12e-05	yes	Tru Seq	HiSeq 2000	Array CCLE
RKO	ATCC	yes	MLH1	yes	yes	7.9e-05	yes	Sure Select	SOLiD4.0	RNA-Seq
RW2982	Roger Williams General Hospital	no	no	no	no	1.31e-05	no	Tru Seq	HiSeq 2000	-
RW7213	Roger Williams General Hospital	no	no	no	no	1.02e-05	no	Tru Seq	HiSeq 2000	-
SKCO1	ATCC	no	no	no	no	1.94e-05	no	Tru Seq	HiSeq 2000	Array CCLE
SW1116	ATCC	no	no	yes	no	1.46e-05	no	Tru Seq	HiSeq 2000	Array CCLE
SW403	ATCC	no	no	no	no	2.71e-05	no	Tru Seq	HiSeq 2000	Array CCLE
SW48	ATCC	no	MLH3	no	yes	8.69e-05	yes	Tru Seq	HiSeq 2000	Array CCLE
SW480	ATCC	no	no	no	no	1.36e-05	no	Sure Select	SOLiD4.0	RNA-Seq
SW620	ATCC	no	no	no	no	1.62e-05	no	Sure Select	SOLiD4.0	-
SW837	ATCC	no	no	no	no	1.02e-05	no	Tru Seq	HiSeq 2000	Array CCLE
SW948	ATCC	no	no	no	no	9.18e-06	no	Tru Seq	HiSeq 2000	Array CCLE
T84	ATCC	no	no	no	no	1.94e-05	no	Tru Seq	HiSeq 2000	Array CCLE

## Sheet: Table S3
Table S3 - List of 3,944 non-synonymous substitutions and 595 InDels occuring in the Surfaceome genes
Cell line	Chromosome	Position	Reference base	Variant base	Variant Frequency (%)	Gene name	Reference codon	Variant codon	Reference aminoacid	Variant aminoacid	Mutation type	Expressed
CACO2	CHR1	153751933	G	A	28.95	SLC27A3	CGA	CAA	R	Q	NonSyno	yes
CACO2	CHR1	208255817	C	T	22.5	PLXNA2	GTG	ATG	V	M	NonSyno	yes
CACO2	CHR13	95735444	C	T	15.22	ABCC4	CGG	CAG	R	Q	NonSyno	yes
CACO2	CHR17	48755267	A	G	15.91	ABCC3	AAC	GAC	N	D	NonSyno	yes
CACO2	CHR22	19055679	G	A	71.43	DGCR2	CGG	TGG	R	W	NonSyno	yes
CACO2	CHR3	45132683	G	A	38.64	CDCP1	CTT	TTT	L	F	NonSyno	yes
CACO2	CHR6	117674165	G	T	33.33	ROS1	CAG	AAG	Q	K	NonSyno	yes
CACO2	CHR7	75513072	G	A	32.84	RHBDD2	GAT	AAT	D	N	NonSyno	yes
COLO205	CHR10	102743263	G	T	68.42	SEMA4G	GGC	GTC	G	V	NonSyno	yes
COLO205	CHR11	57268637	C	T	75	SLC43A1	CGG	CAG	R	Q	NonSyno	yes
COLO205	CHR11	68213980	C	T	34.62	LRP5	CCG	CTG	P	L	NonSyno	yes
COLO205	CHR1	209933481	C	T	75	TRAF3IP3	CGC	TGC	R	C	NonSyno	yes
COLO205	CHR16	16232225	G	A	30	ABCC1	GGG	AGG	G	R	NonSyno	yes
COLO205	CHR20	44806828	C	T	36.36	CDH22	GCT	ACT	A	T	NonSyno	yes
COLO205	CHR5	140256399	G	A	32.43	PCDHA12	GTG	ATG	V	M	NonSyno	yes
COLO205	CHR6	149285664	C	T	92.86	UST	CGC	TGC	R	C	NonSyno	yes
COLO205	CHR6	167549743	A	G	96.08	CCR6	AGC	GGC	S	G	NonSyno	yes
COLO205	CHR6	26446030	A	C	11.59	BTN3A3	AAG	CAG	K	Q	NonSyno	yes
COLO205	CHR6	26446042	A	G	20.31	BTN3A3	ACC	GCC	T	A	NonSyno	yes
COLO205	CHR9	119976858	C	T	82.5	ASTN2	CGG	CAG	R	Q	NonSyno	yes
COLO320	CHR1	109714594	G	A	71.79	KIAA1324	GAA	AAA	E	K	NonSyno	yes
COLO320	CHR11	14825503	C	G	34.72	PDE3B	CTA	GTA	L	V	NonSyno	yes
COLO320	CHR11	66136079	C	G	100	SLC29A2	AGC	ACC	S	T	NonSyno	yes
COLO320	CHR14	71524364	A	G	100	PCNX	TAT	TGT	Y	C	NonSyno	yes
COLO320	CHR15	68500659	C	T	51.32	CLN6	CGC	CAC	R	H	NonSyno	yes
COLO320	CHR15	90768389	G	A	65	SEMA4B	GAT	AAT	D	N	NonSyno	yes
COLO320	CHR16	2158596	C	T	35.71	PKD1	CGC	CAC	R	H	NonSyno	yes
COLO320	CHR18	29793156	C	T	100	MEP1B	CGC	TGC	R	C	NonSyno	yes
COLO320	CHR19	36435593	C	T	39.13	LRFN3	ACC	ATC	T	I	NonSyno	yes
COLO320	CHR21	30953829	A	G	62.5	GRIK1	TGC	CGC	C	R	NonSyno	yes
COLO320	CHR21	45798949	G	A	57.14	TRPM2	GTC	ATC	V	I	NonSyno	yes
COLO320	CHR2	160761171	G	C	60	LY75	CCT	CGT	P	R	NonSyno	yes
COLO320	CHR5	140255988	G	A	100	PCDHA12	GAA	AAA	E	K	NonSyno	yes
COLO320	CHR5	140741831	C	A	42.86	PCDHGB2	GCA	GAA	A	E	NonSyno	yes
COLO320	CHR5	140772601	T	A	100	PCDHGA8	CTC	CAC	L	H	NonSyno	yes
COLO320	CHRX	152960008	G	A	100	SLC6A8	GAC	AAC	D	N	NonSyno	yes
COLO320	CHRX	49126913	A	C	13.89	PPP1R3F	CAC	CCC	H	P	NonSyno	yes
HCC2998	CHR10	105209640	T	C	43.14	CALHM2	GAT	GGT	D	G	NonSyno	yes
HCC2998	CHR10	95185861	C	A	46.43	MYOF	GAC	TAC	D	Y	NonSyno	yes
HCC2998	CHR1	109730918	C	A	67.12	KIAA1324	TTC	TTA	F	L	NonSyno	yes
HCC2998	CHR1	110466024	T	G	28.57	CSF1	TTT	GTT	F	V	NonSyno	yes
HCC2998	CHR11	113073162	C	A	42.86	NCAM1	CTT	ATT	L	I	NonSyno	yes
HCC2998	CHR11	117165945	G	A	48.24	BACE1	CGT	TGT	R	C	NonSyno	yes
HCC2998	CHR11	120200748	G	A	16.67	TMEM136	GAC	AAC	D	N	NonSyno	yes
HCC2998	CHR11	125830883	G	T	31.82	CDON	CCT	CAT	P	H	NonSyno	yes
HCC2998	CHR11	4112604	A	G	42.68	STIM1	GAC	GGC	D	G	NonSyno	yes
HCC2998	CHR1	153748997	T	G	43.24	SLC27A3	TTT	TGT	F	C	NonSyno	yes
HCC2998	CHR11	57193087	T	G	46.88	SLC43A3	AAC	CAC	N	H	NonSyno	yes
HCC2998	CHR1	158057815	T	G	43.62	KIRREL	TTG	GTG	L	V	NonSyno	yes
HCC2998	CHR11	59559682	G	A	40.91	STX3	GAA	AAA	E	K	NonSyno	yes
HCC2998	CHR11	68177402	G	T	33.33	LRP5	ATG	ATT	M	I	NonSyno	yes
HCC2998	CHR1	19175987	C	T	28.26	TAS1R2	GAC	AAC	D	N	NonSyno	yes
HCC2998	CHR12	13215874	C	T	34.62	KIAA1467	CGA	TGA	R	*	NonSyno	yes
HCC2998	CHR1	21563331	C	T	51.52	ECE1	GAG	AAG	E	K	NonSyno	yes
HCC2998	CHR1	223177420	T	G	45.16	DISP1	ATC	AGC	I	S	NonSyno	yes
HCC2998	CHR1	223438053	T	G	45.45	SUSD4	AAA	CAA	K	Q	NonSyno	yes
HCC2998	CHR1	226065189	T	C	26.09	TMEM63A	TAT	TGT	Y	C	NonSyno	yes
HCC2998	CHR12	26816628	C	A	25.53	ITPR2	CGG	CTG	R	L	NonSyno	yes
HCC2998	CHR1	236332034	C	A	32.14	GPR137B	TCT	TAT	S	Y	NonSyno	yes
HCC2998	CHR1	24485998	G	T	33.67	IL28RA	TTC	TTA	F	L	NonSyno	yes
HCC2998	CHR12	56351386	C	A	43.33	PMEL	AGA	ATA	R	I	NonSyno	yes
HCC2998	CHR12	7585167	G	T	39.02	CD163L1	TCT	TAT	S	Y	NonSyno	yes
HCC2998	CHR1	32198122	A	C	26.67	BAI2	ATC	AGC	I	S	NonSyno	yes
HCC2998	CHR1	32203095	A	C	42.37	BAI2	TTC	GTC	F	V	NonSyno	yes
HCC2998	CHR1	32207291	G	T	40.43	BAI2	CTG	ATG	L	M	NonSyno	yes
HCC2998	CHR1	40432547	C	A	50.54	MFSD2A	AGC	AGA	S	R	NonSyno	yes
HCC2998	CHR14	23245454	A	C	70.59	SLC7A7	TAT	TAG	Y	*	NonSyno	yes
HCC2998	CHR1	45292607	C	T	40.7	PTCH2	GAC	AAC	D	N	NonSyno	yes
HCC2998	CHR14	58605919	T	C	56	C14ORF37	GAT	GGT	D	G	NonSyno	yes
HCC2998	CHR1	46650467	T	C	17.72	TSPAN1	TTC	TCC	F	S	NonSyno	yes
HCC2998	CHR14	95670487	T	C	36.08	CLMN	GAG	GGG	E	G	NonSyno	yes
HCC2998	CHR15	63631072	A	C	54.24	CA12	TTC	GTC	F	V	NonSyno	yes
HCC2998	CHR15	65943014	A	C	36.67	SLC24A1	AAT	CAT	N	H	NonSyno	yes
HCC2998	CHR16	19501839	G	A	37.01	TMC5	CGG	CAG	R	Q	NonSyno	yes
HCC2998	CHR16	4164499	T	G	25	ADCY9	CAA	CAC	Q	H	NonSyno	yes
HCC2998	CHR16	50348970	A	C	28.7	ADCY7	AAA	ACA	K	T	NonSyno	yes
HCC2998	CHR16	68842729	G	T	42.86	CDH1	AGA	ATA	R	I	NonSyno	yes
HCC2998	CHR17	26684860	C	A	27.27	TMEM199	TCT	TAT	S	Y	NonSyno	yes
HCC2998	CHR17	43216468	A	G	26.67	ACBD4	ATG	GTG	M	V	NonSyno	yes
HCC2998	CHR17	65026687	C	A	69.01	CACNG4	TCT	TAT	S	Y	NonSyno	yes
HCC2998	CHR17	7318876	G	A	52.54	NLGN2	GAT	AAT	D	N	NonSyno	yes
HCC2998	CHR19	10738426	T	A	40	SLC44A2	TTC	ATC	F	I	NonSyno	yes
HCC2998	CHR1	92200359	C	A	46.34	TGFBR3	AGA	ATA	R	I	NonSyno	yes
HCC2998	CHR19	38848953	G	A	28.09	CATSPERG	GAA	AAA	E	K	NonSyno	yes
HCC2998	CHR19	38853070	G	T	23.08	CATSPERG	GAA	TAA	E	*	NonSyno	yes
HCC2998	CHR19	42485962	G	A	36.92	ATP1A3	TCG	TTG	S	L	NonSyno	yes
HCC2998	CHR19	51133101	G	T	56	SYT3	TTC	TTA	F	L	NonSyno	yes
HCC2998	CHR19	55710235	C	T	50.77	PTPRH	AGC	AAC	S	N	NonSyno	yes
HCC2998	CHR19	55715272	C	T	41.73	PTPRH	CGA	CAA	R	Q	NonSyno	yes
HCC2998	CHR19	7964040	G	T	29.03	LRRC8E	GAG	GAT	E	D	NonSyno	yes
HCC2998	CHR20	3003380	G	A	43.37	PTPRA	ATG	ATA	M	I	NonSyno	yes
HCC2998	CHR20	30738616	T	G	36	TM9SF4	TTT	GTT	F	V	NonSyno	yes
HCC2998	CHR21	31062065	A	G	33.33	GRIK1	GTG	GCG	V	A	NonSyno	yes
HCC2998	CHR21	45837898	G	A	30.43	TRPM2	GCC	ACC	A	T	NonSyno	yes
HCC2998	CHR2	202900778	C	T	55.1	FZD7	CGC	TGC	R	C	NonSyno	yes
HCC2998	CHR2	219137385	A	G	35	PNKD	AAC	AGC	N	S	NonSyno	yes
HCC2998	CHR2	220028161	C	T	58.12	SLC23A3	GCC	ACC	A	T	NonSyno	yes
HCC2998	CHR2	220092646	T	C	38.76	ATG9A	AAG	AGG	K	R	NonSyno	yes
HCC2998	CHR2	220502893	G	A	50	SLC4A3	CGC	CAC	R	H	NonSyno	yes
HCC2998	CHR2	230911135	G	T	55.91	SLC16A14	TCT	TAT	S	Y	NonSyno	yes
HCC2998	CHR22	46932200	C	T	56	CELSR1	GAG	AAG	E	K	NonSyno	yes
HCC2998	CHR2	27430382	T	G	51.16	SLC5A6	CAT	CCT	H	P	NonSyno	yes
HCC2998	CHR2	8871839	G	A	52.38	KIDINS220	CCC	TCC	P	S	NonSyno	yes
HCC2998	CHR2	97463322	A	G	43.48	CNNM4	AAT	AGT	N	S	NonSyno	yes
HCC2998	CHR3	124527903	T	G	61.54	ITGB5	CAG	CCG	Q	P	NonSyno	yes
HCC2998	CHR3	126708064	G	A	43.59	PLXNA1	GAG	AAG	E	K	NonSyno	yes
HCC2998	CHR3	183995145	C	A	41.43	ECE2	TTC	TTA	F	L	NonSyno	yes
HCC2998	CHR3	37774271	C	A	61.54	ITGA9	TTC	TTA	F	L	NonSyno	yes
HCC2998	CHR3	49569259	A	G	15.89	DAG1	ACT	GCT	T	A	NonSyno	yes
HCC2998	CHR3	53845183	A	C	40.58	CACNA1D	AAA	ACA	K	T	NonSyno	yes
HCC2998	CHR3	66449409	T	G	35.71	LRIG1	GAA	GCA	E	A	NonSyno	yes
HCC2998	CHR4	16024954	G	A	41.89	PROM1	GCA	GTA	A	V	NonSyno	yes
HCC2998	CHR4	170913056	C	T	45.54	MFAP3L	GAA	AAA	E	K	NonSyno	yes
HCC2998	CHR4	55161339	C	A	22.81	PDGFRA	TCC	TAC	S	Y	NonSyno	yes
HCC2998	CHR5	140248752	G	A	45.65	PCDHA11	GAA	AAA	E	K	NonSyno	yes
HCC2998	CHR5	140262322	G	A	38.37	PCDHA13	GCA	ACA	A	T	NonSyno	yes
HCC2998	CHR5	140753655	C	T	30	PCDHGA6	GCG	GTG	A	V	NonSyno	yes
HCC2998	CHR5	140754398	A	C	29.55	PCDHGA6	AGT	CGT	S	R	NonSyno	yes
HCC2998	CHR5	140754506	G	T	59.3	PCDHGA6	GAA	TAA	E	*	NonSyno	yes
HCC2998	CHR5	140782910	C	T	38.46	PCDHGA9	CCA	TCA	P	S	NonSyno	yes
HCC2998	CHR5	140865688	T	G	31.78	PCDHGC4	TAT	TAG	Y	*	NonSyno	yes
HCC2998	CHR5	36679758	T	G	25.93	SLC1A3	ATT	AGT	I	S	NonSyno	yes
HCC2998	CHR6	170594398	C	T	25	DLL1	GAG	AAG	E	K	NonSyno	yes
HCC2998	CHR6	26413436	T	C	35.65	BTN3A1	CTC	CCC	L	P	NonSyno	yes
HCC2998	CHR6	43109672	T	G	40.62	PTK7	TTT	TGT	F	C	NonSyno	yes
HCC2998	CHR7	142574519	C	T	48.65	TRPV6	GCT	ACT	A	T	NonSyno	yes
HCC2998	CHR7	38256675	C	T	33.33	STARD3NL	TCG	TTG	S	L	NonSyno	yes
HCC2998	CHR7	47937617	A	C	70.45	PKD1L1	TTG	GTG	L	V	NonSyno	yes
HCC2998	CHR7	99474317	G	T	31.68	OR2AE1	CTC	ATC	L	I	NonSyno	yes
HCC2998	CHR8	125499050	G	A	100	RNF139	CGT	CAT	R	H	NonSyno	yes
HCC2998	CHR8	17611890	T	G	27.91	MTUS1	AAA	ACA	K	T	NonSyno	yes
HCC2998	CHR8	95164141	T	G	56.25	CDH17	AAA	ACA	K	T	NonSyno	yes
HCC2998	CHR9	131107816	G	A	37.5	SLC27A4	GAA	AAA	E	K	NonSyno	yes
HCC2998	CHR9	34657070	G	A	32.35	IL11RA	GAC	AAC	D	N	NonSyno	yes
HCC2998	CHR9	34658520	G	A	20	IL11RA	CGC	CAC	R	H	NonSyno	yes
HCC2998	CHR9	74360124	T	G	33.33	TMEM2	AGT	CGT	S	R	NonSyno	yes
HCC2998	CHRX	109247278	G	T	38.78	TMEM164	AAG	AAT	K	N	NonSyno	yes
HCC2998	CHRX	77243968	A	C	58.33	ATP7A	AAA	AAC	K	N	NonSyno	yes
HCT116	CHR10	102738986	G	A	64.71	SEMA4G	AGC	AAC	S	N	NonSyno	yes
HCT116	CHR10	105798278	A	T	26.58	COL17A1	TCA	ACA	S	T	NonSyno	yes
HCT116	CHR10	125804291	C	T	36.84	CHST15	GCC	ACC	A	T	NonSyno	yes
HCT116	CHR1	109793495	G	A	36.17	CELSR2	GGC	GAC	G	D	NonSyno	yes
HCT116	CHR1	109794814	G	A	37.93	CELSR2	GCC	ACC	A	T	NonSyno	yes
HCT116	CHR1	109814024	T	A	28.57	CELSR2	TCC	ACC	S	T	NonSyno	yes
HCT116	CHR11	113563829	C	T	64.29	TMPRSS5	GCC	ACC	A	T	NonSyno	yes
HCT116	CHR11	125830892	G	A	30.77	CDON	CCT	CTT	P	L	NonSyno	yes
HCT116	CHR1	11346051	T	G	15.66	UBIAD1	TTC	GTC	F	V	NonSyno	yes
HCT116	CHR11	36248721	G	A	43.75	LDLRAD3	GTC	ATC	V	I	NonSyno	yes
HCT116	CHR11	3838610	G	A	42.31	PGAP2	GCC	ACC	A	T	NonSyno	yes
HCT116	CHR11	4112916	G	A	47.5	STIM1	GGC	GAC	G	D	NonSyno	yes
HCT116	CHR1	158057650	G	T	37.84	KIRREL	AGG	ATG	R	M	NonSyno	yes
HCT116	CHR11	62655936	G	A	39.13	SLC3A2	CGC	CAC	R	H	NonSyno	yes
HCT116	CHR1	16458244	C	T	12.5	EPHA2	CGG	CAG	R	Q	NonSyno	yes
HCT116	CHR11	76370985	A	C	30	LRRC32	CTG	CGG	L	R	NonSyno	yes
HCT116	CHR12	12334095	A	G	38.1	LRP6	TGG	CGG	W	R	NonSyno	yes
HCT116	CHR1	223178359	A	C	37.21	DISP1	AAG	ACG	K	T	NonSyno	yes
HCT116	CHR1	226050192	C	T	45.45	TMEM63A	GGC	GAC	G	D	NonSyno	yes
HCT116	CHR1	24483983	C	A	22.73	IL28RA	AGG	AGT	R	S	NonSyno	yes
HCT116	CHR12	49165675	C	T	36.73	ADCY6	GCG	ACG	A	T	NonSyno	yes
HCT116	CHR12	56121015	C	T	29.49	CD63	GCA	ACA	A	T	NonSyno	yes
HCT116	CHR12	56349328	C	T	20	PMEL	GGC	GAC	G	D	NonSyno	yes
HCT116	CHR12	56481853	C	T	57.14	ERBB3	CAG	TAG	Q	*	NonSyno	yes
HCT116	CHR12	57581173	G	A	20	LRP1	CGT	CAT	R	H	NonSyno	yes
HCT116	CHR12	7287939	C	T	12.24	CLSTN3	CGG	TGG	R	W	NonSyno	yes
HCT116	CHR12	7303172	C	A	16.22	CLSTN3	CTG	ATG	L	M	NonSyno	yes
HCT116	CHR1	27427705	C	T	64.29	SLC9A1	CGC	CAC	R	H	NonSyno	yes
HCT116	CHR12	7526008	G	A	35.38	CD163L1	CCT	CTT	P	L	NonSyno	yes
HCT116	CHR13	113481084	C	T	31.88	ATP11A	ACG	ATG	T	M	NonSyno	yes
HCT116	CHR14	24788331	A	G	27.85	ADCY4	TCA	CCA	S	P	NonSyno	yes
HCT116	CHR1	45125892	C	T	44.83	TMEM53	TGC	TAC	C	Y	NonSyno	yes
HCT116	CHR14	58599878	C	T	33.85	C14ORF37	TGG	TGA	W	*	NonSyno	yes
HCT116	CHR1	46650979	A	C	40	TSPAN1	GAG	GCG	E	A	NonSyno	yes
HCT116	CHR14	77706926	T	C	42.86	TMEM63C	TTC	CTC	F	L	NonSyno	yes
HCT116	CHR15	40661500	A	T	24	DISP2	ACA	TCA	T	S	NonSyno	yes
HCT116	CHR15	40662233	C	T	23.68	DISP2	GCC	GTC	A	V	NonSyno	yes
HCT116	CHR15	73590836	C	T	30.36	NEO1	ACT	ATT	T	I	NonSyno	yes
HCT116	CHR15	75137864	C	T	33.33	SCAMP2	GCT	ACT	A	T	NonSyno	yes
HCT116	CHR15	79614369	A	T	28.57	TMED3	GAC	GTC	D	V	NonSyno	yes
HCT116	CHR15	95022245	G	T	15.79	MCTP2	AAG	AAT	K	N	NonSyno	yes
HCT116	CHR16	16101760	C	A	40.26	ABCC1	CTC	ATC	L	I	NonSyno	yes
HCT116	CHR16	4042192	C	T	15.38	ADCY9	CGG	CAG	R	Q	NonSyno	yes
HCT116	CHR16	50338385	C	T	23.53	ADCY7	CGG	TGG	R	W	NonSyno	yes
HCT116	CHR16	66600540	C	T	32.5	CMTM1	CGC	TGC	R	C	NonSyno	yes
HCT116	CHR16	67289823	G	A	66.67	SLC9A5	GCC	ACC	A	T	NonSyno	yes
HCT116	CHR17	43214437	T	G	17.65	ACBD4	TTC	GTC	F	V	NonSyno	yes
HCT116	CHR17	48765012	G	A	34.78	ABCC3	GCT	ACT	A	T	NonSyno	yes
HCT116	CHR17	60767623	G	T	52	MRC2	GAG	GAT	E	D	NonSyno	yes
HCT116	CHR17	70845793	A	G	21.33	SLC39A11	ATC	ACC	I	T	NonSyno	yes
HCT116	CHR18	13682013	T	C	33.33	C18ORF19	AAT	GAT	N	D	NonSyno	yes
HCT116	CHR19	1042802	G	A	38.71	ABCA7	GCC	ACC	A	T	NonSyno	yes
HCT116	CHR1	92185542	G	A	36.17	TGFBR3	CCA	TCA	P	S	NonSyno	yes
HCT116	CHR19	36230811	G	A	18.75	IGFLR1	GCG	GTG	A	V	NonSyno	yes
HCT116	CHR19	38834946	A	G	22.73	CATSPERG	AAT	GAT	N	D	NonSyno	yes
HCT116	CHR19	41758310	T	A	22.22	AXL	ATG	AAG	M	K	NonSyno	yes
HCT116	CHR19	4550898	G	A	53.57	SEMA6B	GCA	GTA	A	V	NonSyno	yes
HCT116	CHR19	48836576	C	T	39.39	TMEM143	AGC	AAC	S	N	NonSyno	yes
HCT116	CHR19	49246702	C	T	20.59	IZUMO1	GAG	AAG	E	K	NonSyno	yes
HCT116	CHR1	95001617	G	A	20.78	F3	CGG	TGG	R	W	NonSyno	yes
HCT116	CHR20	3214917	C	T	29.63	SLC4A11	CGC	CAC	R	H	NonSyno	yes
HCT116	CHR20	3564702	G	T	34.92	ATRN	ATG	ATT	M	I	NonSyno	yes
HCT116	CHR20	35835700	G	A	36.92	RPN2	GCG	ACG	A	T	NonSyno	yes
HCT116	CHR20	50290777	T	C	26.79	ATP9A	ATG	GTG	M	V	NonSyno	yes
HCT116	CHR2	102793131	A	G	23.33	IL1R1	CAG	CGG	Q	R	NonSyno	yes
HCT116	CHR2	120003091	A	G	38.46	STEAP3	AAG	GAG	K	E	NonSyno	yes
HCT116	CHR21	45798938	G	A	12	TRPM2	CGC	CAC	R	H	NonSyno	yes
HCT116	CHR22	20127112	G	A	17.39	ZDHHC8	CGC	CAC	R	H	NonSyno	yes
HCT116	CHR22	24224959	C	T	35.29	SLC2A11	GCC	GTC	A	V	NonSyno	yes
HCT116	CHR2	230910754	T	C	27.78	SLC16A14	CAC	CGC	H	R	NonSyno	yes
HCT116	CHR2	230911291	G	A	32.73	SLC16A14	GCA	GTA	A	V	NonSyno	yes
HCT116	CHR2	8871397	G	A	28	KIDINS220	TCC	TTC	S	F	NonSyno	yes
HCT116	CHR2	97464925	C	T	19.23	CNNM4	CGA	TGA	R	*	NonSyno	yes
HCT116	CHR3	126748855	G	T	35.71	PLXNA1	CGC	CTC	R	L	NonSyno	yes
HCT116	CHR3	19575058	C	T	46.15	KCNH8	CAC	TAC	H	Y	NonSyno	yes
HCT116	CHR3	37670700	G	T	24.39	ITGA9	AGC	ATC	S	I	NonSyno	yes
HCT116	CHR3	48696585	G	C	14.29	CELSR3	GAC	GAG	D	E	NonSyno	yes
HCT116	CHR3	49568662	G	A	17.24	DAG1	GCC	ACC	A	T	NonSyno	yes
HCT116	CHR3	53700457	G	T	31.82	CACNA1D	TGG	TGT	W	C	NonSyno	yes
HCT116	CHR3	57743437	G	A	45.45	SLMAP	CGT	CAT	R	H	NonSyno	yes
HCT116	CHR5	140215961	G	A	28.57	PCDHA7	GTG	ATG	V	M	NonSyno	yes
HCT116	CHR5	140750794	T	C	42.11	PCDHGB3	ATC	ACC	I	T	NonSyno	yes
HCT116	CHR5	140753844	G	T	13.33	PCDHGA6	CGC	CTC	R	L	NonSyno	yes
HCT116	CHR5	140773957	G	A	31.52	PCDHGA8	CGA	CAA	R	Q	NonSyno	yes
HCT116	CHR5	141248471	A	T	32.5	PCDH1	ATC	AAC	I	N	NonSyno	yes
HCT116	CHR5	141248764	C	A	42.42	PCDH1	AAG	AAT	K	N	NonSyno	yes
HCT116	CHR5	159344255	C	T	29.17	ADRA1B	CGG	TGG	R	W	NonSyno	yes
HCT116	CHR5	36677150	A	G	37.5	SLC1A3	AAT	GAT	N	D	NonSyno	yes
HCT116	CHR6	26459903	C	T	26.42	BTN2A1	CGA	TGA	R	*	NonSyno	yes
HCT116	CHR6	26468259	A	G	14.81	BTN2A1	AGG	GGG	R	G	NonSyno	yes
HCT116	CHR7	100226953	G	A	22.86	TFR2	CCA	CTA	P	L	NonSyno	yes
HCT116	CHR7	150767407	G	A	32.14	SLC4A2	GAG	AAG	E	K	NonSyno	yes
HCT116	CHR7	47970788	G	A	31.25	PKD1L1	ACC	ATC	T	I	NonSyno	yes
HCT116	CHR7	99474469	A	T	31.67	OR2AE1	CTC	CAC	L	H	NonSyno	yes
HCT116	CHR8	125487484	G	A	18.42	RNF139	AGC	AAC	S	N	NonSyno	yes
HCT116	CHR8	145640451	G	T	17.65	SLC39A4	GCC	ACC	A	T	NonSyno	yes
HCT116	CHR8	38279368	G	A	27.87	FGFR1	GCG	GTG	A	V	NonSyno	yes
HCT116	CHR8	74209486	C	T	13.21	RDH10	ACC	ATC	T	I	NonSyno	yes
HCT116	CHR9	113704219	G	A	35.82	LPAR1	GCT	GTT	A	V	NonSyno	yes
HCT116	CHR9	92020267	T	A	16.67	SEMA4D	AGA	AGT	R	S	NonSyno	yes
HCT116	CHRX	109416555	C	T	10.71	TMEM164	TCG	TTG	S	L	NonSyno	yes
HCT15	CHR10	102796287	C	T	33.33	SFXN3	GCC	GTC	A	V	NonSyno	yes
HCT15	CHR10	103609579	T	C	37.5	C10ORF76	GAG	GGG	E	G	NonSyno	yes
HCT15	CHR10	104836858	C	T	57.63	CNNM2	ACA	ATA	T	I	NonSyno	yes
HCT15	CHR10	105207018	C	T	44.83	CALHM2	CGT	CAT	R	H	NonSyno	yes
HCT15	CHR10	15256331	T	C	33.33	FAM171A1	TAC	TGC	Y	C	NonSyno	yes
HCT15	CHR10	47087098	C	A	30.43	PPYR1	GAC	GAA	D	E	NonSyno	yes
HCT15	CHR10	47087852	G	C	24.14	PPYR1	GTA	CTA	V	L	NonSyno	yes
HCT15	CHR10	95079703	C	A	44.64	MYOF	GGG	TGG	G	W	NonSyno	yes
HCT15	CHR10	95121223	G	A	33.33	MYOF	GCG	GTG	A	V	NonSyno	yes
HCT15	CHR10	95168557	G	A	41.03	MYOF	CCT	CTT	P	L	NonSyno	yes
HCT15	CHR1	109735299	G	A	23.33	KIAA1324	GTG	ATG	V	M	NonSyno	yes
HCT15	CHR1	109793815	C	A	13.64	CELSR2	CAG	AAG	Q	K	NonSyno	yes
HCT15	CHR1	109794148	C	A	70.59	CELSR2	CCA	ACA	P	T	NonSyno	yes
HCT15	CHR1	109803885	T	C	31.82	CELSR2	TCG	CCG	S	P	NonSyno	yes
HCT15	CHR1	110464558	G	T	54.41	CSF1	AAG	AAT	K	N	NonSyno	yes
HCT15	CHR11	113102911	C	A	68.42	NCAM1	CCC	ACC	P	T	NonSyno	yes
HCT15	CHR11	119181103	G	T	47.92	MCAM	CTC	ATC	L	I	NonSyno	yes
HCT15	CHR11	120200994	G	T	42.31	TMEM136	GGA	TGA	G	*	NonSyno	yes
HCT15	CHR11	121429379	C	A	47.31	SORL1	CTG	ATG	L	M	NonSyno	yes
HCT15	CHR11	121440952	G	A	13.11	SORL1	GGA	AGA	G	R	NonSyno	yes
HCT15	CHR11	124747068	T	C	28.57	ROBO3	TAC	CAC	Y	H	NonSyno	yes
HCT15	CHR11	129722528	G	A	56	TMEM45B	GCA	ACA	A	T	NonSyno	yes
HCT15	CHR11	130079714	T	C	36	ST14	GTA	GCA	V	A	NonSyno	yes
HCT15	CHR11	130784232	T	C	38.81	SNX19	ATC	ATG	I	M	NonSyno	yes
HCT15	CHR1	113459995	T	C	26	SLC16A1	ATG	GTG	M	V	NonSyno	yes
HCT15	CHR1	116233809	C	T	37.21	VANGL1	CAG	TAG	Q	*	NonSyno	yes
HCT15	CHR1	116605413	A	T	25	SLC22A15	CAT	CTT	H	L	NonSyno	yes
HCT15	CHR1	117127352	C	A	36.36	IGSF3	GAG	GAT	E	D	NonSyno	yes
HCT15	CHR1	117509698	C	T	40.85	PTGFRN	ACG	ATG	T	M	NonSyno	yes
HCT15	CHR1	120497754	C	T	38.98	NOTCH2	GAG	AAG	E	K	NonSyno	yes
HCT15	CHR11	36119975	G	A	32.35	LDLRAD3	GAC	AAC	D	N	NonSyno	yes
HCT15	CHR11	3846353	C	T	41.38	PGAP2	GCT	GTT	A	V	NonSyno	yes
HCT15	CHR11	3988796	G	A	60	STIM1	GAC	AAC	D	N	NonSyno	yes
HCT15	CHR11	407948	C	G	85.71	SIGIRR	AGC	ACC	S	T	NonSyno	yes
HCT15	CHR11	4112826	C	T	47.37	STIM1	CCC	CTC	P	L	NonSyno	yes
HCT15	CHR11	46900496	C	A	57.32	LRP4	GGC	GTC	G	V	NonSyno	yes
HCT15	CHR11	47436384	G	T	50	SLC39A13	AAG	AAT	K	N	NonSyno	yes
HCT15	CHR1	153948354	C	A	35.48	JTB	GGA	TGA	G	*	NonSyno	yes
HCT15	CHR1	155162039	C	A	42.86	MUC1	GGT	TGT	G	C	NonSyno	yes
HCT15	CHR1	156216025	C	A	39.13	PAQR6	GGC	GTC	G	V	NonSyno	yes
HCT15	CHR11	57258830	A	C	25	SLC43A1	TTC	GTC	F	V	NonSyno	yes
HCT15	CHR11	57268302	G	T	40.54	SLC43A1	CTG	ATG	L	M	NonSyno	yes
HCT15	CHR1	158061202	G	A	56.14	KIRREL	GTG	ATG	V	M	NonSyno	yes
HCT15	CHR1	160389346	G	T	60	VANGL2	AAG	AAT	K	N	NonSyno	yes
HCT15	CHR11	62655873	G	A	90.91	SLC3A2	CGC	CAC	R	H	NonSyno	yes
HCT15	CHR1	16458741	G	A	65	EPHA2	CAG	TAG	Q	*	NonSyno	yes
HCT15	CHR1	16475436	T	C	27.94	EPHA2	TAC	TGC	Y	C	NonSyno	yes
HCT15	CHR1	165532813	C	G	57.89	LRRC52	CTC	GTC	L	V	NonSyno	yes
HCT15	CHR1	169446700	A	G	42.42	SLC19A2	GTG	GCG	V	A	NonSyno	yes
HCT15	CHR11	73101936	G	A	39.13	RELT	CGA	CAA	R	Q	NonSyno	yes
HCT15	CHR1	17332225	G	A	50	ATP13A2	ACG	ATG	T	M	NonSyno	yes
HCT15	CHR1	19166988	T	A	27.78	TAS1R2	GAG	GTG	E	V	NonSyno	yes
HCT15	CHR1	19175961	G	C	37.84	TAS1R2	CAC	CAG	H	Q	NonSyno	yes
HCT15	CHR11	93913399	G	A	38.1	PANX1	GGG	AGG	G	R	NonSyno	yes
HCT15	CHR1	208234098	C	T	43.59	PLXNA2	GCC	ACC	A	T	NonSyno	yes
HCT15	CHR12	118506289	C	G	41.94	VSIG10	AGA	ACA	R	T	NonSyno	yes
HCT15	CHR12	12278291	G	A	20	LRP6	GCC	GTC	A	V	NonSyno	yes
HCT15	CHR12	125302247	G	A	45.65	SCARB1	CGC	TGC	R	C	NonSyno	yes
HCT15	CHR12	129283823	C	T	35.48	SLC15A4	ATG	ATA	M	I	NonSyno	yes
HCT15	CHR12	1893145	G	A	57.14	ADIPOR2	TGG	TAG	W	*	NonSyno	yes
HCT15	CHR12	26572040	G	A	50.98	ITPR2	GCG	GTG	A	V	NonSyno	yes
HCT15	CHR12	26816653	G	T	37.18	ITPR2	CTG	ATG	L	M	NonSyno	yes
HCT15	CHR1	227069634	G	A	44.9	PSEN2	AGC	AAC	S	N	NonSyno	yes
HCT15	CHR1	246810865	G	T	47.67	CNST	CAG	CAT	Q	H	NonSyno	yes
HCT15	CHR12	49742912	T	C	49.21	DNAJC22	ATA	ACA	I	T	NonSyno	yes
HCT15	CHR12	51868929	C	T	38.71	SLC4A8	ACC	ATC	T	I	NonSyno	yes
HCT15	CHR12	52377808	G	A	45.45	ACVR1B	TGG	TGA	W	*	NonSyno	yes
HCT15	CHR12	52377857	C	G	31.91	ACVR1B	CGG	GGG	R	G	NonSyno	yes
HCT15	CHR12	52385722	T	A	26.53	ACVR1B	GTT	GAT	V	D	NonSyno	yes
HCT15	CHR12	56350787	G	A	29.17	PMEL	CCT	TCT	P	S	NonSyno	yes
HCT15	CHR12	56478922	C	A	55.84	ERBB3	AAC	AAA	N	K	NonSyno	yes
HCT15	CHR12	56489535	G	A	32.86	ERBB3	CGT	CAT	R	H	NonSyno	yes
HCT15	CHR12	56495068	C	A	47.62	ERBB3	CCT	CAT	P	H	NonSyno	yes
HCT15	CHR12	56536498	G	A	56.25	ESYT1	CGC	CAC	R	H	NonSyno	yes
HCT15	CHR12	57552211	T	C	37.84	LRP1	TAT	CAT	Y	H	NonSyno	yes
HCT15	CHR12	57573228	G	T	42.59	LRP1	GTG	TTG	V	L	NonSyno	yes
HCT15	CHR12	7302164	G	A	31.37	CLSTN3	GGC	GAC	G	D	NonSyno	yes
HCT15	CHR1	27427020	T	G	31.43	SLC9A1	TTA	TTC	L	F	NonSyno	yes
HCT15	CHR1	27429017	T	C	39.22	SLC9A1	AAG	AGG	K	R	NonSyno	yes
HCT15	CHR1	29650155	C	T	71.43	PTPRU	CAC	TAC	H	Y	NonSyno	yes
HCT15	CHR13	114150033	G	T	20	TMCO3	AGC	ATC	S	I	NonSyno	yes
HCT15	CHR13	114202628	C	T	57.58	TMCO3	GCG	GTG	A	V	NonSyno	yes
HCT15	CHR13	39262883	T	G	50	FREM2	TTG	GTG	L	V	NonSyno	yes
HCT15	CHR13	39262976	A	G	48.15	FREM2	AGT	GGT	S	G	NonSyno	yes
HCT15	CHR13	39358842	G	C	47.46	FREM2	GAG	GAC	E	D	NonSyno	yes
HCT15	CHR13	52542743	C	T	33.33	ATP7B	GGT	GAT	G	D	NonSyno	yes
HCT15	CHR13	52548178	G	T	34.94	ATP7B	TCT	TAT	S	Y	NonSyno	yes
HCT15	CHR13	75873578	G	T	46.51	TBC1D4	GCT	GAT	A	D	NonSyno	yes
HCT15	CHR1	38227575	C	T	42.42	EPHA10	GCC	ACC	A	T	NonSyno	yes
HCT15	CHR1	43396500	C	T	46.15	SLC2A1	GTG	ATG	V	M	NonSyno	yes
HCT15	CHR14	45605562	T	C	36.21	FANCM	TGT	CGT	C	R	NonSyno	yes
HCT15	CHR1	45120593	G	T	40	TMEM53	CTG	ATG	L	M	NonSyno	yes
HCT15	CHR14	77709313	T	G	46.03	TMEM63C	TTC	GTC	F	V	NonSyno	yes
HCT15	CHR14	95662892	C	T	32.26	CLMN	AGT	AAT	S	N	NonSyno	yes
HCT15	CHR14	96707737	T	C	41.67	BDKRB2	TCA	CCA	S	P	NonSyno	yes
HCT15	CHR15	34657280	A	T	27.45	LPCAT4	ATT	AAT	I	N	NonSyno	yes
HCT15	CHR15	41870266	C	T	33.33	TYRO3	CCT	CTT	P	L	NonSyno	yes
HCT15	CHR15	63631123	G	T	46.15	CA12	CTG	ATG	L	M	NonSyno	yes
HCT15	CHR15	99465549	A	G	45.45	IGF1R	AAC	GAC	N	D	NonSyno	yes
HCT15	CHR16	16208844	G	T	48.39	ABCC1	GTC	TTC	V	F	NonSyno	yes
HCT15	CHR16	16232381	G	A	58.97	ABCC1	GCC	ACC	A	T	NonSyno	yes
HCT15	CHR16	19483425	C	A	52	TMC5	CTC	ATC	L	I	NonSyno	yes
HCT15	CHR16	2373553	T	C	35.87	ABCA3	GAA	GGA	E	G	NonSyno	yes
HCT15	CHR16	2376256	G	A	37.14	ABCA3	ACG	ATG	T	M	NonSyno	yes
HCT15	CHR16	2569335	G	A	45.83	ATP6V0C	GCC	ACC	A	T	NonSyno	yes
HCT15	CHR16	50327332	G	A	20.93	ADCY7	CGG	CAG	R	Q	NonSyno	yes
HCT15	CHR16	57693321	G	A	48.65	GPR56	TGC	TAC	C	Y	NonSyno	yes
HCT15	CHR16	57693399	T	C	24.53	GPR56	TTC	TCC	F	S	NonSyno	yes
HCT15	CHR16	67979022	C	T	46.67	SLC12A4	GGC	GAC	G	D	NonSyno	yes
HCT15	CHR16	67988649	C	T	32.79	SLC12A4	CGT	CAT	R	H	NonSyno	yes
HCT15	CHR16	68710372	A	G	51.28	CDH3	CAG	CGG	Q	R	NonSyno	yes
HCT15	CHR16	88801377	G	A	50	FAM38A	GCT	GTT	A	V	NonSyno	yes
HCT15	CHR17	1640879	C	A	65.52	WDR81	TCT	TAT	S	Y	NonSyno	yes
HCT15	CHR17	26687771	G	T	46.34	TMEM199	AAG	AAT	K	N	NonSyno	yes
HCT15	CHR17	30376225	T	C	25	LRRC37B	TGT	CGT	C	R	NonSyno	yes
HCT15	CHR17	38080399	G	A	41.67	ORMDL3	CGT	TGT	R	C	NonSyno	yes
HCT15	CHR17	40734031	C	T	18.42	FAM134C	GTC	ATC	V	I	NonSyno	yes
HCT15	CHR17	42153062	C	T	33.33	G6PC3	GCC	GTC	A	V	NonSyno	yes
HCT15	CHR17	42266652	C	A	42.55	TMUB2	CCC	ACC	P	T	NonSyno	yes
HCT15	CHR17	48470176	C	T	38.78	LRRC59	CGT	CAT	R	H	NonSyno	yes
HCT15	CHR17	56439952	G	T	39.62	RNF43	CTG	ATG	L	M	NonSyno	yes
HCT15	CHR17	66267544	T	C	33.33	SLC16A6	ACT	GCT	T	A	NonSyno	yes
HCT15	CHR17	71080954	G	T	50	SLC39A11	GCT	GAT	A	D	NonSyno	yes
HCT15	CHR17	7165273	C	T	52.63	CLDN7	TGG	TGA	W	*	NonSyno	yes
HCT15	CHR17	73486414	G	T	60.71	KIAA0195	GCC	TCC	A	S	NonSyno	yes
HCT15	CHR17	7460209	T	C	43.48	TNFSF12	CTG	CCG	L	P	NonSyno	yes
HCT15	CHR18	71816078	C	T	35.44	C18ORF55	ACG	ATG	T	M	NonSyno	yes
HCT15	CHR19	1005405	G	T	21.74	GRIN3B	AAG	AAT	K	N	NonSyno	yes
HCT15	CHR19	1051287	C	A	18.75	ABCA7	CTC	ATC	L	I	NonSyno	yes
HCT15	CHR19	11408976	G	A	27.66	TSPAN16	TGG	TGA	W	*	NonSyno	yes
HCT15	CHR19	16664645	G	A	48	SLC35E1	CGT	TGT	R	C	NonSyno	yes
HCT15	CHR19	19765505	C	T	29.41	ATP13A1	GGG	AGG	G	R	NonSyno	yes
HCT15	CHR19	3542949	C	T	36.67	C19ORF28	GGA	AGA	G	R	NonSyno	yes
HCT15	CHR19	35646499	A	G	25	FXYD5	ATT	GTT	I	V	NonSyno	yes
HCT15	CHR19	38850118	A	G	40.48	CATSPERG	AAG	AGG	K	R	NonSyno	yes
HCT15	CHR19	38857901	T	G	23.81	CATSPERG	TTT	GTT	F	V	NonSyno	yes
HCT15	CHR19	38861248	C	T	15.05	CATSPERG	ACG	ATG	T	M	NonSyno	yes
HCT15	CHR19	41762398	T	C	32.63	AXL	CTC	CCC	L	P	NonSyno	yes
HCT15	CHR19	49464127	C	A	56.76	BAX	CTC	ATC	L	I	NonSyno	yes
HCT15	CHR19	49713557	C	A	47.83	TRPM4	CTG	ATG	L	M	NonSyno	yes
HCT15	CHR19	55693185	C	A	48.98	PTPRH	GAG	GAT	E	D	NonSyno	yes
HCT15	CHR19	55693220	C	T	45.65	PTPRH	GCC	ACC	A	T	NonSyno	yes
HCT15	CHR19	7174706	C	A	40.82	INSR	AAG	AAT	K	N	NonSyno	yes
HCT15	CHR19	7184528	A	G	57.14	INSR	TTC	TCC	F	S	NonSyno	yes
HCT15	CHR19	7965515	A	G	24.24	LRRC8E	CAC	CGC	H	R	NonSyno	yes
HCT15	CHR20	10633240	C	T	50	JAG1	CAG	AAG	Q	K	NonSyno	yes
HCT15	CHR20	14307053	G	A	26.67	FLRT3	ACC	ATC	T	I	NonSyno	yes
HCT15	CHR20	30136867	G	T	57.89	HM13	GTG	TTG	V	L	NonSyno	yes
HCT15	CHR20	4864322	C	T	40.62	SLC23A2	GAG	AAG	E	K	NonSyno	yes
HCT15	CHR20	49196319	G	A	45.31	PTPN1	CGA	CAA	R	Q	NonSyno	yes
HCT15	CHR20	50287767	A	G	23.19	ATP9A	ATC	ACC	I	T	NonSyno	yes
HCT15	CHR20	50346505	C	T	54.9	ATP9A	TGG	TGA	W	*	NonSyno	yes
HCT15	CHR2	103324788	C	T	47.22	SLC9A2	TCA	TTA	S	L	NonSyno	yes
HCT15	CHR21	27423425	C	T	42.31	APP	GTG	ATG	V	M	NonSyno	yes
HCT15	CHR21	34635390	C	T	46	IFNAR2	CCC	CTC	P	L	NonSyno	yes
HCT15	CHR21	45656879	G	A	39.68	ICOSLG	CGG	TGG	R	W	NonSyno	yes
HCT15	CHR21	45786740	G	T	53.85	TRPM2	GGG	GTG	G	V	NonSyno	yes
HCT15	CHR21	45825109	G	A	55.56	TRPM2	GCA	ACA	A	T	NonSyno	yes
HCT15	CHR2	187466795	C	A	52.78	ITGAV	CCT	CAT	P	H	NonSyno	yes
HCT15	CHR2	219205490	C	A	40.98	PNKD	CTG	ATG	L	M	NonSyno	yes
HCT15	CHR2	220087443	G	T	51.67	ATG9A	GCT	GAT	A	D	NonSyno	yes
HCT15	CHR22	20126806	C	T	60	ZDHHC8	GCC	GTC	A	V	NonSyno	yes
HCT15	CHR2	227779053	G	A	47.92	RHBDD1	AGC	AAC	S	N	NonSyno	yes
HCT15	CHR22	47022779	C	T	32.14	GRAMD4	TCG	TTG	S	L	NonSyno	yes
HCT15	CHR22	50942315	C	A	25	LMF2	CAG	CAT	Q	H	NonSyno	yes
HCT15	CHR2	25141496	G	T	51.85	ADCY3	CTC	ATC	L	I	NonSyno	yes
HCT15	CHR2	26998021	A	T	22	C2ORF18	AAC	ATC	N	I	NonSyno	yes
HCT15	CHR2	27001159	G	A	41.94	C2ORF18	CGC	CAC	R	H	NonSyno	yes
HCT15	CHR2	27426107	C	A	40	SLC5A6	GGC	TGC	G	C	NonSyno	yes
HCT15	CHR2	86071595	G	A	36.36	ST3GAL5	CCA	CTA	P	L	NonSyno	yes
HCT15	CHR2	97529491	C	A	44.19	SEMA4C	TGG	TGT	W	C	NonSyno	yes
HCT15	CHR3	105252484	G	A	35	ALCAM	GGC	GAC	G	D	NonSyno	yes
HCT15	CHR3	121725969	C	T	56.14	ILDR1	CGC	CAC	R	H	NonSyno	yes
HCT15	CHR3	126708506	T	G	30.3	PLXNA1	CTG	CGG	L	R	NonSyno	yes
HCT15	CHR3	129289658	C	A	44	PLXND1	GGC	TGC	G	C	NonSyno	yes
HCT15	CHR3	129289968	T	C	28.57	PLXND1	TAC	TGC	Y	C	NonSyno	yes
HCT15	CHR3	19432129	T	C	37.93	KCNH8	GTG	GCG	V	A	NonSyno	yes
HCT15	CHR3	196387040	G	A	41.67	LRRC33	GTC	ATC	V	I	NonSyno	yes
HCT15	CHR3	30715697	T	C	40.91	TGFBR2	CTG	CCG	L	P	NonSyno	yes
HCT15	CHR3	38520668	T	C	43.86	ACVR2B	ATG	ACG	M	T	NonSyno	yes
HCT15	CHR3	48666074	C	A	42.11	SLC26A6	AGT	ATT	S	I	NonSyno	yes
HCT15	CHR3	48691087	C	A	34.15	CELSR3	GTG	TTG	V	L	NonSyno	yes
HCT15	CHR3	49153201	G	T	44.26	USP19	CCC	ACC	P	T	NonSyno	yes
HCT15	CHR3	49569080	C	T	23.53	DAG1	ACC	ATC	T	I	NonSyno	yes
HCT15	CHR3	49570030	C	A	33.93	DAG1	CTA	ATA	L	I	NonSyno	yes
HCT15	CHR3	49570279	C	T	20.83	DAG1	CGG	TGG	R	W	NonSyno	yes
HCT15	CHR3	49933245	C	A	30.77	MST1R	CAG	TAG	Q	*	NonSyno	yes
HCT15	CHR3	49936038	G	T	56.9	MST1R	GGC	AGC	G	S	NonSyno	yes
HCT15	CHR3	53157825	G	T	29.55	RFT1	CTG	ATG	L	M	NonSyno	yes
HCT15	CHR3	53757914	T	C	50	CACNA1D	ATC	ACC	I	T	NonSyno	yes
HCT15	CHR3	62142767	G	A	36.11	PTPRG	GTC	ATC	V	I	NonSyno	yes
HCT15	CHR3	62177218	C	T	33.33	PTPRG	CCG	CTG	P	L	NonSyno	yes
HCT15	CHR3	66436657	G	A	35.62	LRIG1	CGG	TGG	R	W	NonSyno	yes
HCT15	CHR3	9974300	A	G	20	IL17RC	AAG	GAG	K	E	NonSyno	yes
HCT15	CHR4	110972565	G	T	34.88	ELOVL6	CTT	ATT	L	I	NonSyno	yes
HCT15	CHR4	110972736	C	T	10.14	ELOVL6	GCA	ACA	A	T	NonSyno	yes
HCT15	CHR4	170913205	G	A	45.35	MFAP3L	GCC	GTC	A	V	NonSyno	yes
HCT15	CHR4	1816168	C	T	60	LETM1	GCA	ACA	A	T	NonSyno	yes
HCT15	CHR4	1824845	T	C	50	LETM1	CAG	CGG	Q	R	NonSyno	yes
HCT15	CHR4	1836606	C	T	45.1	LETM1	AGC	AAC	S	N	NonSyno	yes
HCT15	CHR4	187521417	G	A	58.18	FAT1	GCA	GTA	A	V	NonSyno	yes
HCT15	CHR4	30724591	C	G	37.93	PCDH7	TCG	TGG	S	W	NonSyno	yes
HCT15	CHR4	42466966	T	C	19.35	ATP8A1	ATC	GTC	I	V	NonSyno	yes
HCT15	CHR4	47570940	A	C	22.73	ATP10D	GAA	GAC	E	D	NonSyno	yes
HCT15	CHR4	6303369	C	T	41.43	WFS1	GCC	GTC	A	V	NonSyno	yes
HCT15	CHR4	79188420	G	T	40.32	FRAS1	GGG	GTG	G	V	NonSyno	yes
HCT15	CHR4	79393458	G	A	57.14	FRAS1	GGC	GAC	G	D	NonSyno	yes
HCT15	CHR5	1318506	G	A	33.33	CLPTM1L	ACG	ATG	T	M	NonSyno	yes
HCT15	CHR5	140215031	C	A	38.46	PCDHA7	CTG	ATG	L	M	NonSyno	yes
HCT15	CHR5	140250915	G	A	30.77	PCDHA11	GCG	ACG	A	T	NonSyno	yes
HCT15	CHR5	140262472	G	A	33.8	PCDHA13	GAA	AAA	E	K	NonSyno	yes
HCT15	CHR5	140347684	G	A	22.41	PCDHAC2	GGA	AGA	G	R	NonSyno	yes
HCT15	CHR5	140719131	G	T	65	PCDHGA2	CGC	CTC	R	L	NonSyno	yes
HCT15	CHR5	140720117	G	A	32.81	PCDHGA2	GAC	AAC	D	N	NonSyno	yes
HCT15	CHR5	140740619	A	T	34.78	PCDHGB2	GAT	GTT	D	V	NonSyno	yes
HCT15	CHR5	140753671	T	A	16.67	PCDHGA6	CAT	CAA	H	Q	NonSyno	yes
HCT15	CHR5	140762912	G	T	48	PCDHGA7	GGG	GTG	G	V	NonSyno	yes
HCT15	CHR5	140810777	C	T	29.41	PCDHGA12	CGG	TGG	R	W	NonSyno	yes
HCT15	CHR5	140869595	G	A	48.39	PCDHGC5	CGC	CAC	R	H	NonSyno	yes
HCT15	CHR5	140870720	A	G	53.19	PCDHGC5	GAC	GGC	D	G	NonSyno	yes
HCT15	CHR5	150838393	T	A	36.96	SLC36A1	TAC	AAC	Y	N	NonSyno	yes
HCT15	CHR5	179393916	G	A	42.5	RNF130	GCC	GTC	A	V	NonSyno	yes
HCT15	CHR5	36608541	G	A	61.36	SLC1A3	GGA	AGA	G	R	NonSyno	yes
HCT15	CHR5	76129322	T	C	34.04	F2RL1	CTG	CCG	L	P	NonSyno	yes
HCT15	CHR5	76129424	G	A	40.66	F2RL1	TGC	TAC	C	Y	NonSyno	yes
HCT15	CHR5	96314958	T	C	46	LNPEP	TAT	CAT	Y	H	NonSyno	yes
HCT15	CHR6	160492969	G	A	50.75	IGF2R	GTG	ATG	V	M	NonSyno	yes
HCT15	CHR6	170155446	T	A	11.11	C6ORF70	CAT	CAA	H	Q	NonSyno	yes
HCT15	CHR6	26468604	C	T	59.09	BTN2A1	CAC	TAC	H	Y	NonSyno	yes
HCT15	CHR6	29694749	C	A	75	HLA-F	CTC	ATC	L	I	NonSyno	yes
HCT15	CHR6	44116103	A	G	36.21	TMEM63B	AAT	GAT	N	D	NonSyno	yes
HCT15	CHR7	100173498	G	A	33.33	LRCH4	GCT	GTT	A	V	NonSyno	yes
HCT15	CHR7	100463406	C	A	43.18	SLC12A9	CTG	ATG	L	M	NonSyno	yes
HCT15	CHR7	105636785	T	A	36.21	CDHR3	GTC	GAC	V	D	NonSyno	yes
HCT15	CHR7	128445829	T	G	41.18	CCDC136	TGT	TGG	C	W	NonSyno	yes
HCT15	CHR7	128802333	C	A	40.62	TSPAN33	CTC	ATC	L	I	NonSyno	yes
HCT15	CHR7	131194268	C	A	37.1	PODXL	CAG	CAT	Q	H	NonSyno	yes
HCT15	CHR7	143091961	C	A	34.62	EPHA1	AAG	AAT	K	N	NonSyno	yes
HCT15	CHR7	143095114	T	G	17.14	EPHA1	GAG	GCG	E	A	NonSyno	yes
HCT15	CHR7	147844694	G	T	37.88	CNTNAP2	AGG	ATG	R	M	NonSyno	yes
HCT15	CHR7	155100034	C	A	25	INSIG1	ACT	AAT	T	N	NonSyno	yes
HCT15	CHR7	90895145	G	A	40.91	FZD1	CGC	CAC	R	H	NonSyno	yes
HCT15	CHR7	99956639	A	G	31.67	PILRB	ACC	GCC	T	A	NonSyno	yes
HCT15	CHR7	99987615	T	G	35.62	PILRA	TCA	GCA	S	A	NonSyno	yes
HCT15	CHR8	145140286	C	T	100	GPAA1	GCC	GTC	A	V	NonSyno	yes
HCT15	CHR8	145584086	C	A	33.33	GPR172A	CTG	ATG	L	M	NonSyno	yes
HCT15	CHR8	27509144	G	T	33.33	SCARA3	GTT	TTT	V	F	NonSyno	yes
HCT15	CHR8	38282161	C	A	51.95	FGFR1	GCC	TCC	A	S	NonSyno	yes
HCT15	CHR9	111795623	G	A	39.74	C9ORF5	ACG	ATG	T	M	NonSyno	yes
HCT15	CHR9	114840940	C	T	39.34	SUSD1	AGT	AAT	S	N	NonSyno	yes
HCT15	CHR9	119413904	C	T	48.39	ASTN2	CGG	CAG	R	Q	NonSyno	yes
HCT15	CHR9	130169493	C	A	40.82	SLC2A8	CTG	ATG	L	M	NonSyno	yes
HCT15	CHR9	131670378	A	G	37.36	LRRC8A	CAC	CGC	H	R	NonSyno	yes
HCT15	CHR9	2641415	G	A	36.84	VLDLR	GCC	ACC	A	T	NonSyno	yes
HCT15	CHR9	34635670	G	A	20	SIGMAR1	CGG	TGG	R	W	NonSyno	yes
HCT15	CHR9	86924601	T	C	58.33	SLC28A3	GAT	GGT	D	G	NonSyno	yes
HCT15	CHR9	91978345	C	T	35.71	SEMA4D	TGG	TGA	W	*	NonSyno	yes
HCT15	CHRX	153132187	G	T	58.62	L1CAM	CCC	CAC	P	H	NonSyno	yes
HCT15	CHRX	37586986	A	C	94.12	XK	AAA	AAC	K	N	NonSyno	yes
HCT15	CHRX	48318212	C	T	100	SLC38A5	TGG	TGA	W	*	NonSyno	yes
HCT15	CHRX	77264669	T	C	96.55	ATP7A	CTA	CCA	L	P	NonSyno	yes
HT29	CHR12	117187658	G	T	50	RNFT2	CAG	CAT	Q	H	NonSyno	yes
HT29	CHR1	223178961	G	A	22	DISP1	GAC	AAC	D	N	NonSyno	yes
HT29	CHR12	56092319	C	T	66.67	ITGA7	CGC	CAC	R	H	NonSyno	yes
HT29	CHR16	88801402	C	T	38.89	FAM38A	GCC	ACC	A	T	NonSyno	yes
HT29	CHR2	95947686	C	T	27.59	PROM2	CCA	CTA	P	L	NonSyno	yes
HT29	CHR5	140215257	G	A	19.15	PCDHA7	GGG	GAG	G	E	NonSyno	yes
HT29	CHR5	140740472	C	T	54	PCDHGB2	CCG	CTG	P	L	NonSyno	yes
HT29	CHR5	140774391	G	C	26.67	PCDHGA8	GTC	CTC	V	L	NonSyno	yes
HT29	CHR7	100404997	G	A	41.89	EPHB4	ACG	ATG	T	M	NonSyno	yes
KM12	CHR10	104228871	C	A	54.55	TMEM180	CTG	ATG	L	M	NonSyno	yes
KM12	CHR10	129867964	T	C	31.11	PTPRE	GTG	GCG	V	A	NonSyno	yes
KM12	CHR1	109793324	C	A	22.22	CELSR2	CCG	CAG	P	Q	NonSyno	yes
KM12	CHR1	110466805	G	T	35.71	CSF1	AGG	ATG	R	M	NonSyno	yes
KM12	CHR11	117164643	C	T	35	BACE1	GGT	AGT	G	S	NonSyno	yes
KM12	CHR1	117142946	G	A	16.28	IGSF3	GCC	GTC	A	V	NonSyno	yes
KM12	CHR1	117504248	G	A	23.08	PTGFRN	GAT	AAT	D	N	NonSyno	yes
KM12	CHR1	11888183	C	T	27.54	CLCN6	CAC	TAC	H	Y	NonSyno	yes
KM12	CHR1	120458899	G	A	32.2	NOTCH2	TCC	TTC	S	F	NonSyno	yes
KM12	CHR1	120468105	C	T	48.21	NOTCH2	AGC	AAC	S	N	NonSyno	yes
KM12	CHR11	5475494	C	T	29.89	OR51I2	TCC	TTC	S	F	NonSyno	yes
KM12	CHR1	155221343	C	T	42.86	FAM189B	GAT	AAT	D	N	NonSyno	yes
KM12	CHR1	156339125	C	T	60	RHBG	CTC	TTC	L	F	NonSyno	yes
KM12	CHR11	57456067	G	A	35.9	ZDHHC5	TGG	TAG	W	*	NonSyno	yes
KM12	CHR1	160064880	G	A	28.26	IGSF8	ACT	ATT	T	I	NonSyno	yes
KM12	CHR1	160388883	T	C	30	VANGL2	ATG	ACG	M	T	NonSyno	yes
KM12	CHR11	61120500	C	T	22.5	CYBASC3	GCA	ACA	A	T	NonSyno	yes
KM12	CHR11	61632664	G	A	23.81	FADS2	GCC	ACC	A	T	NonSyno	yes
KM12	CHR11	61632694	C	T	51.61	FADS2	CAT	TAT	H	Y	NonSyno	yes
KM12	CHR11	63342488	C	T	29.17	PLA2G16	GCA	ACA	A	T	NonSyno	yes
KM12	CHR1	165532832	C	T	52	LRRC52	ACG	ATG	T	M	NonSyno	yes
KM12	CHR11	66134962	C	T	25.45	SLC29A2	GAG	AAG	E	K	NonSyno	yes
KM12	CHR11	68171055	G	A	46.88	LRP5	TGG	TGA	W	*	NonSyno	yes
KM12	CHR11	68839463	G	A	37.04	TPCN2	GTG	ATG	V	M	NonSyno	yes
KM12	CHR12	118520169	C	T	33.33	VSIG10	GCA	ACA	A	T	NonSyno	yes
KM12	CHR1	246811121	C	T	52.38	CNST	CTC	TTC	L	F	NonSyno	yes
KM12	CHR12	4919564	G	T	32.43	KCNA6	GAG	GAT	E	D	NonSyno	yes
KM12	CHR12	50357920	C	T	34.78	AQP5	CCT	TCT	P	S	NonSyno	yes
KM12	CHR12	52370122	G	A	52.94	ACVR1B	GAG	AAG	E	K	NonSyno	yes
KM12	CHR12	56536172	G	A	48.84	ESYT1	AGT	AAT	S	N	NonSyno	yes
KM12	CHR12	6342605	G	A	35.85	CD9	GCC	ACC	A	T	NonSyno	yes
KM12	CHR1	28293200	C	T	43.33	XKR8	CCC	CTC	P	L	NonSyno	yes
KM12	CHR1	29644308	G	A	44.44	PTPRU	GCC	ACC	A	T	NonSyno	yes
KM12	CHR1	32205164	C	T	63.64	BAI2	GGC	GAC	G	D	NonSyno	yes
KM12	CHR1	32542909	C	T	39.29	TMEM39B	CTC	TTC	L	F	NonSyno	yes
KM12	CHR13	39264464	T	G	30	FREM2	TTG	GTG	L	V	NonSyno	yes
KM12	CHR1	35908603	C	T	27.42	KIAA0319L	GGC	AGC	G	S	NonSyno	yes
KM12	CHR1	39340468	G	A	36.84	GJA9	CGG	TGG	R	W	NonSyno	yes
KM12	CHR13	95886946	A	G	50	ABCC4	ATA	ACA	I	T	NonSyno	yes
KM12	CHR1	40434318	C	T	42.25	MFSD2A	GCT	GTT	A	V	NonSyno	yes
KM12	CHR14	23312957	C	T	55	MMP14	CCC	TCC	P	S	NonSyno	yes
KM12	CHR14	70171407	G	A	31.15	KIAA0247	GTG	ATG	V	M	NonSyno	yes
KM12	CHR14	94578041	G	A	53.33	IFI27	GCT	ACT	A	T	NonSyno	yes
KM12	CHR14	95670218	C	T	38.46	CLMN	GCT	ACT	A	T	NonSyno	yes
KM12	CHR15	63631125	G	A	46.34	CA12	GCC	GTC	A	V	NonSyno	yes
KM12	CHR15	65916511	G	A	32.94	SLC24A1	ATG	ATA	M	I	NonSyno	yes
KM12	CHR15	90771576	C	T	47.37	SEMA4B	CGG	TGG	R	W	NonSyno	yes
KM12	CHR16	2376220	C	T	26.09	ABCA3	GGG	GAG	G	E	NonSyno	yes
KM12	CHR16	4016669	C	T	72.84	ADCY9	GGA	AGA	G	R	NonSyno	yes
KM12	CHR1	6524697	C	A	25	TNFRSF25	CAG	CAT	Q	H	NonSyno	yes
KM12	CHR16	68732277	A	G	19.23	CDH3	ATG	GTG	M	V	NonSyno	yes
KM12	CHR16	85024191	C	T	50	ZDHHC7	GAG	AAG	E	K	NonSyno	yes
KM12	CHR17	37866384	C	T	42.11	ERBB2	CCA	CTA	P	L	NonSyno	yes
KM12	CHR17	4337456	T	C	23.81	SPNS3	ATT	ACT	I	T	NonSyno	yes
KM12	CHR17	7318466	C	T	55.56	NLGN2	CGC	TGC	R	C	NonSyno	yes
KM12	CHR17	7318864	G	A	53.19	NLGN2	GAC	AAC	D	N	NonSyno	yes
KM12	CHR17	73482016	C	T	28.57	KIAA0195	GCC	GTC	A	V	NonSyno	yes
KM12	CHR17	73486315	G	A	36.84	KIAA0195	GTG	ATG	V	M	NonSyno	yes
KM12	CHR17	73488819	G	A	51.35	KIAA0195	GTG	ATG	V	M	NonSyno	yes
KM12	CHR17	74469770	C	T	45.45	RHBDF2	GAG	AAG	E	K	NonSyno	yes
KM12	CHR19	10395094	A	G	23.08	ICAM1	AAC	AGC	N	S	NonSyno	yes
KM12	CHR19	1049360	G	A	64.29	ABCA7	GGG	AGG	G	R	NonSyno	yes
KM12	CHR19	19737432	C	T	23.53	LPAR2	CGC	CAC	R	H	NonSyno	yes
KM12	CHR19	19766709	C	T	53.85	ATP13A1	CGG	CAG	R	Q	NonSyno	yes
KM12	CHR1	92224237	G	A	31.43	TGFBR3	TCC	TTC	S	F	NonSyno	yes
KM12	CHR19	42867254	G	A	41.18	MEGF8	AGC	AAC	S	N	NonSyno	yes
KM12	CHR19	48836515	G	C	31.25	TMEM143	TCC	GCC	S	A	NonSyno	yes
KM12	CHR19	54675679	G	A	42.86	TMC4	CGG	TGG	R	W	NonSyno	yes
KM12	CHR19	55708607	C	T	47.37	PTPRH	AGC	AAC	S	N	NonSyno	yes
KM12	CHR20	3209557	G	A	26.92	SLC4A11	CCC	TCC	P	S	NonSyno	yes
KM12	CHR20	3627468	C	T	29.41	ATRN	CCT	TCT	P	S	NonSyno	yes
KM12	CHR2	220032762	A	G	34.43	SLC23A3	CTG	CCG	L	P	NonSyno	yes
KM12	CHR2	220047181	A	G	37.84	FAM134A	ACC	GCC	T	A	NonSyno	yes
KM12	CHR2	220087012	C	T	43.24	ATG9A	AGC	AAC	S	N	NonSyno	yes
KM12	CHR2	220496785	C	T	35.29	SLC4A3	CCC	TCC	P	S	NonSyno	yes
KM12	CHR2	223423150	G	A	41.33	SGPP2	GCC	ACC	A	T	NonSyno	yes
KM12	CHR22	46859778	G	A	69.23	CELSR1	CTC	TTC	L	F	NonSyno	yes
KM12	CHR2	675581	G	A	55	TMEM18	GCG	GTG	A	V	NonSyno	yes
KM12	CHR2	97531449	A	G	39.39	SEMA4C	CTG	CCG	L	P	NonSyno	yes
KM12	CHR3	119177019	T	C	51.61	TMEM39A	CAT	CGT	H	R	NonSyno	yes
KM12	CHR3	125786983	C	T	50	SLC41A3	AGC	AAC	S	N	NonSyno	yes
KM12	CHR3	129370532	A	T	35.85	TMCC1	CTT	CAT	L	H	NonSyno	yes
KM12	CHR3	14526442	C	A	36.84	SLC6A6	CCT	CAT	P	H	NonSyno	yes
KM12	CHR3	184295458	G	A	38.46	EPHB3	GCC	ACC	A	T	NonSyno	yes
KM12	CHR3	19575016	C	T	35.19	KCNH8	CCC	TCC	P	S	NonSyno	yes
KM12	CHR3	30715703	T	C	26.53	TGFBR2	CTC	CCC	L	P	NonSyno	yes
KM12	CHR3	48697208	C	T	20.59	CELSR3	GTG	ATG	V	M	NonSyno	yes
KM12	CHR3	49570391	C	T	24.19	DAG1	CCA	CTA	P	L	NonSyno	yes
KM12	CHR3	49756861	A	G	34.38	AMIGO3	ATG	ACG	M	T	NonSyno	yes
KM12	CHR3	53764553	C	T	23.33	CACNA1D	GCG	GTG	A	V	NonSyno	yes
KM12	CHR4	187540637	G	A	26.39	FAT1	CCC	CTC	P	L	NonSyno	yes
KM12	CHR4	187549655	G	A	52	FAT1	ACC	ATC	T	I	NonSyno	yes
KM12	CHR4	79351571	G	T	21.62	FRAS1	GGT	TGT	G	C	NonSyno	yes
KM12	CHR4	79400768	C	T	58.33	FRAS1	GCC	GTC	A	V	NonSyno	yes
KM12	CHR5	138716294	G	A	30.16	SLC23A1	CCC	CTC	P	L	NonSyno	yes
KM12	CHR5	140216218	C	A	33.33	PCDHA7	TTC	TTA	F	L	NonSyno	yes
KM12	CHR5	140250297	C	T	42.86	PCDHA11	CGC	TGC	R	C	NonSyno	yes
KM12	CHR5	140256507	G	A	40.74	PCDHA12	GCG	ACG	A	T	NonSyno	yes
KM12	CHR5	140347204	G	A	25	PCDHAC2	GAT	AAT	D	N	NonSyno	yes
KM12	CHR5	140720342	G	A	54.55	PCDHGA2	GCC	ACC	A	T	NonSyno	yes
KM12	CHR5	140774386	C	T	45.71	PCDHGA8	CCC	CTC	P	L	NonSyno	yes
KM12	CHR5	140782901	G	A	29.31	PCDHGA9	GAC	AAC	D	N	NonSyno	yes
KM12	CHR5	140856299	C	T	35.29	PCDHGC3	CGG	TGG	R	W	NonSyno	yes
KM12	CHR5	140868986	T	A	28.57	PCDHGC5	TTG	TAG	L	*	NonSyno	yes
KM12	CHR5	72419784	C	T	45.45	TMEM171	GCC	GTC	A	V	NonSyno	yes
KM12	CHR6	158014175	G	A	40	ZDHHC14	GTA	ATA	V	I	NonSyno	yes
KM12	CHR6	160464261	G	T	11.76	IGF2R	AGA	ATA	R	I	NonSyno	yes
KM12	CHR6	160471623	G	A	34.09	IGF2R	AGC	AAC	S	N	NonSyno	yes
KM12	CHR6	43098081	G	A	24.14	PTK7	AGT	AAT	S	N	NonSyno	yes
KM12	CHR7	100456752	C	T	30.77	SLC12A9	CTT	TTT	L	F	NonSyno	yes
KM12	CHR7	105660937	C	T	22	CDHR3	ACA	ATA	T	I	NonSyno	yes
KM12	CHR7	147600710	T	C	50	CNTNAP2	TGG	CGG	W	R	NonSyno	yes
KM12	CHR7	55231511	G	T	56.86	EGFR	GGA	TGA	G	*	NonSyno	yes
KM12	CHR7	99474206	C	T	28.89	OR2AE1	GGG	AGG	G	R	NonSyno	yes
KM12	CHR8	145139357	G	T	62.86	GPAA1	CAG	CAT	Q	H	NonSyno	yes
KM12	CHR8	22269696	G	A	55.56	SLC39A14	GCC	ACC	A	T	NonSyno	yes
KM12	CHR8	38853825	G	A	64.71	TM2D2	ACA	ATA	T	I	NonSyno	yes
KM12	CHR9	125797574	G	T	40.48	GPR21	CAG	CAT	Q	H	NonSyno	yes
KM12	CHR9	131708619	G	A	46.88	DOLK	CGG	TGG	R	W	NonSyno	yes
KM12	CHR9	74360108	G	A	43.9	TMEM2	ACC	ATC	T	I	NonSyno	yes
KM12	CHR9	86955512	C	T	35.42	SLC28A3	GGC	AGC	G	S	NonSyno	yes
LIM1215	CHR11	124745090	G	T	20	ROBO3	TTG	TTT	L	F	NonSyno	yes
LIM1215	CHR11	62656157	G	A	41.18	SLC3A2	GCG	ACG	A	T	NonSyno	yes
LIM1215	CHR1	16458244	C	T	39.29	EPHA2	CGG	CAG	R	Q	NonSyno	yes
LIM1215	CHR1	19644220	G	A	45.1	PQLC2	GGC	AGC	G	S	NonSyno	yes
LIM1215	CHR12	106633854	C	T	42.22	CKAP4	GCC	ACC	A	T	NonSyno	yes
LIM1215	CHR12	56480408	C	T	20	ERBB3	GCT	GTT	A	V	NonSyno	yes
LIM1215	CHR12	57581173	G	A	56.52	LRP1	CGT	CAT	R	H	NonSyno	yes
LIM1215	CHR12	57588410	C	T	14.29	LRP1	CGC	TGC	R	C	NonSyno	yes
LIM1215	CHR1	27436120	C	T	35.29	SLC9A1	CGA	CAA	R	Q	NonSyno	yes
LIM1215	CHR16	2143546	C	T	75	PKD1	CGG	CAG	R	Q	NonSyno	yes
LIM1215	CHR16	68716239	A	G	20.69	CDH3	CAT	CGT	H	R	NonSyno	yes
LIM1215	CHR19	10385665	G	A	20	ICAM1	GAT	AAT	D	N	NonSyno	yes
LIM1215	CHR19	1051038	G	A	45.45	ABCA7	GTG	ATG	V	M	NonSyno	yes
LIM1215	CHR1	9164542	G	A	28.57	GPR157	GCG	GTG	A	V	NonSyno	yes
LIM1215	CHR19	32968478	C	T	34.29	DPY19L3	GCC	GTC	A	V	NonSyno	yes
LIM1215	CHR19	35741473	T	C	28.57	LSR	GTG	GCG	V	A	NonSyno	yes
LIM1215	CHR19	36230811	G	A	48.48	IGFLR1	GCG	GTG	A	V	NonSyno	yes
LIM1215	CHR19	579545	T	C	42.86	BSG	CTC	CCC	L	P	NonSyno	yes
LIM1215	CHR19	7965163	G	A	45.45	LRRC8E	GAG	AAG	E	K	NonSyno	yes
LIM1215	CHR20	30729696	A	G	36.62	TM9SF4	AAG	GAG	K	E	NonSyno	yes
LIM1215	CHR20	4843508	C	T	34.88	SLC23A2	GCT	ACT	A	T	NonSyno	yes
LIM1215	CHR2	220033503	A	C	28.57	SLC23A3	CTG	CGG	L	R	NonSyno	yes
LIM1215	CHR22	46932005	G	A	75	CELSR1	CAG	TAG	Q	*	NonSyno	yes
LIM1215	CHR22	47073102	A	G	21.05	GRAMD4	CAG	CGG	Q	R	NonSyno	yes
LIM1215	CHR3	14509377	G	T	37.04	SLC6A6	GGG	GTG	G	V	NonSyno	yes
LIM1215	CHR3	48475196	A	G	41.67	CCDC51	GTG	GCG	V	A	NonSyno	yes
LIM1215	CHR3	49568662	G	A	42.86	DAG1	GCC	ACC	A	T	NonSyno	yes
LIM1215	CHR3	66457811	G	A	52.73	LRIG1	GCG	GTG	A	V	NonSyno	yes
LIM1215	CHR5	140347624	G	A	47.83	PCDHAC2	GGC	AGC	G	S	NonSyno	yes
LIM1215	CHR5	140753844	G	T	40	PCDHGA6	CGC	CTC	R	L	NonSyno	yes
LIM1215	CHR5	140764756	C	T	27.91	PCDHGA7	CGG	TGG	R	W	NonSyno	yes
LIM1215	CHR5	140811210	A	C	43.48	PCDHGA12	GAT	GCT	D	A	NonSyno	yes
LIM1215	CHR5	1422074	G	A	79.17	SLC6A3	CGG	TGG	R	W	NonSyno	yes
LIM1215	CHR5	150867777	G	A	45.83	SLC36A1	GCT	ACT	A	T	NonSyno	yes
LIM1215	CHR6	109763488	G	A	22.64	SMPD2	GCC	ACC	A	T	NonSyno	yes
LIM1215	CHR6	128319988	A	C	20	PTPRK	TGT	TGG	C	W	NonSyno	yes
LIM1215	CHR6	26468259	A	G	100	BTN2A1	AGG	GGG	R	G	NonSyno	yes
LIM1215	CHR6	41160563	A	C	16.67	TREML2	TTT	GTT	F	V	NonSyno	yes
LIM1215	CHR7	143092588	C	A	57.14	EPHA1	GGG	GTG	G	V	NonSyno	yes
LIM1215	CHR8	22277108	G	A	37.5	SLC39A14	GGC	GAC	G	D	NonSyno	yes
LIM1215	CHR9	119976799	G	A	28.57	ASTN2	CGG	TGG	R	W	NonSyno	yes
LIM1215	CHR9	92020267	T	A	46.88	SEMA4D	AGA	AGT	R	S	NonSyno	yes
LIM1215	CHRX	109416555	C	T	95	TMEM164	TCG	TTG	S	L	NonSyno	yes
LIM1215	CHRX	70327701	A	G	100	IL2RG	GTC	GCC	V	A	NonSyno	yes
LIM2405	CHR10	105209392	G	T	44.74	CALHM2	CTA	ATA	L	I	NonSyno	yes
LIM2405	CHR10	123263358	C	G	26.83	FGFR2	GGG	GCG	G	A	NonSyno	yes
LIM2405	CHR10	125769704	C	A	36	CHST15	CAG	CAT	Q	H	NonSyno	yes
LIM2405	CHR11	113075150	C	T	13.79	NCAM1	CGC	TGC	R	C	NonSyno	yes
LIM2405	CHR11	113140998	C	T	37.29	NCAM1	CAT	TAT	H	Y	NonSyno	yes
LIM2405	CHR1	11333834	G	T	49.06	UBIAD1	AGG	AGT	R	S	NonSyno	yes
LIM2405	CHR1	116206573	G	T	56.41	VANGL1	GGG	TGG	G	W	NonSyno	yes
LIM2405	CHR1	120459086	G	A	77.42	NOTCH2	CCC	TCC	P	S	NonSyno	yes
LIM2405	CHR1	153750812	G	A	35.71	SLC27A3	CGT	CAT	R	H	NonSyno	yes
LIM2405	CHR11	57265257	G	T	38.1	SLC43A1	GCC	GAC	A	D	NonSyno	yes
LIM2405	CHR11	64065651	C	T	20	KCNK4	GCT	GTT	A	V	NonSyno	yes
LIM2405	CHR1	16458881	A	G	15.38	EPHA2	TTC	CTC	F	L	NonSyno	yes
LIM2405	CHR12	56525318	G	T	54.32	ESYT1	GGG	TGG	G	W	NonSyno	yes
LIM2405	CHR12	57577933	C	T	34.69	LRP1	CGC	TGC	R	C	NonSyno	yes
LIM2405	CHR13	95861803	C	T	36.36	ABCC4	GCA	ACA	A	T	NonSyno	yes
LIM2405	CHR1	44087648	G	A	37.78	PTPRF	GGC	AGC	G	S	NonSyno	yes
LIM2405	CHR15	94841705	C	T	44.44	MCTP2	CCA	TCA	P	S	NonSyno	yes
LIM2405	CHR16	19501841	A	G	22.39	TMC5	AAC	GAC	N	D	NonSyno	yes
LIM2405	CHR16	2376023	T	C	33.33	ABCA3	ATC	GTC	I	V	NonSyno	yes
LIM2405	CHR17	1628915	C	A	42.11	WDR81	GCT	GAT	A	D	NonSyno	yes
LIM2405	CHR17	37809884	T	C	45	STARD3	TCG	CCG	S	P	NonSyno	yes
LIM2405	CHR17	37840938	C	T	61.11	PGAP3	GGC	GAC	G	D	NonSyno	yes
LIM2405	CHR17	73484958	G	A	47.69	KIAA0195	CGT	CAT	R	H	NonSyno	yes
LIM2405	CHR19	11217291	A	G	41.51	LDLR	ATC	GTC	I	V	NonSyno	yes
LIM2405	CHR19	11492608	A	G	36.67	EPOR	GTA	GCA	V	A	NonSyno	yes
LIM2405	CHR19	17441024	C	T	26.67	ANO8	GCC	ACC	A	T	NonSyno	yes
LIM2405	CHR19	38849104	A	T	39.24	CATSPERG	ACA	TCA	T	S	NonSyno	yes
LIM2405	CHR19	52033086	C	T	45.45	SIGLEC6	GGG	AGG	G	R	NonSyno	yes
LIM2405	CHR20	3842084	G	A	48.94	MAVS	TGC	TAC	C	Y	NonSyno	yes
LIM2405	CHR21	34635228	G	T	32.08	IFNAR2	AGC	ATC	S	I	NonSyno	yes
LIM2405	CHR21	43716452	C	G	34.78	ABCG1	CGC	GGC	R	G	NonSyno	yes
LIM2405	CHR21	45815315	C	T	43.14	TRPM2	CGG	TGG	R	W	NonSyno	yes
LIM2405	CHR2	219204817	G	T	28.57	PNKD	GCC	TCC	A	S	NonSyno	yes
LIM2405	CHR2	220085922	C	G	87.5	ATG9A	GCC	CCC	A	P	NonSyno	yes
LIM2405	CHR3	124635290	C	T	50	MUC13	GAC	GAA	D	E	NonSyno	yes
LIM2405	CHR3	45152150	C	T	34.57	CDCP1	CGG	CAG	R	Q	NonSyno	yes
LIM2405	CHR4	187524677	C	T	40.45	FAT1	CGG	CAG	R	Q	NonSyno	yes
LIM2405	CHR4	187540974	C	T	35.16	FAT1	GCA	ACA	A	T	NonSyno	yes
LIM2405	CHR4	79432468	G	A	31.67	FRAS1	CGT	CAT	R	H	NonSyno	yes
LIM2405	CHR5	1057650	C	T	35.56	SLC12A7	GCT	ACT	A	T	NonSyno	yes
LIM2405	CHR5	140755029	A	G	43.16	PCDHGA6	TAT	TGT	Y	C	NonSyno	yes
LIM2405	CHR6	160481628	C	A	32.05	IGF2R	TAC	TAA	Y	*	NonSyno	yes
LIM2405	CHR6	170592574	C	T	45	DLL1	CGT	CAT	R	H	NonSyno	yes
LIM2405	CHR6	31322427	C	T	61.9	HLA-B	AGC	AAC	S	N	NonSyno	yes
LIM2405	CHR7	128415166	C	T	65.28	OPN1SW	CGC	CAC	R	H	NonSyno	yes
LIM2405	CHR7	94285380	C	T	18.75	SGCE	GAC	AAC	D	N	NonSyno	yes
LIM2405	CHR8	27516475	G	A	47.37	SCARA3	AGC	AAC	S	N	NonSyno	yes
LIM2405	CHR8	29923585	T	C	11.54	TMEM66	AGG	GGG	R	G	NonSyno	yes
LIM2405	CHR9	125797349	G	C	45.1	GPR21	TGG	TGC	W	C	NonSyno	yes
LIM2405	CHR9	98241300	C	T	47.17	PTCH1	TGG	TGA	W	*	NonSyno	yes
LOVO	CHR10	104232618	A	C	15.79	TMEM180	CAC	CCC	H	P	NonSyno	yes
LOVO	CHR10	135080895	G	T	34.78	ADAM8	CTT	ATT	L	I	NonSyno	yes
LOVO	CHR1	100546163	T	C	27.27	HIAT1	ATA	ACA	I	T	NonSyno	yes
LOVO	CHR1	109795250	T	G	14.63	CELSR2	GTC	GGC	V	G	NonSyno	yes
LOVO	CHR11	117166020	A	G	65	BACE1	TAC	CAC	Y	H	NonSyno	yes
LOVO	CHR11	430132	T	G	25	ANO9	GAC	GCC	D	A	NonSyno	yes
LOVO	CHR11	46920222	T	G	20	LRP4	CAC	CCC	H	P	NonSyno	yes
LOVO	CHR11	47436649	G	A	36.67	SLC39A13	GGC	AGC	G	S	NonSyno	yes
LOVO	CHR1	17320215	C	T	45.45	ATP13A2	CGA	CAA	R	Q	NonSyno	yes
LOVO	CHR1	197479912	T	A	64.29	DENND1B	AAC	ATC	N	I	NonSyno	yes
LOVO	CHR1	20097931	T	C	30.43	TMCO4	GAG	GGG	E	G	NonSyno	yes
LOVO	CHR1	207930431	G	A	56.82	CD46	GGT	GAT	G	D	NonSyno	yes
LOVO	CHR1	208202230	A	G	27.27	PLXNA2	TCC	CCC	S	P	NonSyno	yes
LOVO	CHR12	110783175	A	G	27.03	ATP2A2	AAC	AGC	N	S	NonSyno	yes
LOVO	CHR12	12336940	A	G	31.25	LRP6	CTG	CCG	L	P	NonSyno	yes
LOVO	CHR12	12397441	A	C	13.33	LRP6	AGT	AGG	S	R	NonSyno	yes
LOVO	CHR1	22047625	G	A	38.1	USP48	CGG	TGG	R	W	NonSyno	yes
LOVO	CHR12	21926489	T	G	13.16	KCNJ8	AAC	ACC	N	T	NonSyno	yes
LOVO	CHR12	56120970	C	T	45.71	CD63	GGG	AGG	G	R	NonSyno	yes
LOVO	CHR12	56350994	G	A	33.33	PMEL	CAG	TAG	Q	*	NonSyno	yes
LOVO	CHR12	57598907	A	C	21.74	LRP1	CAC	CCC	H	P	NonSyno	yes
LOVO	CHR12	6497984	G	A	31.43	LTBR	CGT	CAT	R	H	NonSyno	yes
LOVO	CHR12	7586227	A	C	17.95	CD163L1	GTG	GGG	V	G	NonSyno	yes
LOVO	CHR1	28293284	A	C	15.62	XKR8	GAC	GCC	D	A	NonSyno	yes
LOVO	CHR12	89984781	T	C	15.79	ATP2B1	AGT	GGT	S	G	NonSyno	yes
LOVO	CHR12	9096398	G	A	13.89	M6PR	GCG	GTG	A	V	NonSyno	yes
LOVO	CHR12	94697763	A	G	30.14	PLXNC1	AAT	AGT	N	S	NonSyno	yes
LOVO	CHR1	29641997	G	A	52.94	PTPRU	CGT	CAT	R	H	NonSyno	yes
LOVO	CHR12	98987839	A	C	33.33	SLC25A3	GAC	GCC	D	A	NonSyno	yes
LOVO	CHR13	113975734	C	T	34.62	LAMP1	CGG	TGG	R	W	NonSyno	yes
LOVO	CHR13	114152825	G	A	40	TMCO3	GAC	AAC	D	N	NonSyno	yes
LOVO	CHR13	39266025	G	A	41.03	FREM2	CGT	CAT	R	H	NonSyno	yes
LOVO	CHR1	35250967	A	C	17.14	GJB3	ACC	CCC	T	P	NonSyno	yes
LOVO	CHR13	52520478	A	C	29.17	ATP7B	GTG	GGG	V	G	NonSyno	yes
LOVO	CHR14	23600683	G	A	46.15	SLC7A8	GCC	GTC	A	V	NonSyno	yes
LOVO	CHR14	24788600	T	G	20	ADCY4	ACC	CCC	T	P	NonSyno	yes
LOVO	CHR14	71445069	A	C	52.73	PCNX	AAG	ACG	K	T	NonSyno	yes
LOVO	CHR14	77714802	A	C	40	TMEM63C	ACC	CCC	T	P	NonSyno	yes
LOVO	CHR15	23049280	G	A	41.18	NIPA1	GCG	GTG	A	V	NonSyno	yes
LOVO	CHR1	53724095	T	G	14.29	LRP8	TAC	TCC	Y	S	NonSyno	yes
LOVO	CHR15	40660468	T	C	33.33	DISP2	TAC	CAC	Y	H	NonSyno	yes
LOVO	CHR15	40661537	T	G	22.73	DISP2	GTG	GGG	V	G	NonSyno	yes
LOVO	CHR15	41870355	A	C	24	TYRO3	ACC	CCC	T	P	NonSyno	yes
LOVO	CHR15	55652665	G	A	60.38	CCPG1	CGG	TGG	R	W	NonSyno	yes
LOVO	CHR15	68500525	G	A	34.04	CLN6	CCT	TCT	P	S	NonSyno	yes
LOVO	CHR15	73866007	G	T	42	NPTN	CCC	CAC	P	H	NonSyno	yes
LOVO	CHR15	90768257	C	T	48.15	SEMA4B	CGC	TGC	R	C	NonSyno	yes
LOVO	CHR16	2140103	G	A	71.43	PKD1	AGC	TGC	S	C	NonSyno	yes
LOVO	CHR16	2164370	C	T	39.29	PKD1	TGC	TAC	C	Y	NonSyno	yes
LOVO	CHR16	29996576	C	T	45	TAOK2	CGG	TGG	R	W	NonSyno	yes
LOVO	CHR16	29999191	C	T	57.14	TAOK2	CGC	TGC	R	C	NonSyno	yes
LOVO	CHR16	4033342	T	G	17.24	ADCY9	ACC	CCC	T	P	NonSyno	yes
LOVO	CHR16	67283045	A	G	33.33	SLC9A5	GAG	GGG	E	G	NonSyno	yes
LOVO	CHR16	88802618	C	T	50	FAM38A	GTC	ATC	V	I	NonSyno	yes
LOVO	CHR17	37829899	C	T	57.14	PGAP3	GTG	ATG	V	M	NonSyno	yes
LOVO	CHR17	57812701	C	A	46.51	VMP1	CCC	ACC	P	T	NonSyno	yes
LOVO	CHR17	73495049	A	C	25	KIAA0195	GAC	GCC	D	A	NonSyno	yes
LOVO	CHR17	74471144	C	T	47.62	RHBDF2	GTG	ATG	V	M	NonSyno	yes
LOVO	CHR17	74473316	C	T	61.29	RHBDF2	CGA	CAA	R	Q	NonSyno	yes
LOVO	CHR17	78197095	A	C	13.89	SLC26A11	ACC	CCC	T	P	NonSyno	yes
LOVO	CHR18	29784272	C	T	48.28	MEP1B	CGT	TGT	R	C	NonSyno	yes
LOVO	CHR18	55351387	T	C	50	ATP8B1	AAG	AGG	K	R	NonSyno	yes
LOVO	CHR18	66365210	G	A	62.07	TMX3	CGT	TGT	R	C	NonSyno	yes
LOVO	CHR18	77107881	G	A	47.06	ATP9B	GGC	AGC	G	S	NonSyno	yes
LOVO	CHR19	1005130	T	C	38.46	GRIN3B	TTC	CTC	F	L	NonSyno	yes
LOVO	CHR19	1041420	A	C	19.44	ABCA7	AGA	AGC	R	S	NonSyno	yes
LOVO	CHR19	1051532	T	G	20	ABCA7	GTG	GGG	V	G	NonSyno	yes
LOVO	CHR19	10747397	G	A	46.34	SLC44A2	CGT	CAT	R	H	NonSyno	yes
LOVO	CHR19	14281571	G	A	40.91	LPHN1	GCC	GTC	A	V	NonSyno	yes
LOVO	CHR19	17330035	T	G	38.46	USE1	TCC	GCC	S	A	NonSyno	yes
LOVO	CHR19	35506803	G	A	39.39	GRAMD1A	CGG	CAG	R	Q	NonSyno	yes
LOVO	CHR19	38780809	C	T	31.25	SPINT2	CGC	TGC	R	C	NonSyno	yes
LOVO	CHR19	41726597	C	T	69.23	AXL	CGG	TGG	R	W	NonSyno	yes
LOVO	CHR19	42874398	A	C	30	MEGF8	ACC	CCC	T	P	NonSyno	yes
LOVO	CHR19	47127190	G	T	58.33	PTGIR	GCC	GAC	A	D	NonSyno	yes
LOVO	CHR19	52034878	C	T	56.25	SIGLEC6	GCC	ACC	A	T	NonSyno	yes
LOVO	CHR19	54666855	G	A	52.94	TMC4	CTC	TTC	L	F	NonSyno	yes
LOVO	CHR19	7965646	C	A	60	LRRC8E	CTC	ATC	L	I	NonSyno	yes
LOVO	CHR20	3844977	A	C	27.27	MAVS	ACC	CCC	T	P	NonSyno	yes
LOVO	CHR20	7980500	C	T	40.91	TMX4	GAT	AAT	D	N	NonSyno	yes
LOVO	CHR21	45655287	C	T	72.73	ICOSLG	GTC	ATC	V	I	NonSyno	yes
LOVO	CHR21	45789120	T	C	69.23	TRPM2	GTG	GCG	V	A	NonSyno	yes
LOVO	CHR2	206659717	G	A	58.06	NRP2	GAG	AAG	E	K	NonSyno	yes
LOVO	CHR2	220089023	C	T	51.52	ATG9A	GGC	GAC	G	D	NonSyno	yes
LOVO	CHR2	231742121	A	G	29.41	ITM2C	ACC	GCC	T	A	NonSyno	yes
LOVO	CHR22	46761563	C	T	53.33	CELSR1	GGC	GAC	G	D	NonSyno	yes
LOVO	CHR22	46787138	C	T	42.11	CELSR1	TGG	TGA	W	*	NonSyno	yes
LOVO	CHR2	32396375	G	A	48.48	SLC30A6	CGA	CAA	R	Q	NonSyno	yes
LOVO	CHR2	62728423	A	G	38.98	TMEM17	TTC	TCC	F	S	NonSyno	yes
LOVO	CHR2	70683600	C	T	47.62	TGFA	GGT	GAT	G	D	NonSyno	yes
LOVO	CHR2	74900656	G	A	46.67	SEMA4F	CGT	CAT	R	H	NonSyno	yes
LOVO	CHR2	97427562	A	C	18.18	CNNM4	ACC	CCC	T	P	NonSyno	yes
LOVO	CHR3	124492643	C	T	31.82	ITGB5	GAG	AAG	E	K	NonSyno	yes
LOVO	CHR3	124854538	A	G	70.37	SLC12A8	TTT	CTT	F	L	NonSyno	yes
LOVO	CHR3	125786918	T	G	35.29	SLC41A3	ACC	CCC	T	P	NonSyno	yes
LOVO	CHR3	129290023	C	T	59.09	PLXND1	GAG	AAG	E	K	NonSyno	yes
LOVO	CHR3	183585757	C	T	62.07	PARL	GCA	ACA	A	T	NonSyno	yes
LOVO	CHR3	196387946	C	G	41.03	LRRC33	CCA	GCA	P	A	NonSyno	yes
LOVO	CHR3	27427493	G	A	55.56	SLC4A7	CGC	TGC	R	C	NonSyno	yes
LOVO	CHR3	48699902	T	C	41.67	CELSR3	ATC	GTC	I	V	NonSyno	yes
LOVO	CHR3	49935049	C	A	73.68	MST1R	GTG	TTG	V	L	NonSyno	yes
LOVO	CHR3	62257058	G	T	75	PTPRG	GGT	TGT	G	C	NonSyno	yes
LOVO	CHR4	1018197	G	A	50	FGFRL1	GAC	AAC	D	N	NonSyno	yes
LOVO	CHR4	1807345	A	G	48.28	FGFR3	ATC	GTC	I	V	NonSyno	yes
LOVO	CHR4	187004485	G	A	53.85	TLR3	GCA	ACA	A	T	NonSyno	yes
LOVO	CHR4	187531023	C	T	25	FAT1	GTG	ATG	V	M	NonSyno	yes
LOVO	CHR4	527664	A	C	20	PIGG	ACC	CCC	T	P	NonSyno	yes
LOVO	CHR4	6293694	C	T	41.18	WFS1	CGC	TGC	R	C	NonSyno	yes
LOVO	CHR4	6302694	A	G	45.65	WFS1	GAG	GGG	E	G	NonSyno	yes
LOVO	CHR4	75937991	G	A	65.52	PARM1	GTG	ATG	V	M	NonSyno	yes
LOVO	CHR4	79429993	C	T	33.33	FRAS1	CAT	TAT	H	Y	NonSyno	yes
LOVO	CHR5	140256391	T	G	20.69	PCDHA12	GTG	GGG	V	G	NonSyno	yes
LOVO	CHR5	140256553	T	G	13.04	PCDHA12	GTG	GGG	V	G	NonSyno	yes
LOVO	CHR5	140263772	T	G	15.91	PCDHA13	GTG	GGG	V	G	NonSyno	yes
LOVO	CHR5	140802818	A	C	19.23	PCDHGA11	GAC	GCC	D	A	NonSyno	yes
LOVO	CHR5	140870675	C	T	81.08	PCDHGC5	ACA	ATA	T	I	NonSyno	yes
LOVO	CHR5	52356848	C	T	44.44	ITGA2	ACG	ATG	T	M	NonSyno	yes
LOVO	CHR6	128294289	G	C	17.86	PTPRK	CGA	GGA	R	G	NonSyno	yes
LOVO	CHR6	26410240	G	A	50.47	BTN3A1	AGA	AAA	R	K	NonSyno	yes
LOVO	CHR6	26448676	G	T	53.33	BTN3A3	GAG	TAG	E	*	NonSyno	yes
LOVO	CHR6	33541938	C	T	17.86	BAK1	GGC	GAC	G	D	NonSyno	yes
LOVO	CHR6	44108011	A	C	21.43	TMEM63B	ACC	CCC	T	P	NonSyno	yes
LOVO	CHR6	44108014	T	C	22.58	TMEM63B	TCC	CCC	S	P	NonSyno	yes
LOVO	CHR6	70500336	A	G	45.45	LMBRD1	GTT	GCT	V	A	NonSyno	yes
LOVO	CHR7	100172869	G	A	71.43	LRCH4	GCG	GTG	A	V	NonSyno	yes
LOVO	CHR7	100225424	C	T	29.55	TFR2	GTG	ATG	V	M	NonSyno	yes
LOVO	CHR7	142574205	C	T	32.61	TRPV6	GGT	AGT	G	S	NonSyno	yes
LOVO	CHR7	143097119	A	C	31.43	EPHA1	TTC	GTC	F	V	NonSyno	yes
LOVO	CHR7	150778821	A	G	26.32	TMUB1	TCC	CCC	S	P	NonSyno	yes
LOVO	CHR7	17913195	G	A	28.77	SNX13	CCT	TCT	P	S	NonSyno	yes
LOVO	CHR7	2698630	G	A	77.78	TTYH3	CGC	CAC	R	H	NonSyno	yes
LOVO	CHR7	38256841	T	C	14.71	STARD3NL	CTT	CCT	L	P	NonSyno	yes
LOVO	CHR7	47945458	C	T	30.99	PKD1L1	GTC	ATC	V	I	NonSyno	yes
LOVO	CHR7	73097245	G	A	46.67	DNAJC30	GCC	GTC	A	V	NonSyno	yes
LOVO	CHR7	86537827	T	A	39.13	KIAA1324L	AAT	TAT	N	Y	NonSyno	yes
LOVO	CHR7	94259085	G	A	28.21	SGCE	CAT	TAT	H	Y	NonSyno	yes
LOVO	CHR7	97822901	T	G	15.62	LMTK2	TGG	GGG	W	G	NonSyno	yes
LOVO	CHR9	34659772	T	C	44.44	IL11RA	CTG	CCG	L	P	NonSyno	yes
LOVO	CHR9	92011729	G	A	43.75	SEMA4D	CGG	TGG	R	W	NonSyno	yes
RKO	CHR10	102740081	A	G	36.17	SEMA4G	GAC	GGC	D	G	NonSyno	yes
RKO	CHR10	104679142	C	T	41.46	CNNM2	GCC	GTC	A	V	NonSyno	yes
RKO	CHR10	95168603	C	T	41.33	MYOF	GTC	ATC	V	I	NonSyno	yes
RKO	CHR11	113075210	C	G	38.46	NCAM1	CAA	GAA	Q	E	NonSyno	yes
RKO	CHR11	117061379	T	C	40.32	SIDT2	ATG	ACG	M	T	NonSyno	yes
RKO	CHR11	124747437	G	A	29.41	ROBO3	GCC	ACC	A	T	NonSyno	yes
RKO	CHR1	113460571	C	A	55	SLC16A1	GGC	TGC	G	C	NonSyno	yes
RKO	CHR1	116206372	A	G	36.23	VANGL1	ATG	GTG	M	V	NonSyno	yes
RKO	CHR1	116228128	A	T	23.53	VANGL1	ACC	TCC	T	S	NonSyno	yes
RKO	CHR1	117142745	C	T	65.52	IGSF3	CGA	CAA	R	Q	NonSyno	yes
RKO	CHR1	117158816	T	G	77.78	IGSF3	ACC	CCC	T	P	NonSyno	yes
RKO	CHR1	11898608	T	C	43.9	CLCN6	ATG	ACG	M	T	NonSyno	yes
RKO	CHR11	2418040	G	A	41.18	CD81	GAG	AAG	E	K	NonSyno	yes
RKO	CHR11	3846602	A	C	37.93	PGAP2	AAC	CAC	N	H	NonSyno	yes
RKO	CHR1	156255211	G	T	43.59	TMEM79	GGT	GTT	G	V	NonSyno	yes
RKO	CHR11	57193479	T	G	31.03	SLC43A3	AAT	ACT	N	T	NonSyno	yes
RKO	CHR1	160321569	G	A	23.4	NCSTN	GAC	AAC	D	N	NonSyno	yes
RKO	CHR11	64852670	C	A	45.45	ZFPL1	AGC	AGA	S	R	NonSyno	yes
RKO	CHR11	66052344	A	C	29.41	YIF1A	ATT	ATG	I	M	NonSyno	yes
RKO	CHR11	67765177	G	A	59.26	UNC93B1	CTC	TTC	L	F	NonSyno	yes
RKO	CHR11	68030155	G	A	48.65	C11ORF24	ACC	ATC	T	I	NonSyno	yes
RKO	CHR1	168073766	A	G	33.33	GPR161	CTG	CCG	L	P	NonSyno	yes
RKO	CHR11	68846041	T	C	41.94	TPCN2	ATC	ACC	I	T	NonSyno	yes
RKO	CHR1	17328812	C	A	50	ATP13A2	AGC	ATC	S	I	NonSyno	yes
RKO	CHR12	117217062	G	T	23.46	RNFT2	GGG	GTG	G	V	NonSyno	yes
RKO	CHR12	125298860	T	C	33.33	SCARB1	AAC	AGC	N	S	NonSyno	yes
RKO	CHR1	223178790	C	A	29.82	DISP1	CTG	ATG	L	M	NonSyno	yes
RKO	CHR12	3387704	G	A	94.12	TSPAN9	GGC	AGC	G	S	NonSyno	yes
RKO	CHR1	24768554	C	T	26.47	NIPAL3	CAC	TAC	H	Y	NonSyno	yes
RKO	CHR12	56527209	T	G	52.17	ESYT1	CTG	CGG	L	R	NonSyno	yes
RKO	CHR12	57553743	G	T	28.21	LRP1	GGC	GTC	G	V	NonSyno	yes
RKO	CHR12	57575050	C	T	30	LRP1	CGG	TGG	R	W	NonSyno	yes
RKO	CHR12	57579569	C	T	36	LRP1	GCC	GTC	A	V	NonSyno	yes
RKO	CHR12	6483859	G	T	52.38	SCNN1A	CTG	ATG	L	M	NonSyno	yes
RKO	CHR12	9096441	G	A	20.41	M6PR	CGT	TGT	R	C	NonSyno	yes
RKO	CHR13	101287114	C	T	45	TMTC4	CGG	CAG	R	Q	NonSyno	yes
RKO	CHR13	113508637	C	T	41.86	ATP11A	GCC	GTC	A	V	NonSyno	yes
RKO	CHR13	113530127	A	G	33.33	ATP11A	ATC	GTC	I	V	NonSyno	yes
RKO	CHR1	32204498	C	T	54.05	BAI2	GTG	ATG	V	M	NonSyno	yes
RKO	CHR1	32568228	C	T	35.71	TMEM39B	TCA	TTA	S	L	NonSyno	yes
RKO	CHR13	30091863	C	T	21.95	SLC7A1	GCA	ACA	A	T	NonSyno	yes
RKO	CHR1	35915572	A	G	43.59	KIAA0319L	CTT	CCT	L	P	NonSyno	yes
RKO	CHR14	23346509	G	T	38.46	LRP10	GGG	TGG	G	W	NonSyno	yes
RKO	CHR1	45120334	G	T	33.33	TMEM53	TCT	TAT	S	Y	NonSyno	yes
RKO	CHR1	45289032	C	T	45.83	PTCH2	CGG	CAG	R	Q	NonSyno	yes
RKO	CHR1	45293664	T	C	40.48	PTCH2	AGC	GGC	S	G	NonSyno	yes
RKO	CHR15	73528735	G	C	42.05	NEO1	GCC	CCC	A	P	NonSyno	yes
RKO	CHR15	99251062	G	C	75.47	IGF1R	ATG	ATC	M	I	NonSyno	yes
RKO	CHR16	16225773	C	G	18	ABCC1	ACG	AGG	T	R	NonSyno	yes
RKO	CHR16	2569378	T	C	20.59	ATP6V0C	CTG	CCG	L	P	NonSyno	yes
RKO	CHR16	31049475	G	A	40	STX4	ATG	ATA	M	I	NonSyno	yes
RKO	CHR16	67300025	G	T	59.26	SLC9A5	GAG	GAT	E	D	NonSyno	yes
RKO	CHR16	67979098	G	A	40.91	SLC12A4	CAC	TAC	H	Y	NonSyno	yes
RKO	CHR16	68712439	C	A	37.5	CDH3	TTC	TTA	F	L	NonSyno	yes
RKO	CHR17	30349379	A	G	40	LRRC37B	CAG	CGG	Q	R	NonSyno	yes
RKO	CHR17	56435492	G	T	76.47	RNF43	CAC	AAC	H	N	NonSyno	yes
RKO	CHR17	60744769	G	T	44.44	MRC2	AGT	ATT	S	I	NonSyno	yes
RKO	CHR17	65014379	T	A	42.59	CACNG4	TAC	AAC	Y	N	NonSyno	yes
RKO	CHR17	7324449	A	T	40.48	SPEM1	GAG	GTG	E	V	NonSyno	yes
RKO	CHR17	7460614	C	A	53.85	TNFSF12	CAT	AAT	H	N	NonSyno	yes
RKO	CHR17	7464137	T	C	39.13	TNFSF12-TNFSF13	TTT	TCT	F	S	NonSyno	yes
RKO	CHR19	10394319	A	G	36.36	ICAM1	GAG	GGG	E	G	NonSyno	yes
RKO	CHR19	10748932	C	T	29.73	SLC44A2	CGT	TGT	R	C	NonSyno	yes
RKO	CHR19	11038608	G	A	47.62	YIPF2	GCT	GTT	A	V	NonSyno	yes
RKO	CHR19	14938468	G	C	15.79	OR7A5	CAC	GAC	H	D	NonSyno	yes
RKO	CHR19	35501037	C	T	31.25	GRAMD1A	CGC	TGC	R	C	NonSyno	yes
RKO	CHR19	35524464	T	C	27.27	SCN1B	GTG	GCG	V	A	NonSyno	yes
RKO	CHR19	35655100	T	C	37.08	FXYD5	TCC	CCC	S	P	NonSyno	yes
RKO	CHR19	38845419	G	A	28.74	CATSPERG	GGC	GAC	G	D	NonSyno	yes
RKO	CHR19	38847382	T	C	32.35	CATSPERG	GTT	GCT	V	A	NonSyno	yes
RKO	CHR1	9661436	C	T	60	TMEM201	CAG	TAG	Q	*	NonSyno	yes
RKO	CHR19	7132268	C	T	25	INSR	GGG	AGG	G	R	NonSyno	yes
RKO	CHR20	33764148	A	G	34.21	PROCR	CAG	CGG	Q	R	NonSyno	yes
RKO	CHR20	50241871	G	A	62.5	ATP9A	CAC	TAC	H	Y	NonSyno	yes
RKO	CHR20	50305627	A	G	32.81	ATP9A	TGG	CGG	W	R	NonSyno	yes
RKO	CHR2	103281806	T	C	50	SLC9A2	ATG	ACG	M	T	NonSyno	yes
RKO	CHR2	103324613	A	T	49.38	SLC9A2	ACC	TCC	T	S	NonSyno	yes
RKO	CHR21	42629197	A	G	31.11	BACE2	TAC	TGC	Y	C	NonSyno	yes
RKO	CHR2	158626966	T	C	50	ACVR1	AAG	AGG	K	R	NonSyno	yes
RKO	CHR2	191364873	C	T	43.4	MFSD6	CAC	TAC	H	Y	NonSyno	yes
RKO	CHR2	206607948	T	A	52	NRP2	CTG	CAG	L	Q	NonSyno	yes
RKO	CHR22	46792574	C	T	29.41	CELSR1	CGC	CAC	R	H	NonSyno	yes
RKO	CHR22	46806300	C	T	56.52	CELSR1	CGG	CAG	R	Q	NonSyno	yes
RKO	CHR2	25095489	G	A	42.59	ADCY3	CGC	TGC	R	C	NonSyno	yes
RKO	CHR2	27001017	G	A	57.14	C2ORF18	GCC	ACC	A	T	NonSyno	yes
RKO	CHR3	126748314	C	A	38.89	PLXNA1	CCC	CAC	P	H	NonSyno	yes
RKO	CHR3	183707111	A	G	43.75	ABCC5	TCC	CCC	S	P	NonSyno	yes
RKO	CHR3	183995790	C	T	43.06	ECE2	CGC	TGC	R	C	NonSyno	yes
RKO	CHR3	196674848	G	A	28.89	PIGZ	GCG	GTG	A	V	NonSyno	yes
RKO	CHR3	48473904	T	C	51.47	CCDC51	AGG	GGG	R	G	NonSyno	yes
RKO	CHR3	48686177	G	A	54.05	CELSR3	GCC	GTC	A	V	NonSyno	yes
RKO	CHR3	9959265	G	A	52.78	IL17RC	AGC	AAC	S	N	NonSyno	yes
RKO	CHR4	151520252	A	G	48.72	LRBA	TGG	CGG	W	R	NonSyno	yes
RKO	CHR4	520968	C	T	60	PIGG	GCC	GTC	A	V	NonSyno	yes
RKO	CHR5	140755224	T	C	19.75	PCDHGA6	TTG	TCG	L	S	NonSyno	yes
RKO	CHR5	140794385	G	A	33.33	PCDHGA10	AGC	AAC	S	N	NonSyno	yes
RKO	CHR5	179221104	T	C	41.18	LTC4S	CTG	CCG	L	P	NonSyno	yes
RKO	CHR5	76128829	G	A	37.08	F2RL1	GCC	ACC	A	T	NonSyno	yes
RKO	CHR5	94230493	A	T	37.14	MCTP1	CTG	CAG	L	Q	NonSyno	yes
RKO	CHR6	160510968	A	T	29.63	IGF2R	GAC	GTC	D	V	NonSyno	yes
RKO	CHR6	43127684	C	T	34.69	PTK7	GCA	GTA	A	V	NonSyno	yes
RKO	CHR6	44120367	C	T	33.33	TMEM63B	GCC	GTC	A	V	NonSyno	yes
RKO	CHR7	131196094	G	T	34.72	PODXL	CCC	ACC	P	T	NonSyno	yes
RKO	CHR7	133979776	C	T	53.85	SLC35B4	GTC	ATC	V	I	NonSyno	yes
RKO	CHR7	150762019	G	A	42.86	SLC4A2	GCG	ACG	A	T	NonSyno	yes
RKO	CHR7	77572031	G	C	18.52	PHTF2	CAG	CAC	Q	H	NonSyno	yes
RKO	CHR7	99474065	T	C	63.01	OR2AE1	ACA	GCA	T	A	NonSyno	yes
RKO	CHR8	38285611	G	A	65.91	FGFR1	CCC	CTC	P	L	NonSyno	yes
RKO	CHR9	139571926	C	G	28.57	AGPAT2	GCC	CCC	A	P	NonSyno	yes
RKO	CHR9	86893153	C	A	40	SLC28A3	GGG	TGG	G	W	NonSyno	yes
RKO	CHR9	91993695	T	C	22.41	SEMA4D	GAC	GGC	D	G	NonSyno	yes
RKO	CHR9	95887195	G	A	34.21	NINJ1	CAG	TAG	Q	*	NonSyno	yes
RW2982	CHR14	45628379	G	T	43.48	FANCM	GCA	TCA	A	S	NonSyno	yes
RW2982	CHR20	3838304	C	T	100	MAVS	ACA	ATA	T	I	NonSyno	yes
RW2982	CHR2	158617452	C	T	32.5	ACVR1	GTC	ATC	V	I	NonSyno	yes
RW2982	CHR2	97527502	G	A	44.9	SEMA4C	CGC	TGC	R	C	NonSyno	yes
RW2982	CHR4	151770012	T	C	60.87	LRBA	AGT	GGT	S	G	NonSyno	yes
RW2982	CHR5	159344562	C	T	100	ADRA1B	GCG	GTG	A	V	NonSyno	yes
RW2982	CHR7	100183660	C	T	50	LRCH4	GTG	ATG	V	M	NonSyno	yes
RW2982	CHR7	105615475	T	A	50	CDHR3	TCA	ACA	S	T	NonSyno	yes
RW2982	CHR7	97821335	G	A	52.27	LMTK2	GGA	AGA	G	R	NonSyno	yes
RW2982	CHR9	74344988	A	T	18.33	TMEM2	ATT	AAT	I	N	NonSyno	yes
RW7213	CHR1	109795012	G	A	37.5	CELSR2	GCT	ACT	A	T	NonSyno	yes
RW7213	CHR12	52374851	A	G	20.69	ACVR1B	AGG	GGG	R	G	NonSyno	yes
RW7213	CHR16	19483485	A	G	59.68	TMC5	ATG	GTG	M	V	NonSyno	yes
RW7213	CHR16	726120	G	A	26.67	RHBDL1	GGG	AGG	G	R	NonSyno	yes
RW7213	CHR17	48750402	T	A	17.02	ABCC3	ATT	AAT	I	N	NonSyno	yes
RW7213	CHR19	19764782	G	A	28.57	ATP13A1	TCC	TTC	S	F	NonSyno	yes
RW7213	CHR3	129305085	C	T	25.93	PLXND1	GTG	ATG	V	M	NonSyno	yes
RW7213	CHR3	184001720	G	A	74.14	ECE2	GAG	AAG	E	K	NonSyno	yes
RW7213	CHR3	49548142	G	A	52.63	DAG1	GAG	AAG	E	K	NonSyno	yes
SKCO1	CHR10	135081560	C	T	75	ADAM8	CGC	CAC	R	H	NonSyno	yes
SKCO1	CHR11	113102986	G	A	100	NCAM1	GAT	AAT	D	N	NonSyno	yes
SKCO1	CHR1	17316695	T	G	23.81	ATP13A2	CAC	CCC	H	P	NonSyno	yes
SKCO1	CHR12	51868953	T	A	16.13	SLC4A8	TTA	TAA	L	*	NonSyno	yes
SKCO1	CHR16	2369721	A	G	15.62	ABCA3	TTC	TCC	F	S	NonSyno	yes
SKCO1	CHR16	74761211	T	G	33.33	FA2H	CAC	CCC	H	P	NonSyno	yes
SKCO1	CHR17	1630507	C	T	100	WDR81	CCT	TCT	P	S	NonSyno	yes
SKCO1	CHR19	18092608	G	A	57.14	KCNN1	GCC	ACC	A	T	NonSyno	yes
SKCO1	CHR19	48845878	T	C	48.15	TMEM143	AAC	AGC	N	S	NonSyno	yes
SKCO1	CHR20	25290161	C	A	52.31	ABHD12	GCA	TCA	A	S	NonSyno	yes
SKCO1	CHR22	43524524	G	T	12.2	BIK	GAC	TAC	D	Y	NonSyno	yes
SKCO1	CHR22	46835249	C	T	100	CELSR1	GGG	AGG	G	R	NonSyno	yes
SKCO1	CHR3	38518787	G	A	57.14	ACVR2B	CGT	CAT	R	H	NonSyno	yes
SKCO1	CHR3	49933270	C	T	73.33	MST1R	CGG	CAG	R	Q	NonSyno	yes
SKCO1	CHR4	84205934	G	A	26.79	COQ2	CCC	CTC	P	L	NonSyno	yes
SKCO1	CHR5	140256607	T	G	16.28	PCDHA12	GTG	GGG	V	G	NonSyno	yes
SKCO1	CHR6	128718787	C	A	33.33	PTPRK	CAG	CAT	Q	H	NonSyno	yes
SKCO1	CHR6	41166123	C	T	22.22	TREML2	GGG	AGG	G	R	NonSyno	yes
SKCO1	CHR7	97822800	C	T	37.36	LMTK2	GCG	GTG	A	V	NonSyno	yes
SW1116	CHR10	102740703	C	A	15.91	SEMA4G	ACC	AAC	T	N	NonSyno	yes
SW1116	CHR1	29637287	C	A	44.83	PTPRU	ACT	AAT	T	N	NonSyno	yes
SW1116	CHR16	2369767	C	T	66.67	ABCA3	GCC	ACC	A	T	NonSyno	yes
SW1116	CHR20	3209797	C	A	66.67	SLC4A11	ATG	ATT	M	I	NonSyno	yes
SW1116	CHR20	50286589	C	T	18.52	ATP9A	GGC	AGC	G	S	NonSyno	yes
SW1116	CHR2	206605246	T	A	20.83	NRP2	TTT	ATT	F	I	NonSyno	yes
SW1116	CHR2	230910527	C	T	39.66	SLC16A14	GCC	ACC	A	T	NonSyno	yes
SW1116	CHR4	166021848	C	T	55.17	TMEM192	CGA	CAA	R	Q	NonSyno	yes
SW1116	CHR4	187541255	G	A	32	FAT1	CCG	CTG	P	L	NonSyno	yes
SW1116	CHR5	102361004	A	G	35.48	PAM	ATA	ATG	I	M	NonSyno	yes
SW1116	CHR7	129842422	C	A	20.99	TMEM209	AGT	ATT	S	I	NonSyno	yes
SW1116	CHR7	55238079	G	A	43.64	EGFR	GTG	ATG	V	M	NonSyno	yes
SW1116	CHR8	38848906	A	G	23.33	TM2D2	CTA	CCA	L	P	NonSyno	yes
SW403	CHR10	102732779	C	G	24	SEMA4G	ACC	AGC	T	S	NonSyno	yes
SW403	CHR10	114158758	G	A	41.46	ACSL5	GCT	ACT	A	T	NonSyno	yes
SW403	CHR1	109737169	G	T	48.72	KIAA1324	GGG	TGG	G	W	NonSyno	yes
SW403	CHR11	120200709	G	T	36.11	TMEM136	GTT	TTT	V	F	NonSyno	yes
SW403	CHR1	120612013	G	A	11.54	NOTCH2	GCC	GTC	A	V	NonSyno	yes
SW403	CHR11	5474897	A	G	58.7	OR51I2	TAC	TGC	Y	C	NonSyno	yes
SW403	CHR11	59556388	A	T	18.33	STX3	AAA	ATA	K	I	NonSyno	yes
SW403	CHR11	60694795	C	A	36.76	TMEM132A	CTG	ATG	L	M	NonSyno	yes
SW403	CHR1	208391152	C	A	39.13	PLXNA2	AGC	ATC	S	I	NonSyno	yes
SW403	CHR1	211966472	T	C	28.89	LPGAT1	AAT	AGT	N	S	NonSyno	yes
SW403	CHR12	124221722	G	T	28.26	ATP6V0A2	ATG	ATT	M	I	NonSyno	yes
SW403	CHR12	56091027	C	T	34.78	ITGA7	GTC	ATC	V	I	NonSyno	yes
SW403	CHR1	32201230	G	C	46.43	BAI2	CTC	GTC	L	V	NonSyno	yes
SW403	CHR13	39266354	C	A	16.54	FREM2	CAT	AAT	H	N	NonSyno	yes
SW403	CHR14	23243206	G	T	64.41	SLC7A7	CCC	ACC	P	T	NonSyno	yes
SW403	CHR14	77722980	G	T	53.49	TMEM63C	GAG	TAG	E	*	NonSyno	yes
SW403	CHR16	66657381	C	A	36.67	CMTM4	GCT	TCT	A	S	NonSyno	yes
SW403	CHR19	3193423	G	T	56.25	NCLN	GAA	TAA	E	*	NonSyno	yes
SW403	CHR19	49244571	C	T	47.06	IZUMO1	GGC	AGC	G	S	NonSyno	yes
SW403	CHR20	56227606	G	T	64.1	PMEPA1	CCC	ACC	P	T	NonSyno	yes
SW403	CHR20	7964486	C	A	16.35	TMX4	GAA	TAA	E	*	NonSyno	yes
SW403	CHR2	36691772	G	T	35.48	CRIM1	TGC	TTC	C	F	NonSyno	yes
SW403	CHR3	141626072	C	T	17.24	ATP1B3	ACT	ATT	T	I	NonSyno	yes
SW403	CHR3	196674036	C	A	45.95	PIGZ	GAA	TAA	E	*	NonSyno	yes
SW403	CHR3	31641900	C	G	32.14	STT3B	CAT	GAT	H	D	NonSyno	yes
SW403	CHR3	53835189	G	T	44.78	CACNA1D	AGG	AGT	R	S	NonSyno	yes
SW403	CHR4	151829958	T	A	56.52	LRBA	AAA	TAA	K	*	NonSyno	yes
SW403	CHR4	99428851	C	T	32	TSPAN5	GGA	GAA	G	E	NonSyno	yes
SW403	CHR5	1085384	C	A	23.53	SLC12A7	GGC	TGC	G	C	NonSyno	yes
SW403	CHR5	131309087	C	T	28.89	ACSL6	GTC	ATC	V	I	NonSyno	yes
SW403	CHR5	140763515	C	T	31.91	PCDHGA7	ACG	ATG	T	M	NonSyno	yes
SW403	CHR6	117866651	G	T	23.68	DCBLD1	AAG	AAT	K	N	NonSyno	yes
SW403	CHR6	46761170	T	G	19.44	MEP1A	TTT	TGT	F	C	NonSyno	yes
SW403	CHR7	117188797	A	G	19.23	CFTR	ACT	GCT	T	A	NonSyno	yes
SW403	CHR9	131483519	C	T	32.56	ZDHHC12	GGG	AGG	G	R	NonSyno	yes
SW403	CHR9	139568239	C	T	46.15	AGPAT2	GCC	ACC	A	T	NonSyno	yes
SW480	CHR10	74100566	C	T	38.89	DNAJB12	CGC	CAC	R	H	NonSyno	yes
SW480	CHR11	113105855	C	T	93.75	NCAM1	CGC	TGC	R	C	NonSyno	yes
SW480	CHR1	158063168	G	A	37.1	KIRREL	GGC	GAC	G	D	NonSyno	yes
SW480	CHR1	21548274	G	A	34.78	ECE1	ACC	ATC	T	I	NonSyno	yes
SW480	CHR1	27440424	C	T	41.18	SLC9A1	GCC	ACC	A	T	NonSyno	yes
SW480	CHR13	39262935	C	A	18.92	FREM2	GCT	GAT	A	D	NonSyno	yes
SW480	CHR16	19451553	T	A	33.77	TMC5	TAT	AAT	Y	N	NonSyno	yes
SW480	CHR19	14273439	C	T	72.41	LPHN1	GGG	AGG	G	R	NonSyno	yes
SW480	CHR20	49196439	A	G	42.11	PTPN1	AAT	AGT	N	S	NonSyno	yes
SW480	CHR2	54081568	G	A	37.5	GPR75	TCA	TTA	S	L	NonSyno	yes
SW480	CHR3	9974300	A	G	27.27	IL17RC	AAG	GAG	K	E	NonSyno	yes
SW480	CHR4	6290834	C	T	100	WFS1	CGC	TGC	R	C	NonSyno	yes
SW480	CHR5	140256021	G	A	51.02	PCDHA12	GCC	ACC	A	T	NonSyno	yes
SW480	CHR5	140750356	C	A	26.97	PCDHGB3	ACC	AAC	T	N	NonSyno	yes
SW480	CHR5	140866239	G	A	62.07	PCDHGC4	CGA	CAA	R	Q	NonSyno	yes
SW480	CHR5	140866458	G	A	97.1	PCDHGC4	GGT	GAT	G	D	NonSyno	yes
SW480	CHR5	150844730	G	T	16.07	SLC36A1	AGA	ATA	R	I	NonSyno	yes
SW480	CHR6	149285598	C	T	50	UST	CGG	TGG	R	W	NonSyno	yes
SW480	CHRX	48319067	C	T	42.86	SLC38A5	GTG	ATG	V	M	NonSyno	yes
SW48	CHR10	104816683	C	T	45.83	CNNM2	CGC	TGC	R	C	NonSyno	yes
SW48	CHR10	105209329	G	A	44.44	CALHM2	CGT	TGT	R	C	NonSyno	yes
SW48	CHR10	17659199	C	T	54.55	PTPLA	GGC	GAC	G	D	NonSyno	yes
SW48	CHR10	85901284	C	T	48.84	GHITM	CGG	TGG	R	W	NonSyno	yes
SW48	CHR10	95111323	T	A	45	MYOF	AAA	AAT	K	N	NonSyno	yes
SW48	CHR11	124743754	T	G	40.54	ROBO3	TTC	GTC	F	V	NonSyno	yes
SW48	CHR11	124747950	G	A	50	ROBO3	GGC	GAC	G	D	NonSyno	yes
SW48	CHR11	124749361	G	A	54.55	ROBO3	GGC	GAC	G	D	NonSyno	yes
SW48	CHR11	14865528	C	T	55.32	PDE3B	CCA	TCA	P	S	NonSyno	yes
SW48	CHR1	116941271	G	A	43.55	ATP1A1	GGT	GAT	G	D	NonSyno	yes
SW48	CHR1	117127416	A	C	47.83	IGSF3	GTG	GGG	V	G	NonSyno	yes
SW48	CHR1	117146318	G	A	68	IGSF3	CGG	TGG	R	W	NonSyno	yes
SW48	CHR1	117509724	G	A	49.02	PTGFRN	GAT	AAT	D	N	NonSyno	yes
SW48	CHR1	120471800	G	A	52.83	NOTCH2	CGG	TGG	R	W	NonSyno	yes
SW48	CHR1	165533006	G	A	33.33	LRRC52	CGG	CAG	R	Q	NonSyno	yes
SW48	CHR11	66083901	C	T	45.45	CD248	GCT	ACT	A	T	NonSyno	yes
SW48	CHR11	67811057	T	C	39.13	TCIRG1	ATG	ACG	M	T	NonSyno	yes
SW48	CHR1	168201106	T	C	42.55	SFT2D2	CTA	CCA	L	P	NonSyno	yes
SW48	CHR1	208391105	C	T	39.13	PLXNA2	GTC	ATC	V	I	NonSyno	yes
SW48	CHR12	13220116	A	T	38.24	KIAA1467	GAC	GTC	D	V	NonSyno	yes
SW48	CHR1	223396855	A	C	16.22	SUSD4	TAC	GAC	Y	D	NonSyno	yes
SW48	CHR1	236347106	C	T	12.5	GPR137B	GCT	GTT	A	V	NonSyno	yes
SW48	CHR1	241803346	G	A	72.73	OPN3	CGG	TGG	R	W	NonSyno	yes
SW48	CHR12	44781990	A	C	52.83	TMEM117	GAA	GAC	E	D	NonSyno	yes
SW48	CHR12	49165507	C	T	61.54	ADCY6	GCT	ACT	A	T	NonSyno	yes
SW48	CHR12	52385715	C	T	48.68	ACVR1B	CGA	TGA	R	*	NonSyno	yes
SW48	CHR12	57575015	C	T	48.21	LRP1	ACC	ATC	T	I	NonSyno	yes
SW48	CHR12	57605360	G	A	51.22	LRP1	ATG	ATA	M	I	NonSyno	yes
SW48	CHR12	71971740	C	T	51.85	LGR5	CCC	CTC	P	L	NonSyno	yes
SW48	CHR1	27427705	C	T	54	SLC9A1	CGC	CAC	R	H	NonSyno	yes
SW48	CHR1	27480699	C	T	60	SLC9A1	GCC	ACC	A	T	NonSyno	yes
SW48	CHR12	7527197	T	C	53.33	CD163L1	AAT	AAG	N	K	NonSyno	yes
SW48	CHR12	94965381	T	C	56	TMCC3	ATG	GTG	M	V	NonSyno	yes
SW48	CHR1	29611356	G	T	33.33	PTPRU	GCC	TCC	A	S	NonSyno	yes
SW48	CHR14	105612974	C	T	21.31	JAG2	GGC	GAC	G	D	NonSyno	yes
SW48	CHR14	23310721	T	C	58.33	MMP14	TAC	CAC	Y	H	NonSyno	yes
SW48	CHR14	23344638	G	A	50	LRP10	GGG	AGG	G	R	NonSyno	yes
SW48	CHR14	24658853	C	T	45.45	TM9SF1	CGC	CAC	R	H	NonSyno	yes
SW48	CHR1	44069698	A	G	39.02	PTPRF	AAC	GAC	N	D	NonSyno	yes
SW48	CHR1	44086778	G	A	43.48	PTPRF	GGC	AGC	G	S	NonSyno	yes
SW48	CHR1	45297396	C	A	63.33	PTCH2	GGG	GTG	G	V	NonSyno	yes
SW48	CHR14	96706990	G	A	47.06	BDKRB2	GGG	AGG	G	R	NonSyno	yes
SW48	CHR15	50897127	C	T	52.63	TRPM7	CGT	CAT	R	H	NonSyno	yes
SW48	CHR1	57002662	G	A	70.37	PPAP2B	CTC	TTC	L	F	NonSyno	yes
SW48	CHR15	73552705	T	A	45.71	NEO1	ATT	AAT	I	N	NonSyno	yes
SW48	CHR15	73994743	T	C	41.94	CD276	GTG	GCG	V	A	NonSyno	yes
SW48	CHR16	2327650	T	C	43.1	ABCA3	CAC	CGC	H	R	NonSyno	yes
SW48	CHR16	50324539	G	A	33.33	ADCY7	GCA	ACA	A	T	NonSyno	yes
SW48	CHR16	68713872	C	T	61.29	CDH3	CGG	TGG	R	W	NonSyno	yes
SW48	CHR16	726995	G	C	15	RHBDL1	GCC	CCC	A	P	NonSyno	yes
SW48	CHR16	88782225	C	A	60	FAM38A	GGC	TGC	G	C	NonSyno	yes
SW48	CHR16	919988	C	A	58.33	LMF1	GAG	GAT	E	D	NonSyno	yes
SW48	CHR17	48141461	G	A	50	ITGA3	CGG	CAG	R	Q	NonSyno	yes
SW48	CHR17	65026704	C	A	32	CACNG4	CTG	ATG	L	M	NonSyno	yes
SW48	CHR18	55398934	G	A	52.46	ATP8B1	CAG	CAT	Q	H	NonSyno	yes
SW48	CHR18	77089301	G	A	35.48	ATP9B	AGG	AAG	R	K	NonSyno	yes
SW48	CHR19	11034847	G	A	60.71	YIPF2	ACG	ATG	T	M	NonSyno	yes
SW48	CHR19	14938998	T	G	15.38	OR7A5	CAA	CCA	Q	P	NonSyno	yes
SW48	CHR19	17330093	A	G	45.21	USE1	CAT	CGT	H	R	NonSyno	yes
SW48	CHR19	19762564	C	T	52	ATP13A1	GTG	ATG	V	M	NonSyno	yes
SW48	CHR19	42489532	C	T	60	ATP1A3	CGC	CAC	R	H	NonSyno	yes
SW48	CHR19	4294607	C	T	38.1	TMIGD2	TGG	TGA	W	*	NonSyno	yes
SW48	CHR19	7594587	T	C	56.76	MCOLN1	TAT	CAT	Y	H	NonSyno	yes
SW48	CHR20	14306391	C	T	44.68	FLRT3	GAA	AAA	E	K	NonSyno	yes
SW48	CHR20	3017913	G	T	41.86	PTPRA	AGG	ATG	R	M	NonSyno	yes
SW48	CHR20	44828182	C	T	47.22	CDH22	GAA	AAA	E	K	NonSyno	yes
SW48	CHR20	4893561	C	T	43.75	SLC23A2	GCG	ACG	A	T	NonSyno	yes
SW48	CHR2	103321078	C	T	48.28	SLC9A2	CGA	TGA	R	*	NonSyno	yes
SW48	CHR21	42622828	G	T	55.88	BACE2	CAG	CAT	Q	H	NonSyno	yes
SW48	CHR2	220085879	C	A	50	ATG9A	TGT	TTT	C	F	NonSyno	yes
SW48	CHR2	220502919	A	G	48.89	SLC4A3	ATC	GTC	I	V	NonSyno	yes
SW48	CHR2	223423282	A	G	50	SGPP2	ATA	GTA	I	V	NonSyno	yes
SW48	CHR2	74902493	G	A	53.33	SEMA4F	GTG	ATG	V	M	NonSyno	yes
SW48	CHR2	9008616	C	A	38.98	MBOAT2	CGC	CTC	R	L	NonSyno	yes
SW48	CHR2	9661445	T	A	44.23	ADAM17	ATT	TTT	I	F	NonSyno	yes
SW48	CHR2	99154426	G	A	66.67	INPP4A	GTC	ATC	V	I	NonSyno	yes
SW48	CHR3	121720670	C	A	59.65	ILDR1	GGA	TGA	G	*	NonSyno	yes
SW48	CHR3	14526474	C	T	50	SLC6A6	CTC	TTC	L	F	NonSyno	yes
SW48	CHR3	172428858	G	A	54.17	NCEH1	CGC	TGC	R	C	NonSyno	yes
SW48	CHR3	19491679	G	A	37.5	KCNH8	AGA	AAA	R	K	NonSyno	yes
SW48	CHR3	196674344	A	G	33.33	PIGZ	CTC	CCC	L	P	NonSyno	yes
SW48	CHR3	48665467	G	A	50	SLC26A6	GCC	GTC	A	V	NonSyno	yes
SW48	CHR3	48685756	C	T	58.33	CELSR3	GCA	ACA	A	T	NonSyno	yes
SW48	CHR3	49755908	C	T	53.85	AMIGO3	GTG	ATG	V	M	NonSyno	yes
SW48	CHR3	49936300	C	A	44.44	MST1R	CAG	TAG	Q	*	NonSyno	yes
SW48	CHR3	53137969	C	T	44.9	RFT1	GGT	AGT	G	S	NonSyno	yes
SW48	CHR4	16010663	C	T	41.07	PROM1	GAT	AAT	D	N	NonSyno	yes
SW48	CHR4	48035037	C	T	43.1	NIPAL1	GCT	GTT	A	V	NonSyno	yes
SW48	CHR4	6303551	G	A	40.91	WFS1	GCC	ACC	A	T	NonSyno	yes
SW48	CHR4	84511381	G	A	30.51	AGPAT9	TGT	TAT	C	Y	NonSyno	yes
SW48	CHR4	84511382	T	G	30.51	AGPAT9	TGT	TGG	C	W	NonSyno	yes
SW48	CHR5	140264014	C	A	27.27	PCDHA13	CTG	ATG	L	M	NonSyno	yes
SW48	CHR5	1403077	G	A	48.48	SLC6A3	GCG	GTG	A	V	NonSyno	yes
SW48	CHR5	140719392	C	T	42.42	PCDHGA2	CCT	CTT	P	L	NonSyno	yes
SW48	CHR5	140741197	C	T	50	PCDHGB2	CGG	TGG	R	W	NonSyno	yes
SW48	CHR5	140741758	G	A	31.25	PCDHGB2	GCA	ACA	A	T	NonSyno	yes
SW48	CHR5	140751666	C	T	58.82	PCDHGB3	CCC	TCC	P	S	NonSyno	yes
SW48	CHR5	140801351	G	T	45.45	PCDHGA11	AGA	ATA	R	I	NonSyno	yes
SW48	CHR5	55237601	G	A	52	IL6ST	ACT	ATT	T	I	NonSyno	yes
SW48	CHR6	122766202	C	A	56.52	SERINC1	CGT	CTT	R	L	NonSyno	yes
SW48	CHR6	14118286	C	T	47.5	CD83	TCC	TTC	S	F	NonSyno	yes
SW48	CHR6	46800989	C	A	39.39	MEP1A	TTC	TTA	F	L	NonSyno	yes
SW48	CHR6	70459254	C	T	45.1	LMBRD1	TGT	TAT	C	Y	NonSyno	yes
SW48	CHR7	100175513	A	C	67.5	LRCH4	CTG	CGG	L	R	NonSyno	yes
SW48	CHR7	100179785	T	C	15.15	LRCH4	AAC	AGC	N	S	NonSyno	yes
SW48	CHR7	100410758	A	G	63.89	EPHB4	ATC	ACC	I	T	NonSyno	yes
SW48	CHR7	105636730	G	T	38.24	CDHR3	GGC	TGC	G	C	NonSyno	yes
SW48	CHR7	17930085	T	C	42.19	SNX13	GAT	GGT	D	G	NonSyno	yes
SW48	CHR7	47851597	G	A	69.44	PKD1L1	CGC	TGC	R	C	NonSyno	yes
SW48	CHR7	47971561	G	A	14.93	PKD1L1	GCA	GTA	A	V	NonSyno	yes
SW48	CHR7	55241707	G	A	27.45	EGFR	GGC	AGC	G	S	NonSyno	yes
SW48	CHR7	73183733	C	T	100	CLDN3	CGC	CAC	R	H	NonSyno	yes
SW48	CHR7	92848737	A	C	33.77	HEPACAM2	GTG	GGG	V	G	NonSyno	yes
SW48	CHR8	17507364	C	T	13.21	MTUS1	ATG	ATA	M	I	NonSyno	yes
SW48	CHR8	28420410	G	A	40.54	FZD3	CGG	CAG	R	Q	NonSyno	yes
SW48	CHR8	29924342	T	C	50.98	TMEM66	ACA	GCA	T	A	NonSyno	yes
SW48	CHR8	30623872	A	G	44.44	UBXN8	ACT	GCT	T	A	NonSyno	yes
SW48	CHR8	37688390	C	T	50	GPR124	GCG	GTG	A	V	NonSyno	yes
SW48	CHR8	38275434	C	A	50	FGFR1	AAG	AAT	K	N	NonSyno	yes
SW48	CHR9	108127907	A	C	39.47	SLC44A1	CAG	CCG	Q	P	NonSyno	yes
SW48	CHR9	131105562	C	T	66	SLC27A4	CGC	TGC	R	C	NonSyno	yes
SW48	CHR9	98239971	C	T	54.55	PTCH1	TGT	TAT	C	Y	NonSyno	yes
SW48	CHR9	98278975	C	T	44	PTCH1	GGA	GAA	G	E	NonSyno	yes
SW48	CHRX	37587576	G	A	17.65	XK	TGC	TAC	C	Y	NonSyno	yes
SW620	CHR1	110464481	A	C	20.69	CSF1	ACT	CCT	T	P	NonSyno	yes
SW620	CHR11	113105855	C	T	100	NCAM1	CGC	TGC	R	C	NonSyno	yes
SW620	CHR1	116932195	G	A	40.85	ATP1A1	GGT	AGT	G	S	NonSyno	yes
SW620	CHR1	27440424	C	T	34.29	SLC9A1	GCC	ACC	A	T	NonSyno	yes
SW620	CHR15	79614468	C	A	49.06	TMED3	GCC	GAC	A	D	NonSyno	yes
SW620	CHR16	2161275	C	A	100	PKD1	CGC	CTC	R	L	NonSyno	yes
SW620	CHR17	37815309	G	A	63.49	STARD3	GAC	AAC	D	N	NonSyno	yes
SW620	CHR19	49713497	G	A	52.73	TRPM4	GAT	AAT	D	N	NonSyno	yes
SW620	CHR3	37574866	G	C	29.17	ITGA9	GCG	CCG	A	P	NonSyno	yes
SW620	CHR3	45132911	C	G	41.18	CDCP1	GAC	CAC	D	H	NonSyno	yes
SW620	CHR4	170912813	C	A	35	MFAP3L	GCC	TCC	A	S	NonSyno	yes
SW620	CHR4	30725149	G	A	45.61	PCDH7	CGG	CAG	R	Q	NonSyno	yes
SW620	CHR4	6290834	C	T	100	WFS1	CGC	TGC	R	C	NonSyno	yes
SW620	CHR5	140774131	G	A	90	PCDHGA8	CGT	CAT	R	H	NonSyno	yes
SW620	CHR5	140866239	G	A	46.58	PCDHGC4	CGA	CAA	R	Q	NonSyno	yes
SW620	CHR5	140866458	G	A	95.45	PCDHGC4	GGT	GAT	G	D	NonSyno	yes
SW620	CHR6	149285598	C	T	18.52	UST	CGG	TGG	R	W	NonSyno	yes
SW620	CHR6	29692844	C	A	31.82	HLA-F	TCT	TAT	S	Y	NonSyno	yes
SW620	CHR7	47917167	C	T	21.43	PKD1L1	GAC	AAC	D	N	NonSyno	yes
SW620	CHRX	109247337	C	G	40	TMEM164	GCC	GGC	A	G	NonSyno	yes
SW837	CHR11	119183296	C	T	43.24	MCAM	GTG	ATG	V	M	NonSyno	yes
SW837	CHR11	76371747	C	T	76.92	LRRC32	TGG	TAG	W	*	NonSyno	yes
SW837	CHR1	26189336	A	G	44.26	PAQR7	CTC	CCC	L	P	NonSyno	yes
SW837	CHR1	27434256	C	T	57.3	SLC9A1	GTC	ATC	V	I	NonSyno	yes
SW837	CHR14	77686380	G	T	54.55	TMEM63C	GAG	TAG	E	*	NonSyno	yes
SW837	CHR16	19126638	G	C	20.83	ITPRIPL2	CAG	CAC	Q	H	NonSyno	yes
SW837	CHR17	4342997	C	T	100	SPNS3	CAT	TAT	H	Y	NonSyno	yes
SW837	CHR17	66274385	G	A	41.27	SLC16A6	GCG	GTG	A	V	NonSyno	yes
SW837	CHR7	90894227	G	C	58.33	FZD1	CGG	CCG	R	P	NonSyno	yes
SW837	CHR8	145066637	G	A	52.73	GRINA	CGC	CAC	R	H	NonSyno	yes
SW837	CHR8	38884212	T	C	62.83	ADAM9	GTG	GCG	V	A	NonSyno	yes
SW948	CHR12	57593066	G	T	29.17	LRP1	GAA	TAA	E	*	NonSyno	yes
SW948	CHR15	73547132	C	T	100	NEO1	ACC	ATC	T	I	NonSyno	yes
SW948	CHR16	74753022	C	T	75	FA2H	GGG	GAG	G	E	NonSyno	yes
SW948	CHR3	52294451	C	T	59.26	WDR82	GGT	AGT	G	S	NonSyno	yes
SW948	CHR5	140800862	C	T	63.64	PCDHGA11	ACG	ATG	T	M	NonSyno	yes
SW948	CHR7	129841781	C	G	17.24	TMEM209	GGT	GCT	G	A	NonSyno	yes
SW948	CHR7	142569515	C	T	18.92	TRPV6	CGT	CAT	R	H	NonSyno	yes
SW948	CHR7	86542399	C	A	52.38	KIAA1324L	TGT	TTT	C	F	NonSyno	yes
SW948	CHR7	92844905	C	A	33.33	HEPACAM2	GGC	GTC	G	V	NonSyno	yes
SW948	CHR8	37693087	G	A	75	GPR124	GCC	ACC	A	T	NonSyno	yes
T84	CHR1	109803761	G	C	20.59	CELSR2	AAG	AAC	K	N	NonSyno	yes
T84	CHR1	117487543	C	T	12.68	PTGFRN	CGC	TGC	R	C	NonSyno	yes
T84	CHR1	160320003	T	G	38.71	NCSTN	CTT	CGT	L	R	NonSyno	yes
T84	CHR11	60694754	G	T	19.05	TMEM132A	CGT	CTT	R	L	NonSyno	yes
T84	CHR11	68133078	A	C	13.89	LRP5	CAC	CCC	H	P	NonSyno	yes
T84	CHR11	70033939	G	A	31.52	ANO1	ATG	ATA	M	I	NonSyno	yes
T84	CHR11	70033988	A	G	60.87	ANO1	ACC	GCC	T	A	NonSyno	yes
T84	CHR1	180135658	G	T	17.02	QSOX1	GAC	TAC	D	Y	NonSyno	yes
T84	CHR11	824794	G	C	53.57	PNPLA2	GGG	CGG	G	R	NonSyno	yes
T84	CHR1	46158981	C	T	24.73	TMEM69	CTT	TTT	L	F	NonSyno	yes
T84	CHR14	94582130	T	C	71.43	IFI27	GTG	GCG	V	A	NonSyno	yes
T84	CHR16	16208860	T	C	52.94	ABCC1	ATC	ACC	I	T	NonSyno	yes
T84	CHR16	3021780	T	G	36.36	PAQR4	CTG	CGG	L	R	NonSyno	yes
T84	CHR16	3071795	G	C	29.41	TNFRSF12A	GAG	CAG	E	Q	NonSyno	yes
T84	CHR1	6522200	G	A	100	TNFRSF25	ACC	ATC	T	I	NonSyno	yes
T84	CHR16	626214	G	A	50	PIGQ	CGC	CAC	R	H	NonSyno	yes
T84	CHR16	88782205	G	C	50	FAM38A	TTC	TTG	F	L	NonSyno	yes
T84	CHR17	60749449	G	T	70.42	MRC2	TGG	TTG	W	L	NonSyno	yes
T84	CHR19	7592459	C	T	36.36	MCOLN1	CTC	TTC	L	F	NonSyno	yes
T84	CHR20	4880328	C	T	42.5	SLC23A2	GCA	ACA	A	T	NonSyno	yes
T84	CHR2	97526695	G	T	52.63	SEMA4C	CCT	ACT	P	T	NonSyno	yes
T84	CHR3	37818946	G	T	19.35	ITGA9	GAA	TAA	E	*	NonSyno	yes
T84	CHR3	49153185	G	T	82.46	USP19	ACC	AAC	T	N	NonSyno	yes
T84	CHR4	47593282	A	G	100	ATP10D	AGT	GGT	S	G	NonSyno	yes
T84	CHR4	79173594	C	T	100	FRAS1	CAT	TAT	H	Y	NonSyno	yes
T84	CHR6	157963727	T	C	15.94	ZDHHC14	GTC	GCC	V	A	NonSyno	yes
T84	CHR6	88218823	A	C	43.02	SLC35A1	AAA	AAC	K	N	NonSyno	yes
CACO2	CHR10	68688150	G	T	16.85	LRRTM3	GAG	GAT	E	D	NonSyno	no
CACO2	CHR11	5602498	C	G	50.68	OR52B6	TCT	TGT	S	C	NonSyno	no
CACO2	CHR1	204966381	G	A	52.27	NFASC	GAA	AAA	E	K	NonSyno	no
CACO2	CHR12	110234412	G	A	40.91	TRPV4	TCG	TTG	S	L	NonSyno	no
CACO2	CHR12	55615073	A	T	37.84	OR10A7	AGG	TGG	R	W	NonSyno	no
CACO2	CHR1	34238292	G	A	91.43	CSMD2	TCC	TTC	S	F	NonSyno	no
CACO2	CHR18	10487667	G	A	100	APCDD1	GAG	AAG	E	K	NonSyno	no
CACO2	CHR19	8999048	C	T	52.63	MUC16	CGG	CAG	R	Q	NonSyno	no
CACO2	CHR2	119727740	G	T	28.26	MARCO	GAC	TAC	D	Y	NonSyno	no
CACO2	CHR3	195511589	G	A	21.43	MUC4	CCT	TCT	P	S	NonSyno	no
CACO2	CHR3	195515402	C	A	20.83	MUC4	GTA	TTA	V	L	NonSyno	no
CACO2	CHR3	89156926	C	T	31.25	EPHA3	CTT	TTT	L	F	NonSyno	no
CACO2	CHR5	175110994	C	T	42.03	HRH2	GCG	GTG	A	V	NonSyno	no
CACO2	CHR7	100683356	A	G	14.58	MUC17	AGC	GGC	S	G	NonSyno	no
CACO2	CHR7	48407468	G	T	42.86	ABCA13	AGA	ATA	R	I	NonSyno	no
CACO2	CHR8	10755799	G	A	63.64	XKR6	GCG	GTG	A	V	NonSyno	no
COLO205	CHR10	73570264	G	A	25.93	CDH23	CGC	CAC	R	H	NonSyno	no
COLO205	CHR11	124189585	C	T	34.62	OR8D2	AGG	AAG	R	K	NonSyno	no
COLO205	CHR11	4870379	G	C	33.96	OR51S1	TTC	TTG	F	L	NonSyno	no
COLO205	CHR11	68748225	G	T	37.5	MRGPRD	TTC	TTA	F	L	NonSyno	no
COLO205	CHR14	70989998	C	T	23.6	ADAM20	GAC	AAC	D	N	NonSyno	no
COLO205	CHR1	6637034	G	A	28.26	TAS1R1	GAC	AAC	D	N	NonSyno	no
COLO205	CHR18	43258985	C	G	37.5	SLC14A2	TCT	TGT	S	C	NonSyno	no
COLO205	CHR19	42818488	G	A	35.85	TMEM145	CGC	CAC	R	H	NonSyno	no
COLO205	CHR19	9025654	T	G	12.7	MUC16	AAG	ACG	K	T	NonSyno	no
COLO205	CHR2	165997469	G	A	28.26	SCN3A	CGC	TGC	R	C	NonSyno	no
COLO205	CHR2	166032778	T	C	28	SCN3A	AAT	GAT	N	D	NonSyno	no
COLO205	CHR3	10970945	C	T	85.45	SLC6A11	CGG	TGG	R	W	NonSyno	no
COLO205	CHR3	137749901	C	A	47.56	CLDN18	ACC	AAC	T	N	NonSyno	no
COLO205	CHR3	195511541	G	C	42.86	MUC4	CCT	GCT	P	A	NonSyno	no
COLO205	CHR3	52549487	C	T	90.91	STAB1	CGG	TGG	R	W	NonSyno	no
COLO205	CHR4	126411573	G	T	71.21	FAT4	AAG	AAT	K	N	NonSyno	no
COLO205	CHR4	96123929	A	G	35.71	UNC5C	TAC	CAC	Y	H	NonSyno	no
COLO205	CHR8	133187831	C	T	23.21	KCNQ3	GGT	AGT	G	S	NonSyno	no
COLO205	CHRX	12939740	A	G	97.44	TLR8	AAT	GAT	N	D	NonSyno	no
COLO205	CHRX	65822497	G	C	58.33	EDA2R	TTC	GTC	F	V	NonSyno	no
COLO205	CHRX	99662112	G	A	77.78	PCDH19	TCG	TTG	S	L	NonSyno	no
COLO320	CHR10	127753387	G	T	11.9	ADAM12	CTC	ATC	L	I	NonSyno	no
COLO320	CHR1	111216035	A	G	72.22	KCNA3	ATC	ACC	I	T	NonSyno	no
COLO320	CHR11	17448645	C	G	19.05	ABCC8	GCC	CCC	A	P	NonSyno	no
COLO320	CHR11	26695058	T	A	33.33	SLC5A12	GAT	GTT	D	V	NonSyno	no
COLO320	CHR11	4936194	C	T	17.24	OR51G2	GCC	ACC	A	T	NonSyno	no
COLO320	CHR1	154437773	A	C	24.39	IL6R	ACC	CCC	T	P	NonSyno	no
COLO320	CHR1	158299329	C	T	42.42	CD1B	ATG	ATA	M	I	NonSyno	no
COLO320	CHR11	60235836	A	C	48.78	MS4A1	GAA	GAC	E	D	NonSyno	no
COLO320	CHR11	6644232	C	T	43.75	DCHS1	CGG	CAG	R	Q	NonSyno	no
COLO320	CHR12	10312609	C	T	44.12	OLR1	CGA	CAA	R	Q	NonSyno	no
COLO320	CHR12	110240900	C	T	36.05	TRPV4	AGC	AAC	S	N	NonSyno	no
COLO320	CHR1	248436195	T	C	39.53	OR2T33	AAC	GAC	N	D	NonSyno	no
COLO320	CHR1	248512867	C	A	15.15	OR14C36	CCT	CAT	P	H	NonSyno	no
COLO320	CHR1	248524967	A	G	100	OR2T4	ATG	GTG	M	V	NonSyno	no
COLO320	CHR1	48694582	A	G	19.35	SLC5A9	ACA	GCA	T	A	NonSyno	no
COLO320	CHR15	31294630	C	A	23.73	TRPM1	GAA	TAA	E	*	NonSyno	no
COLO320	CHR15	78923482	C	T	58.62	CHRNB4	GGT	AGT	G	S	NonSyno	no
COLO320	CHR16	20322549	A	T	17.14	GP2	TTC	TAC	F	Y	NonSyno	no
COLO320	CHR16	4431257	G	A	48.65	VASN	GAG	AAG	E	K	NonSyno	no
COLO320	CHR17	48655555	G	A	50	CACNA1G	TGC	TAC	C	Y	NonSyno	no
COLO320	CHR19	51885717	G	A	57.69	LIM2	CGC	TGC	R	C	NonSyno	no
COLO320	CHR20	45354137	C	A	18.52	SLC2A10	AAC	AAA	N	K	NonSyno	no
COLO320	CHR2	109529163	G	A	40.82	EDAR	ACC	ATC	T	I	NonSyno	no
COLO320	CHR2	167168054	C	A	57.89	SCN9A	GTG	TTG	V	L	NonSyno	no
COLO320	CHR2	215809821	G	A	47.5	ABCA12	CCG	CTG	P	L	NonSyno	no
COLO320	CHR2	231973626	C	T	31.82	HTR2B	GAT	AAT	D	N	NonSyno	no
COLO320	CHR22	37334497	C	G	50	CSF2RB	CTG	GTG	L	V	NonSyno	no
COLO320	CHR22	40066873	A	C	17.39	CACNA1I	ACC	CCC	T	P	NonSyno	no
COLO320	CHR2	27351309	A	T	25	ABHD1	AGG	TGG	R	W	NonSyno	no
COLO320	CHR2	97350114	G	A	34.18	FER1L5	GTG	ATG	V	M	NonSyno	no
COLO320	CHR3	173998757	C	A	72.73	NLGN1	TGC	TGA	C	*	NonSyno	no
COLO320	CHR3	195505762	A	G	26.32	MUC4	CTT	CCT	L	P	NonSyno	no
COLO320	CHR3	195505772	C	G	13.33	MUC4	GTC	CTC	V	L	NonSyno	no
COLO320	CHR3	195507262	T	G	18.71	MUC4	CAT	CCT	H	P	NonSyno	no
COLO320	CHR3	195509125	C	A	19.79	MUC4	AGC	ATC	S	I	NonSyno	no
COLO320	CHR3	195509956	G	A	29.79	MUC4	TCT	TTT	S	F	NonSyno	no
COLO320	CHR3	195511643	C	T	16.96	MUC4	GCC	ACC	A	T	NonSyno	no
COLO320	CHR3	195515414	T	C	26.56	MUC4	AGC	GGC	S	G	NonSyno	no
COLO320	CHR4	126372586	C	A	75	FAT4	ACC	AAC	T	N	NonSyno	no
COLO320	CHR5	140207900	T	C	100	PCDHA6	CTG	CCG	L	P	NonSyno	no
COLO320	CHR5	140209120	G	A	64.44	PCDHA6	GCG	ACG	A	T	NonSyno	no
COLO320	CHR5	140431428	G	T	100	PCDHB1	GAT	TAT	D	Y	NonSyno	no
COLO320	CHR6	47646841	C	T	100	GPR111	CAG	TAG	Q	*	NonSyno	no
COLO320	CHR7	141754633	G	T	40.91	MGAM	GGT	GTT	G	V	NonSyno	no
COLO320	CHR7	143792613	G	C	38.57	OR2A12	AGA	ACA	R	T	NonSyno	no
COLO320	CHR7	150648128	G	A	60	KCNH2	CAG	TAG	Q	*	NonSyno	no
COLO320	CHR8	143556878	C	G	100	BAI1	GAC	GAG	D	E	NonSyno	no
COLO320	CHR9	73477987	G	A	30.77	TRPM3	ACC	ATC	T	I	NonSyno	no
HCC2998	CHR10	102056007	C	T	57.89	PKD2L1	GAG	AAG	E	K	NonSyno	no
HCC2998	CHR10	102057278	C	T	51.02	PKD2L1	GAC	AAC	D	N	NonSyno	no
HCC2998	CHR10	25887383	G	T	42.64	GPR158	AGA	ATA	R	I	NonSyno	no
HCC2998	CHR10	45799015	C	T	14.71	OR13A1	GCA	ACA	A	T	NonSyno	no
HCC2998	CHR10	63170311	C	A	59.77	TMEM26	AAG	AAT	K	N	NonSyno	no
HCC2998	CHR10	68687216	G	A	38.37	LRRTM3	CGC	CAC	R	H	NonSyno	no
HCC2998	CHR10	71166978	T	G	40.91	TACR2	CAC	CCC	H	P	NonSyno	no
HCC2998	CHR10	73052270	C	A	44.44	UNC5B	TTC	TTA	F	L	NonSyno	no
HCC2998	CHR10	73326600	C	A	64.91	CDH23	TTC	TTA	F	L	NonSyno	no
HCC2998	CHR10	78647132	C	A	44	KCNMA1	AAG	AAT	K	N	NonSyno	no
HCC2998	CHR10	79163625	C	A	54.05	KCNMA1	GTC	TTC	V	F	NonSyno	no
HCC2998	CHR10	87898646	C	T	45.21	GRID1	CGC	CAC	R	H	NonSyno	no
HCC2998	CHR10	88417891	C	A	46.58	OPN4	AGC	AGA	S	R	NonSyno	no
HCC2998	CHR11	105845209	C	T	33.33	GRIA4	CGC	TGC	R	C	NonSyno	no
HCC2998	CHR11	105845224	A	G	40	GRIA4	ATT	GTT	I	V	NonSyno	no
HCC2998	CHR1	111060956	G	A	35.29	KCNA10	CGG	TGG	R	W	NonSyno	no
HCC2998	CHR11	111414743	G	T	23.4	LAYN	GAA	TAA	E	*	NonSyno	no
HCC2998	CHR1	111146426	C	T	43.65	KCNA2	GAA	AAA	E	K	NonSyno	no
HCC2998	CHR11	115099985	G	A	46.15	CADM1	TCG	TTG	S	L	NonSyno	no
HCC2998	CHR11	117870043	C	A	27.59	IL10RA	CCC	CAC	P	H	NonSyno	no
HCC2998	CHR11	118014756	C	A	38.55	SCN4B	AAG	AAT	K	N	NonSyno	no
HCC2998	CHR11	119025035	A	C	36.62	ABCG4	AAG	ACG	K	T	NonSyno	no
HCC2998	CHR11	122944249	T	G	41.51	CLMP	AAT	ACT	N	T	NonSyno	no
HCC2998	CHR1	112524360	A	G	42.5	KCND3	ATG	ACG	M	T	NonSyno	no
HCC2998	CHR11	128782003	G	A	56.14	KCNJ5	GAG	AAG	E	K	NonSyno	no
HCC2998	CHR1	117307223	G	T	33.33	CD2	AGA	ATA	R	I	NonSyno	no
HCC2998	CHR11	17464826	G	T	34.94	ABCC8	CTC	ATC	L	I	NonSyno	no
HCC2998	CHR1	117568166	G	A	54.1	CD101	GAA	AAA	E	K	NonSyno	no
HCC2998	CHR1	117568241	T	C	49.45	CD101	TCT	CCT	S	P	NonSyno	no
HCC2998	CHR1	117568487	G	A	65	CD101	GAT	AAT	D	N	NonSyno	no
HCC2998	CHR11	2604760	C	A	25.58	KCNQ1	TTC	TTA	F	L	NonSyno	no
HCC2998	CHR11	30032365	A	C	72.73	KCNA4	TCT	GCT	S	A	NonSyno	no
HCC2998	CHR11	30032518	C	A	51.85	KCNA4	GAG	TAG	E	*	NonSyno	no
HCC2998	CHR11	30033616	C	A	38.46	KCNA4	GAC	TAC	D	Y	NonSyno	no
HCC2998	CHR11	315051	T	G	23.88	IFITM1	TTC	GTC	F	V	NonSyno	no
HCC2998	CHR1	147380308	C	T	35.71	GJA8	CGC	TGC	R	C	NonSyno	no
HCC2998	CHR11	4824731	T	C	69.05	OR52R1	ATT	GTT	I	V	NonSyno	no
HCC2998	CHR11	4843076	G	A	51.52	OR51F2	CGA	CAA	R	Q	NonSyno	no
HCC2998	CHR11	4869556	T	G	33.33	OR51S1	AAC	CAC	N	H	NonSyno	no
HCC2998	CHR11	4936583	G	A	35	OR51G2	GCT	GTT	A	V	NonSyno	no
HCC2998	CHR11	49974221	T	G	66.67	OR4C13	TCA	GCA	S	A	NonSyno	no
HCC2998	CHR1	154304144	A	C	49.35	ATP8B2	CAG	CCG	Q	P	NonSyno	no
HCC2998	CHR1	154685947	A	C	43.08	KCNN3	CTT	CGT	L	R	NonSyno	no
HCC2998	CHR11	55111034	C	T	25	OR4A16	CGC	TGC	R	C	NonSyno	no
HCC2998	CHR1	155255529	C	A	64.29	HCN3	TTC	TTA	F	L	NonSyno	no
HCC2998	CHR11	55433166	T	G	49.07	OR4C6	TTT	TGT	F	C	NonSyno	no
HCC2998	CHR11	55563510	T	C	31.67	OR5D14	GTA	GCA	V	A	NonSyno	no
HCC2998	CHR11	55606828	C	A	98.04	OR5D16	CTT	ATT	L	I	NonSyno	no
HCC2998	CHR11	55761516	C	A	44.44	OR5F1	GAA	TAA	E	*	NonSyno	no
HCC2998	CHR11	55872601	T	G	31.82	OR8H2	CTG	CGG	L	R	NonSyno	no
HCC2998	CHR11	55872615	C	A	29.73	OR8H2	CTC	ATC	L	I	NonSyno	no
HCC2998	CHR11	56185466	C	T	20.83	OR5R1	ATG	ATA	M	I	NonSyno	no
HCC2998	CHR11	56310189	G	A	45.63	OR5M11	CCG	CTG	P	L	NonSyno	no
HCC2998	CHR11	56467994	T	A	22.99	OR9G9	CTC	CAC	L	H	NonSyno	no
HCC2998	CHR1	157556066	C	A	26.67	FCRL4	GAG	TAG	E	*	NonSyno	no
HCC2998	CHR1	157559135	T	C	44.23	FCRL4	ACA	GCA	T	A	NonSyno	no
HCC2998	CHR11	57798613	C	A	50	OR6Q1	TTC	TTA	F	L	NonSyno	no
HCC2998	CHR1	158669934	G	A	59.02	OR6K2	TCG	TTG	S	L	NonSyno	no
HCC2998	CHR1	158725083	T	G	37.04	OR6K6	TAC	GAC	Y	D	NonSyno	no
HCC2998	CHR1	158735553	C	A	42.11	OR6N1	AGA	ATA	R	I	NonSyno	no
HCC2998	CHR1	158736133	G	T	56.92	OR6N1	CTC	ATC	L	I	NonSyno	no
HCC2998	CHR11	59225338	A	G	55.07	OR4D6	CAG	CGG	Q	R	NonSyno	no
HCC2998	CHR11	59245432	T	C	25	OR4D10	TTC	TCC	F	S	NonSyno	no
HCC2998	CHR11	59271355	C	A	41.22	OR4D11	CTC	ATC	L	I	NonSyno	no
HCC2998	CHR1	159505218	T	G	57.75	OR10J5	AAT	CAT	N	H	NonSyno	no
HCC2998	CHR1	159802838	C	A	38.1	SLAMF8	TTC	TTA	F	L	NonSyno	no
HCC2998	CHR1	159921512	T	G	41	SLAMF9	AAA	ACA	K	T	NonSyno	no
HCC2998	CHR1	160094123	T	C	29.03	ATP1A2	ATC	ACC	I	T	NonSyno	no
HCC2998	CHR11	60637304	C	G	20.45	ZP1	CTC	GTC	L	V	NonSyno	no
HCC2998	CHR1	160654870	C	A	50.77	CD48	CAG	CAT	Q	H	NonSyno	no
HCC2998	CHR11	60707069	C	T	47.62	SLC15A3	GAG	AAG	E	K	NonSyno	no
HCC2998	CHR1	160721183	A	G	45.71	SLAMF7	AAC	AGC	N	S	NonSyno	no
HCC2998	CHR1	161475324	A	C	35.9	FCGR2A	ACA	CCA	T	P	NonSyno	no
HCC2998	CHR11	61727482	G	A	66.67	BEST1	CGA	CAA	R	Q	NonSyno	no
HCC2998	CHR11	61730026	C	T	50.5	BEST1	GCC	GTC	A	V	NonSyno	no
HCC2998	CHR11	61730158	A	C	64.71	BEST1	AAA	ACA	K	T	NonSyno	no
HCC2998	CHR11	6191099	C	T	49.35	OR52B2	CGA	CAA	R	Q	NonSyno	no
HCC2998	CHR11	6220850	C	T	45.95	OR52W1	CGT	TGT	R	C	NonSyno	no
HCC2998	CHR11	63057965	G	A	46.91	SLC22A10	GAG	AAG	E	K	NonSyno	no
HCC2998	CHR11	63064917	A	G	44.59	SLC22A10	AAT	GAT	N	D	NonSyno	no
HCC2998	CHR11	6644598	C	T	21.88	DCHS1	CGA	CAA	R	Q	NonSyno	no
HCC2998	CHR1	167409907	T	G	29.41	CD247	AGA	AGC	R	S	NonSyno	no
HCC2998	CHR11	7324578	G	A	57.45	SYT9	GTC	ATC	V	I	NonSyno	no
HCC2998	CHR11	7818347	G	T	65.96	OR5P2	TCT	TAT	S	Y	NonSyno	no
HCC2998	CHR1	181003178	T	G	66.67	MR1	ATC	AGC	I	S	NonSyno	no
HCC2998	CHR11	8132343	A	G	57.69	RIC3	TGG	CGG	W	R	NonSyno	no
HCC2998	CHR1	181687201	A	C	58.7	CACNA1E	GAA	GAC	E	D	NonSyno	no
HCC2998	CHR1	181690986	C	A	24.07	CACNA1E	TTC	TTA	F	L	NonSyno	no
HCC2998	CHR1	181767497	C	T	29.79	CACNA1E	CGG	TGG	R	W	NonSyno	no
HCC2998	CHR1	182368964	G	T	42.65	TEDDM1	TTC	TTA	F	L	NonSyno	no
HCC2998	CHR1	182443396	T	C	60.34	RGSL1	TTC	CTC	F	L	NonSyno	no
HCC2998	CHR1	197390423	G	T	36.25	CRB1	GAG	TAG	E	*	NonSyno	no
HCC2998	CHR1	197411372	T	G	29.9	CRB1	TTC	GTC	F	V	NonSyno	no
HCC2998	CHR1	203696525	C	A	36.59	ATP2B4	TTC	TTA	F	L	NonSyno	no
HCC2998	CHR1	205767142	G	T	42.55	SLC41A1	TTC	TTA	F	L	NonSyno	no
HCC2998	CHR1	205887991	T	C	46.22	SLC26A9	ACC	GCC	T	A	NonSyno	no
HCC2998	CHR12	10319355	T	G	70	OLR1	AAT	ACT	N	T	NonSyno	no
HCC2998	CHR12	104157270	T	G	35.86	STAB2	TCG	GCG	S	A	NonSyno	no
HCC2998	CHR12	109328032	G	T	29.82	SVOP	TTC	ATC	F	I	NonSyno	no
HCC2998	CHR12	126138387	G	A	45.24	TMEM132B	GAA	AAA	E	K	NonSyno	no
HCC2998	CHR12	129558664	G	T	30.56	TMEM132D	CCT	CAT	P	H	NonSyno	no
HCC2998	CHR12	130648914	C	T	37.5	FZD10	GCG	GTG	A	V	NonSyno	no
HCC2998	CHR12	130648934	A	C	44.07	FZD10	ATG	CTG	M	L	NonSyno	no
HCC2998	CHR12	131622752	C	T	40.74	GPR133	GCG	GTG	A	V	NonSyno	no
HCC2998	CHR12	133196898	G	T	46.15	P2RX2	AAG	AAT	K	N	NonSyno	no
HCC2998	CHR12	14805891	T	G	48.72	GUCY2C	AAA	CAA	K	Q	NonSyno	no
HCC2998	CHR12	14813931	C	T	39.47	GUCY2C	GCT	ACT	A	T	NonSyno	no
HCC2998	CHR12	20782923	A	C	51.39	PDE3A	AAA	ACA	K	T	NonSyno	no
HCC2998	CHR1	234458831	C	T	54.69	SLC35F3	CTC	TTC	L	F	NonSyno	no
HCC2998	CHR12	47471912	G	A	37.29	AMIGO2	CGT	TGT	R	C	NonSyno	no
HCC2998	CHR1	247921485	G	A	58.33	OR1C1	TCG	TTG	S	L	NonSyno	no
HCC2998	CHR1	248458397	G	T	53.33	OR2T12	CTG	ATG	L	M	NonSyno	no
HCC2998	CHR12	52093479	C	T	42.31	SCN8A	CGA	TGA	R	*	NonSyno	no
HCC2998	CHR12	52164372	T	C	43.48	SCN8A	TGG	CGG	W	R	NonSyno	no
HCC2998	CHR12	52200210	C	T	43.18	SCN8A	TCC	TTC	S	F	NonSyno	no
HCC2998	CHR12	52312800	T	G	36.84	ACVRL1	TAT	TAG	Y	*	NonSyno	no
HCC2998	CHR12	53586553	C	T	27.08	ITGB7	CGC	CAC	R	H	NonSyno	no
HCC2998	CHR12	70048920	G	T	42.7	BEST3	CTT	ATT	L	I	NonSyno	no
HCC2998	CHR12	71094984	C	T	18.18	PTPRR	CGA	CAA	R	Q	NonSyno	no
HCC2998	CHR12	7636099	A	G	22.11	CD163	TTT	CTT	F	L	NonSyno	no
HCC2998	CHR12	7647831	T	C	30.23	CD163	ACA	GCA	T	A	NonSyno	no
HCC2998	CHR12	7647837	G	T	39.02	CD163	CTC	ATC	L	I	NonSyno	no
HCC2998	CHR12	8211371	T	C	52	C3AR1	AAC	GAC	N	D	NonSyno	no
HCC2998	CHR1	29185525	C	T	18.18	OPRD1	GCG	GTG	A	V	NonSyno	no
HCC2998	CHR13	25263494	T	C	62.86	ATP12A	TTC	TCC	F	S	NonSyno	no
HCC2998	CHR13	25268709	A	C	76.32	ATP12A	AAA	ACA	K	T	NonSyno	no
HCC2998	CHR13	26273392	G	A	23.26	ATP8A2	GAT	AAT	D	N	NonSyno	no
HCC2998	CHR13	33628395	C	A	66.67	KL	TTC	TTA	F	L	NonSyno	no
HCC2998	CHR13	33629245	C	A	18.68	KL	TTC	TTA	F	L	NonSyno	no
HCC2998	CHR13	38266355	G	T	61.63	TRPC4	CTT	ATT	L	I	NonSyno	no
HCC2998	CHR1	34123617	C	T	50	CSMD2	GGA	GAA	G	E	NonSyno	no
HCC2998	CHR13	48985875	T	G	66.67	LPAR6	AAA	CAA	K	Q	NonSyno	no
HCC2998	CHR13	49705294	C	T	62.5	FNDC3A	CGA	TGA	R	*	NonSyno	no
HCC2998	CHR13	84453815	G	T	37.5	SLITRK1	CTA	ATA	L	I	NonSyno	no
HCC2998	CHR13	84454970	C	A	31.19	SLITRK1	GAA	TAA	E	*	NonSyno	no
HCC2998	CHR1	39384719	C	T	29.29	RHBDL2	GAA	AAA	E	K	NonSyno	no
HCC2998	CHR13	95131277	C	T	28.12	DCT	CGA	CAA	R	Q	NonSyno	no
HCC2998	CHR13	97639359	T	G	45	OXGR1	ACC	CCC	T	P	NonSyno	no
HCC2998	CHR14	20344876	T	G	17.07	OR4K2	ATT	ATG	I	M	NonSyno	no
HCC2998	CHR14	20389008	G	T	50	OR4K5	ATG	ATT	M	I	NonSyno	no
HCC2998	CHR14	20444027	C	A	44.44	OR4K15	TCT	TAT	S	Y	NonSyno	no
HCC2998	CHR14	20528405	T	G	55.36	OR4L1	TTT	GTT	F	V	NonSyno	no
HCC2998	CHR14	20711582	C	A	50	OR11H4	ACT	AAT	T	N	NonSyno	no
HCC2998	CHR14	20926771	C	T	40	TMEM55B	GCT	ACT	A	T	NonSyno	no
HCC2998	CHR14	21109436	T	G	58.33	OR6S1	AGT	CGT	S	R	NonSyno	no
HCC2998	CHR14	21623777	G	T	58.7	OR5AU1	TTC	TTA	F	L	NonSyno	no
HCC2998	CHR14	24785132	T	C	14.58	LTB4R	CTG	CCG	L	P	NonSyno	no
HCC2998	CHR14	24785177	T	G	47.62	LTB4R	CTT	CGT	L	R	NonSyno	no
HCC2998	CHR1	43308636	C	A	46.51	ERMAP	TTC	TTA	F	L	NonSyno	no
HCC2998	CHR1	44442815	T	G	35.42	ATP6V0B	TTT	TGT	F	C	NonSyno	no
HCC2998	CHR1	44476409	C	T	51.61	SLC6A9	CGC	CAC	R	H	NonSyno	no
HCC2998	CHR14	52734884	T	C	38.1	PTGDR	TCC	CCC	S	P	NonSyno	no
HCC2998	CHR14	80164180	C	T	29.27	NRXN3	ACG	ATG	T	M	NonSyno	no
HCC2998	CHR14	88652297	A	C	14.29	KCNK10	TTT	TGT	F	C	NonSyno	no
HCC2998	CHR14	90651097	C	T	44.07	KCNK13	TCC	TTC	S	F	NonSyno	no
HCC2998	CHR14	90651281	C	A	38.46	KCNK13	TTC	TTA	F	L	NonSyno	no
HCC2998	CHR14	95903203	C	A	28.57	C14ORF49	AGA	ATA	R	I	NonSyno	no
HCC2998	CHR15	22368942	T	G	23.71	OR4M2	TAC	GAC	Y	D	NonSyno	no
HCC2998	CHR15	27193280	G	A	24.05	GABRA5	CGA	CAA	R	Q	NonSyno	no
HCC2998	CHR15	33954549	C	A	36.11	RYR3	TTC	TTA	F	L	NonSyno	no
HCC2998	CHR15	34355481	T	C	34.26	CHRM5	CTC	CCC	L	P	NonSyno	no
HCC2998	CHR15	45440143	G	A	39.29	DUOX1	GAC	AAC	D	N	NonSyno	no
HCC2998	CHR15	66207897	A	C	29.33	MEGF11	CTA	CGA	L	R	NonSyno	no
HCC2998	CHR15	66249998	C	A	29.41	MEGF11	GAA	TAA	E	*	NonSyno	no
HCC2998	CHR15	72454671	G	T	34.55	GRAMD2	TCT	TAT	S	Y	NonSyno	no
HCC2998	CHR15	72460177	C	G	40.48	GRAMD2	TGT	TCT	C	S	NonSyno	no
HCC2998	CHR15	78921320	C	A	35.14	CHRNB4	GAA	TAA	E	*	NonSyno	no
HCC2998	CHR15	79760595	G	A	51.43	KIAA1024	GAT	AAT	D	N	NonSyno	no
HCC2998	CHR15	91769794	G	T	40	SV2B	GAG	TAG	E	*	NonSyno	no
HCC2998	CHR16	1255243	G	A	52.87	CACNA1H	GAC	AAC	D	N	NonSyno	no
HCC2998	CHR16	30500679	G	T	33.33	ITGAL	TTG	TTT	L	F	NonSyno	no
HCC2998	CHR16	31373207	G	A	30.16	ITGAX	GGC	AGC	G	S	NonSyno	no
HCC2998	CHR1	6314855	C	A	64	GPR153	AAG	AAT	K	N	NonSyno	no
HCC2998	CHR1	64643824	A	C	47.37	ROR1	GAA	GAC	E	D	NonSyno	no
HCC2998	CHR16	56928520	G	A	44.19	SLC12A3	GGC	AGC	G	S	NonSyno	no
HCC2998	CHR16	57598971	A	G	46.9	GPR114	AAT	AGT	N	S	NonSyno	no
HCC2998	CHR16	57600533	T	C	38.05	GPR114	GTC	GCC	V	A	NonSyno	no
HCC2998	CHR16	61687822	C	T	48.65	CDH8	CGT	CAT	R	H	NonSyno	no
HCC2998	CHR16	66420969	C	A	41.67	CDH5	TTC	TTA	F	L	NonSyno	no
HCC2998	CHR16	81145824	C	T	43.17	PKD1L2	GAC	AAC	D	N	NonSyno	no
HCC2998	CHR16	81167278	C	A	40.43	PKD1L2	AGA	ATA	R	I	NonSyno	no
HCC2998	CHR16	84255956	C	T	56.76	KCNG4	CGC	CAC	R	H	NonSyno	no
HCC2998	CHR16	84270350	C	T	57.14	KCNG4	GCA	ACA	A	T	NonSyno	no
HCC2998	CHR17	19319034	G	A	60	RNF112	CGC	CAC	R	H	NonSyno	no
HCC2998	CHR17	26820761	T	G	33.33	SLC13A2	TTT	GTT	F	V	NonSyno	no
HCC2998	CHR17	32959855	T	G	29.47	TMEM132E	TTG	GTG	L	V	NonSyno	no
HCC2998	CHR17	36482653	A	G	35.71	GPR179	TTC	CTC	F	L	NonSyno	no
HCC2998	CHR17	36482659	C	A	34.69	GPR179	GAA	TAA	E	*	NonSyno	no
HCC2998	CHR17	36484708	C	A	40	GPR179	GCA	TCA	A	S	NonSyno	no
HCC2998	CHR17	38711049	A	G	27.27	CCR7	ATC	ACC	I	T	NonSyno	no
HCC2998	CHR17	40328141	C	T	50	KCNH4	GAT	AAT	D	N	NonSyno	no
HCC2998	CHR17	42882884	T	G	38.76	GJC1	AAA	ACA	K	T	NonSyno	no
HCC2998	CHR17	43111675	G	A	35.71	DCAKD	CGC	TGC	R	C	NonSyno	no
HCC2998	CHR17	45362045	G	A	31.51	ITGB3	GAA	AAA	E	K	NonSyno	no
HCC2998	CHR17	4804170	C	T	35.29	CHRNE	GTC	ATC	V	I	NonSyno	no
HCC2998	CHR17	48684315	T	C	26.79	CACNA1G	TAC	CAC	Y	H	NonSyno	no
HCC2998	CHR17	62043557	T	C	33.33	SCN4A	AAC	GAC	N	D	NonSyno	no
HCC2998	CHR17	62291156	G	A	28.41	TEX2	TCG	TTG	S	L	NonSyno	no
HCC2998	CHR17	62856160	T	G	62.5	LRRC37A3	CAA	CAC	Q	H	NonSyno	no
HCC2998	CHR17	64880645	T	G	34.78	CACNG5	GTG	GGG	V	G	NonSyno	no
HCC2998	CHR17	6606410	G	T	37.1	SLC13A5	CAA	AAA	Q	K	NonSyno	no
HCC2998	CHR17	66872797	T	A	33.33	ABCA8	AAG	ATG	K	M	NonSyno	no
HCC2998	CHR17	6982121	G	A	50.68	CLEC10A	ACG	ATG	T	M	NonSyno	no
HCC2998	CHR17	7005512	A	C	39.44	ASGR2	TTC	GTC	F	V	NonSyno	no
HCC2998	CHR17	72363784	A	G	45.68	GPR142	CAT	CGT	H	R	NonSyno	no
HCC2998	CHR17	72519720	C	A	44.44	CD300LB	AAG	AAT	K	N	NonSyno	no
HCC2998	CHR17	72832749	G	T	37.04	TMEM104	GGC	TGC	G	C	NonSyno	no
HCC2998	CHR17	73100115	A	C	30.53	SLC16A5	AGC	CGC	S	R	NonSyno	no
HCC2998	CHR17	7350840	G	A	35.77	CHRNB1	GAC	AAC	D	N	NonSyno	no
HCC2998	CHR18	10689796	G	A	44.68	FAM38B	CGC	TGC	R	C	NonSyno	no
HCC2998	CHR18	10762944	C	A	45.76	FAM38B	GAG	GAT	E	D	NonSyno	no
HCC2998	CHR18	13645528	G	A	46.81	C18ORF1	GCC	ACC	A	T	NonSyno	no
HCC2998	CHR1	82456528	A	C	24.72	LPHN2	GAA	GCA	E	A	NonSyno	no
HCC2998	CHR18	25543412	C	T	56.67	CDH2	CGA	CAA	R	Q	NonSyno	no
HCC2998	CHR18	67562970	C	T	44	CD226	GAA	AAA	E	K	NonSyno	no
HCC2998	CHR19	14707965	G	A	37.88	CLEC17A	CGA	CAA	R	Q	NonSyno	no
HCC2998	CHR19	18507136	G	T	33.33	LRRC25	CCC	CAC	P	H	NonSyno	no
HCC2998	CHR19	35832257	G	T	32.35	CD22	GAC	TAC	D	Y	NonSyno	no
HCC2998	CHR19	35835990	G	T	30.26	CD22	GAG	GAT	E	D	NonSyno	no
HCC2998	CHR19	38969119	T	C	25.93	RYR1	GTG	GCG	V	A	NonSyno	no
HCC2998	CHR1	94496601	C	T	43.55	ABCA4	GCT	ACT	A	T	NonSyno	no
HCC2998	CHR19	45206738	T	G	34.48	CEACAM16	TGG	GGG	W	G	NonSyno	no
HCC2998	CHR19	47944655	C	A	50	SLC8A2	GAG	GAT	E	D	NonSyno	no
HCC2998	CHR19	51875714	C	T	37.33	NKG7	GAT	AAT	D	N	NonSyno	no
HCC2998	CHR19	51917709	G	A	43.48	SIGLEC10	ACG	ATG	T	M	NonSyno	no
HCC2998	CHR19	51960468	T	C	23.68	SIGLEC8	ACC	GCC	T	A	NonSyno	no
HCC2998	CHR19	55399546	C	A	39.24	FCAR	TTC	TTA	F	L	NonSyno	no
HCC2998	CHR19	5772839	T	C	44.44	TMEM146	TAT	CAT	Y	H	NonSyno	no
HCC2998	CHR1	9795068	C	T	24.53	CLSTN1	CGC	CAC	R	H	NonSyno	no
HCC2998	CHR19	9045917	G	A	34.33	MUC16	GCC	GTC	A	V	NonSyno	no
HCC2998	CHR19	9046895	G	A	17.39	MUC16	ACT	ATT	T	I	NonSyno	no
HCC2998	CHR19	9049582	C	A	46.75	MUC16	TGG	TGT	W	C	NonSyno	no
HCC2998	CHR19	9059929	G	A	35.59	MUC16	CCT	TCT	P	S	NonSyno	no
HCC2998	CHR19	9067149	G	A	33.94	MUC16	TCG	TTG	S	L	NonSyno	no
HCC2998	CHR19	9067321	C	A	51.95	MUC16	GAG	TAG	E	*	NonSyno	no
HCC2998	CHR19	9070134	C	A	33.94	MUC16	AGA	ATA	R	I	NonSyno	no
HCC2998	CHR19	9071818	G	T	44.9	MUC16	CTA	ATA	L	I	NonSyno	no
HCC2998	CHR19	9075384	C	T	46.49	MUC16	AGC	AAC	S	N	NonSyno	no
HCC2998	CHR19	9086614	G	T	33.33	MUC16	TCT	TAT	S	Y	NonSyno	no
HCC2998	CHR19	9087923	C	T	46.49	MUC16	GCT	ACT	A	T	NonSyno	no
HCC2998	CHR19	9090371	C	A	54.48	MUC16	GAG	TAG	E	*	NonSyno	no
HCC2998	CHR19	9090822	C	A	49.09	MUC16	ATG	ATT	M	I	NonSyno	no
HCC2998	CHR1	99771601	C	T	21.52	LPPR4	CGA	TGA	R	*	NonSyno	no
HCC2998	CHR1	99772267	G	A	55.17	LPPR4	GAT	AAT	D	N	NonSyno	no
HCC2998	CHR20	43723588	C	A	55.81	KCNS1	GAA	TAA	E	*	NonSyno	no
HCC2998	CHR20	45242144	C	T	51.92	SLC13A3	CGA	CAA	R	Q	NonSyno	no
HCC2998	CHR20	62730021	G	A	28	OPRL1	GCC	ACC	A	T	NonSyno	no
HCC2998	CHR2	102644748	T	C	16.05	IL1R2	TTG	TCG	L	S	NonSyno	no
HCC2998	CHR2	125530417	C	T	57.14	CNTNAP5	CCT	TCT	P	S	NonSyno	no
HCC2998	CHR2	125555828	G	A	44.07	CNTNAP5	GCA	ACA	A	T	NonSyno	no
HCC2998	CHR21	31587805	C	A	47.14	CLDN8	GAT	TAT	D	Y	NonSyno	no
HCC2998	CHR21	31587907	T	G	52.05	CLDN8	AAG	CAG	K	Q	NonSyno	no
HCC2998	CHR2	136547281	A	C	35.05	LCT	TTT	TGT	F	C	NonSyno	no
HCC2998	CHR2	136594193	G	T	50.96	LCT	CCC	ACC	P	T	NonSyno	no
HCC2998	CHR21	41648168	C	G	46.15	DSCAM	GCC	CCC	A	P	NonSyno	no
HCC2998	CHR21	41725611	C	G	59.09	DSCAM	GGG	CGG	G	R	NonSyno	no
HCC2998	CHR21	43519107	A	G	50.52	UMODL1	AAT	GAT	N	D	NonSyno	no
HCC2998	CHR21	45400958	T	C	31.25	AGPAT3	TTC	TCC	F	S	NonSyno	no
HCC2998	CHR21	45402199	C	T	43.14	AGPAT3	CGC	TGC	R	C	NonSyno	no
HCC2998	CHR2	1520694	C	T	72.41	TPO	TCG	TTG	S	L	NonSyno	no
HCC2998	CHR2	1544424	G	A	38.1	TPO	GAG	AAG	E	K	NonSyno	no
HCC2998	CHR2	165947249	G	A	50	SCN3A	ACC	ATC	T	I	NonSyno	no
HCC2998	CHR2	190439890	T	G	44.9	SLC40A1	AAA	CAA	K	Q	NonSyno	no
HCC2998	CHR2	215843755	A	C	56.76	ABCA12	TTA	GTA	L	V	NonSyno	no
HCC2998	CHR2	219869055	A	C	45	CCDC108	CTG	CGG	L	R	NonSyno	no
HCC2998	CHR2	219870795	C	T	44.44	CCDC108	GAC	AAC	D	N	NonSyno	no
HCC2998	CHR2	220161732	C	A	52.78	PTPRN	AAG	AAT	K	N	NonSyno	no
HCC2998	CHR22	30125501	C	A	33.33	CABP7	TTC	TTA	F	L	NonSyno	no
HCC2998	CHR2	231775650	A	C	57.45	GPR55	TGC	GGC	C	G	NonSyno	no
HCC2998	CHR22	39760232	C	A	45.9	SYNGR1	TTC	TTA	F	L	NonSyno	no
HCC2998	CHR2	242151518	G	T	38.46	ANO7	CGC	CTC	R	L	NonSyno	no
HCC2998	CHR2	40405531	C	A	34.62	SLC8A1	AAG	AAT	K	N	NonSyno	no
HCC2998	CHR2	44105031	G	T	45.33	ABCG8	CAG	CAT	Q	H	NonSyno	no
HCC2998	CHR2	49190136	C	A	44.9	FSHR	AAG	AAT	K	N	NonSyno	no
HCC2998	CHR2	71058891	C	T	47.62	CD207	GGG	AGG	G	R	NonSyno	no
HCC2998	CHR2	71755483	G	T	45	DYSF	AAG	AAT	K	N	NonSyno	no
HCC2998	CHR2	71827878	A	C	42.86	DYSF	GAA	GCA	E	A	NonSyno	no
HCC2998	CHR2	74452101	G	A	31.82	SLC4A5	CGA	TGA	R	*	NonSyno	no
HCC2998	CHR2	75720511	C	T	29.73	FAM176A	GAG	AAG	E	K	NonSyno	no
HCC2998	CHR2	99012614	C	A	44.58	CNGA3	TTC	TTA	F	L	NonSyno	no
HCC2998	CHR3	100949960	C	T	26.15	IMPG2	CGA	CAA	R	Q	NonSyno	no
HCC2998	CHR3	112969523	G	T	50.63	BOC	AAG	AAT	K	N	NonSyno	no
HCC2998	CHR3	113285307	A	C	42.86	SIDT1	AAT	ACT	N	T	NonSyno	no
HCC2998	CHR3	122003967	G	A	35.19	CASR	GTG	ATG	V	M	NonSyno	no
HCC2998	CHR3	129247834	G	T	55.34	RHO	ATG	ATT	M	I	NonSyno	no
HCC2998	CHR3	134885846	G	A	30.08	EPHB1	CGA	CAA	R	Q	NonSyno	no
HCC2998	CHR3	142681728	C	T	54.55	PAQR9	GCC	ACC	A	T	NonSyno	no
HCC2998	CHR3	152554338	G	T	47.13	P2RY1	AGA	ATA	R	I	NonSyno	no
HCC2998	CHR3	170198161	G	T	39.56	SLC7A14	GCC	GAC	A	D	NonSyno	no
HCC2998	CHR3	178543506	T	G	42.17	KCNMB2	TTT	GTT	F	V	NonSyno	no
HCC2998	CHR3	195506843	C	T	21.05	MUC4	GCC	ACC	A	T	NonSyno	no
HCC2998	CHR3	195507256	G	C	36.76	MUC4	ACC	AGC	T	S	NonSyno	no
HCC2998	CHR3	195510803	G	T	20	MUC4	CCT	ACT	P	T	NonSyno	no
HCC2998	CHR3	195512750	C	G	14.08	MUC4	GAC	CAC	D	H	NonSyno	no
HCC2998	CHR3	195513158	C	A	22.22	MUC4	GAC	TAC	D	Y	NonSyno	no
HCC2998	CHR3	38592001	C	A	45	SCN5A	GAG	GAT	E	D	NonSyno	no
HCC2998	CHR3	38645320	C	A	50	SCN5A	AAG	AAT	K	N	NonSyno	no
HCC2998	CHR3	38671893	T	C	14.55	SCN5A	ACC	GCC	T	A	NonSyno	no
HCC2998	CHR3	3887600	G	T	50.96	LRRN1	ATG	ATT	M	I	NonSyno	no
HCC2998	CHR3	3887625	C	T	51.52	LRRN1	CGT	TGT	R	C	NonSyno	no
HCC2998	CHR3	38888529	C	A	15.38	SCN11A	GAT	TAT	D	Y	NonSyno	no
HCC2998	CHR3	38888645	T	C	61.9	SCN11A	CAA	CGA	Q	R	NonSyno	no
HCC2998	CHR3	39374746	G	T	44.44	CCR8	AAG	AAT	K	N	NonSyno	no
HCC2998	CHR3	46399715	C	T	37.21	CCR2	CGA	TGA	R	*	NonSyno	no
HCC2998	CHR3	4735393	C	T	30	ITPR1	CGC	TGC	R	C	NonSyno	no
HCC2998	CHR3	4808261	C	A	62.5	ITPR1	TTC	TTA	F	L	NonSyno	no
HCC2998	CHR3	4842198	A	C	28.03	ITPR1	ATC	CTC	I	L	NonSyno	no
HCC2998	CHR3	50388902	G	A	37.93	CYB561D2	CGA	CAA	R	Q	NonSyno	no
HCC2998	CHR3	77666792	C	T	39.47	ROBO2	CCT	CTT	P	L	NonSyno	no
HCC2998	CHR3	98251490	T	G	46.81	GPR15	TTT	GTT	F	V	NonSyno	no
HCC2998	CHR3	9953196	G	T	30.37	IL17RE	AGA	ATA	R	I	NonSyno	no
HCC2998	CHR4	108866238	G	T	20	CYP2U1	GAG	GAT	E	D	NonSyno	no
HCC2998	CHR4	110772979	A	C	48.61	LRIT3	AAT	CAT	N	H	NonSyno	no
HCC2998	CHR4	122854003	G	A	40.74	TRPC3	ACG	ATG	T	M	NonSyno	no
HCC2998	CHR4	126237643	G	A	58.97	FAT4	CGA	CAA	R	Q	NonSyno	no
HCC2998	CHR4	126238185	G	A	51.61	FAT4	GGA	AGA	G	R	NonSyno	no
HCC2998	CHR4	126373025	G	T	46.34	FAT4	GAG	GAT	E	D	NonSyno	no
HCC2998	CHR4	126373497	C	T	11.9	FAT4	CCC	TCC	P	S	NonSyno	no
HCC2998	CHR4	126411901	T	C	35.29	FAT4	TTC	CTC	F	L	NonSyno	no
HCC2998	CHR4	134071509	G	A	50.47	PCDH10	GTG	ATG	V	M	NonSyno	no
HCC2998	CHR4	134071539	G	A	53.98	PCDH10	GAA	AAA	E	K	NonSyno	no
HCC2998	CHR4	134072889	G	A	18.18	PCDH10	GAC	AAC	D	N	NonSyno	no
HCC2998	CHR4	134073456	G	A	46.88	PCDH10	GCG	ACG	A	T	NonSyno	no
HCC2998	CHR4	134084228	A	G	46.43	PCDH10	CAG	CGG	Q	R	NonSyno	no
HCC2998	CHR4	155157552	G	T	62.5	DCHS2	TCT	TAT	S	Y	NonSyno	no
HCC2998	CHR4	158254041	G	T	51.85	GRIA2	AGA	ATA	R	I	NonSyno	no
HCC2998	CHR4	175897589	G	T	44.44	ADAM29	GGA	TGA	G	*	NonSyno	no
HCC2998	CHR4	187455022	C	A	49.37	MTNR1A	GCC	TCC	A	S	NonSyno	no
HCC2998	CHR4	26483447	G	T	43.33	CCKAR	CCC	CAC	P	H	NonSyno	no
HCC2998	CHR4	38829480	C	A	27.03	TLR6	GAA	TAA	E	*	NonSyno	no
HCC2998	CHR4	39439523	G	T	33.33	KLB	GAA	TAA	E	*	NonSyno	no
HCC2998	CHR4	39439530	G	T	28.57	KLB	GGT	GTT	G	V	NonSyno	no
HCC2998	CHR4	4199177	G	A	40.62	OTOP1	CGG	TGG	R	W	NonSyno	no
HCC2998	CHR4	47679985	C	T	44.12	CORIN	GAT	AAT	D	N	NonSyno	no
HCC2998	CHR4	49005850	A	C	41.03	CWH43	ACA	CCA	T	P	NonSyno	no
HCC2998	CHR4	52860903	A	C	42.57	LRRC66	ATT	AGT	I	S	NonSyno	no
HCC2998	CHR4	55594083	G	T	41.67	KIT	AAG	AAT	K	N	NonSyno	no
HCC2998	CHR4	5687173	G	A	26.19	EVC2	ACG	ATG	T	M	NonSyno	no
HCC2998	CHR4	62845421	G	T	26.53	LPHN3	AAG	AAT	K	N	NonSyno	no
HCC2998	CHR4	62849238	T	G	78.95	LPHN3	TTT	TTG	F	L	NonSyno	no
HCC2998	CHR4	72121020	G	T	42.86	SLC4A4	GAA	TAA	E	*	NonSyno	no
HCC2998	CHR5	101631876	C	T	46.43	SLCO4C1	GAA	AAA	E	K	NonSyno	no
HCC2998	CHR5	1216798	G	A	33.33	SLC6A19	AGC	AAC	S	N	NonSyno	no
HCC2998	CHR5	140166776	G	T	55.07	PCDHA1	GAA	TAA	E	*	NonSyno	no
HCC2998	CHR5	140208882	G	T	32	PCDHA6	AAG	AAT	K	N	NonSyno	no
HCC2998	CHR5	140229419	G	A	38.24	PCDHA9	GAC	AAC	D	N	NonSyno	no
HCC2998	CHR5	140432010	A	C	38.83	PCDHB1	ATT	CTT	I	L	NonSyno	no
HCC2998	CHR5	140480325	G	T	33.67	PCDHB3	AGA	ATA	R	I	NonSyno	no
HCC2998	CHR5	140480531	G	T	42.86	PCDHB3	GAA	TAA	E	*	NonSyno	no
HCC2998	CHR5	140562143	T	G	35.8	PCDHB16	ATT	ATG	I	M	NonSyno	no
HCC2998	CHR5	140563149	G	A	46.3	PCDHB16	GAC	AAC	D	N	NonSyno	no
HCC2998	CHR5	140563328	G	T	42.86	PCDHB16	AAG	AAT	K	N	NonSyno	no
HCC2998	CHR5	140588888	G	T	36.67	PCDHB12	GAA	TAA	E	*	NonSyno	no
HCC2998	CHR5	140603813	C	A	42.11	PCDHB14	CTC	ATC	L	I	NonSyno	no
HCC2998	CHR5	140625765	G	A	42.62	PCDHB15	GAG	AAG	E	K	NonSyno	no
HCC2998	CHR5	140711812	G	A	43.07	PCDHGA1	GAC	AAC	D	N	NonSyno	no
HCC2998	CHR5	140723920	A	G	44	PCDHGA3	AAC	AGC	N	S	NonSyno	no
HCC2998	CHR5	140724014	G	T	22.67	PCDHGA3	TTG	TTT	L	F	NonSyno	no
HCC2998	CHR5	140730151	A	C	37.5	PCDHGB1	GAA	GAC	E	D	NonSyno	no
HCC2998	CHR5	140745734	G	A	39.53	PCDHGA5	GAG	AAG	E	K	NonSyno	no
HCC2998	CHR5	140778146	G	T	34.21	PCDHGB5	AGA	ATA	R	I	NonSyno	no
HCC2998	CHR5	140778191	C	A	33.75	PCDHGB5	TCT	TAT	S	Y	NonSyno	no
HCC2998	CHR5	140788199	G	A	46.81	PCDHGB6	GAA	AAA	E	K	NonSyno	no
HCC2998	CHR5	140790045	C	T	22.73	PCDHGB6	ACG	ATG	T	M	NonSyno	no
HCC2998	CHR5	14711382	T	C	53.91	ANKH	GAA	GGA	E	G	NonSyno	no
HCC2998	CHR5	149513446	C	A	47.06	PDGFRB	GAA	TAA	E	*	NonSyno	no
HCC2998	CHR5	150908783	T	G	22.45	FAT2	ACA	CCA	T	P	NonSyno	no
HCC2998	CHR5	154203091	G	T	35.62	C5ORF4	TCT	TAT	S	Y	NonSyno	no
HCC2998	CHR5	156533779	T	G	51.47	HAVCR2	AAT	CAT	N	H	NonSyno	no
HCC2998	CHR5	175110649	C	A	43.75	HRH2	TCT	TAT	S	Y	NonSyno	no
HCC2998	CHR5	21752102	T	C	13.89	CDH12	AAC	AGC	N	S	NonSyno	no
HCC2998	CHR5	22078677	C	A	56.25	CDH12	GAA	TAA	E	*	NonSyno	no
HCC2998	CHR5	26988333	C	A	100	CDH9	AAG	AAT	K	N	NonSyno	no
HCC2998	CHR5	33951767	C	T	44.44	SLC45A2	GAT	GAA	D	E	NonSyno	no
HCC2998	CHR5	36037977	A	C	32.08	UGT3A2	TTT	TGT	F	C	NonSyno	no
HCC2998	CHR5	36037982	T	A	59.18	UGT3A2	AAA	AAT	K	N	NonSyno	no
HCC2998	CHR5	45262552	C	T	38.1	HCN1	CGA	CAA	R	Q	NonSyno	no
HCC2998	CHR5	63256657	C	T	53.33	HTR1A	CGA	CAA	R	Q	NonSyno	no
HCC2998	CHR5	75913945	A	G	53.25	F2RL2	GTC	GCC	V	A	NonSyno	no
HCC2998	CHR5	76029071	T	C	47.11	F2R	TCT	CCT	S	P	NonSyno	no
HCC2998	CHR5	89979632	C	T	35.71	GPR98	GCC	GTC	A	V	NonSyno	no
HCC2998	CHR6	110778024	C	A	34.74	SLC22A16	GAT	TAT	D	Y	NonSyno	no
HCC2998	CHR6	160328817	C	A	55.26	MAS1	CCT	CAT	P	H	NonSyno	no
HCC2998	CHR6	167570422	G	T	42.11	GPR31	CTC	ATC	L	I	NonSyno	no
HCC2998	CHR6	27925550	C	A	68.33	OR2B6	CTC	ATC	L	I	NonSyno	no
HCC2998	CHR6	29364748	C	A	48.72	OR12D2	TCT	TAT	S	Y	NonSyno	no
HCC2998	CHR6	30918931	C	G	19.23	DPCR1	CCA	CGA	P	R	NonSyno	no
HCC2998	CHR6	32497911	C	T	14.63	HLA-DRB5	GAC	AAC	D	N	NonSyno	no
HCC2998	CHR6	32782865	C	A	52.78	HLA-DOB	AGA	ATA	R	I	NonSyno	no
HCC2998	CHR6	35773526	G	T	14.29	LHFPL5	GTG	TTG	V	L	NonSyno	no
HCC2998	CHR6	47200581	C	T	47.62	TNFRSF21	GAA	AAA	E	K	NonSyno	no
HCC2998	CHR6	47646813	G	T	48.21	GPR111	AAG	AAT	K	N	NonSyno	no
HCC2998	CHR6	51923345	G	T	48.89	PKHD1	CAG	AAG	Q	K	NonSyno	no
HCC2998	CHR6	55039539	G	T	35.37	HCRTR2	GAA	TAA	E	*	NonSyno	no
HCC2998	CHR6	87725621	C	T	56.82	HTR1E	GCG	GTG	A	V	NonSyno	no
HCC2998	CHR6	88854220	C	A	48.61	CNR1	GAG	GAT	E	D	NonSyno	no
HCC2998	CHR7	100675277	G	A	65.88	MUC17	GCA	ACA	A	T	NonSyno	no
HCC2998	CHR7	100681421	G	A	23.53	MUC17	GCA	ACA	A	T	NonSyno	no
HCC2998	CHR7	100683380	G	A	60.56	MUC17	GAT	AAT	D	N	NonSyno	no
HCC2998	CHR7	100843573	G	A	50.62	MOGAT3	TCG	TTG	S	L	NonSyno	no
HCC2998	CHR7	119915653	G	T	30.37	KCND2	GAA	TAA	E	*	NonSyno	no
HCC2998	CHR7	121653829	G	T	19.05	PTPRZ1	GAT	TAT	D	Y	NonSyno	no
HCC2998	CHR7	124404287	C	A	36.92	GPR37	AAG	TAG	K	*	NonSyno	no
HCC2998	CHR7	136700148	A	C	67.86	CHRM2	CAG	CCG	Q	P	NonSyno	no
HCC2998	CHR7	136700357	C	T	66.15	CHRM2	CCC	TCC	P	S	NonSyno	no
HCC2998	CHR7	138418941	G	A	56.25	ATP6V0A4	TCG	TTG	S	L	NonSyno	no
HCC2998	CHR7	141719067	T	G	32.26	MGAM	TAT	TAG	Y	*	NonSyno	no
HCC2998	CHR7	142622683	G	A	26.92	TRPV5	CGT	TGT	R	C	NonSyno	no
HCC2998	CHR7	143048875	G	T	65.52	CLCN1	GAG	GAT	E	D	NonSyno	no
HCC2998	CHR7	143771947	C	A	28.57	OR2A25	TCC	TAC	S	Y	NonSyno	no
HCC2998	CHR7	143806774	C	A	16.35	OR2A2	TTC	TTA	F	L	NonSyno	no
HCC2998	CHR7	150488676	C	A	66.67	TMEM176B	GAG	GAT	E	D	NonSyno	no
HCC2998	CHR7	150648020	C	T	15.15	KCNH2	GAC	AAC	D	N	NonSyno	no
HCC2998	CHR7	30951602	C	A	28	AQP1	TTC	TTA	F	L	NonSyno	no
HCC2998	CHR7	31127286	A	C	23.44	ADCYAP1R1	AAA	AAC	K	N	NonSyno	no
HCC2998	CHR7	35733912	A	G	65.33	HERPUD2	GTG	GCG	V	A	NonSyno	no
HCC2998	CHR7	4153732	C	T	50.88	SDK1	CGC	TGC	R	C	NonSyno	no
HCC2998	CHR7	48391990	G	A	19.3	ABCA13	GAA	AAA	E	K	NonSyno	no
HCC2998	CHR7	48619849	C	T	72.73	ABCA13	ACG	ATG	T	M	NonSyno	no
HCC2998	CHR7	86416340	T	G	27.78	GRM3	CTC	CGC	L	R	NonSyno	no
HCC2998	CHR7	90042001	G	A	46.15	CLDN12	CGG	CAG	R	Q	NonSyno	no
HCC2998	CHR8	109796877	C	T	35.05	TMEM74	GCT	ACT	A	T	NonSyno	no
HCC2998	CHR8	125103704	G	A	30	FER1L6	GAA	AAA	E	K	NonSyno	no
HCC2998	CHR8	125115531	C	A	28.89	FER1L6	TCT	TAT	S	Y	NonSyno	no
HCC2998	CHR8	133192501	C	T	29.07	KCNQ3	CGA	CAA	R	Q	NonSyno	no
HCC2998	CHR8	22020227	C	A	42.86	SFTPC	AGC	AGA	S	R	NonSyno	no
HCC2998	CHR8	2813237	C	T	41.67	CSMD1	GAT	AAT	D	N	NonSyno	no
HCC2998	CHR8	3046428	G	A	29.73	CSMD1	ACG	ATG	T	M	NonSyno	no
HCC2998	CHR8	3267077	G	A	58.62	CSMD1	CGG	TGG	R	W	NonSyno	no
HCC2998	CHR8	42611000	C	A	47.19	CHRNA6	GAA	TAA	E	*	NonSyno	no
HCC2998	CHR8	42620299	G	A	50	CHRNA6	TCT	TTT	S	F	NonSyno	no
HCC2998	CHR8	70650336	G	T	60	SLCO5A1	TTC	TTA	F	L	NonSyno	no
HCC2998	CHR8	72981269	C	A	26.23	TRPA1	GAG	TAG	E	*	NonSyno	no
HCC2998	CHR8	72981304	G	A	51.95	TRPA1	GCT	GTT	A	V	NonSyno	no
HCC2998	CHR8	97345750	C	T	29.23	PTDSS1	CGG	TGG	R	W	NonSyno	no
HCC2998	CHR9	101068408	G	A	40.74	GABBR2	CCG	TCG	P	S	NonSyno	no
HCC2998	CHR9	101243220	G	T	37.5	GABBR2	TTC	TTA	F	L	NonSyno	no
HCC2998	CHR9	101904926	T	G	46.88	TGFBR1	CTT	CGT	L	R	NonSyno	no
HCC2998	CHR9	107332037	A	G	40.68	OR13C8	ATT	GTT	I	V	NonSyno	no
HCC2998	CHR9	107568573	C	A	47.54	ABCA1	AAG	AAT	K	N	NonSyno	no
HCC2998	CHR9	111903772	C	A	34.48	C9ORF4	AGA	ATA	R	I	NonSyno	no
HCC2998	CHR9	113449474	G	A	30.83	MUSK	GGC	GAC	G	D	NonSyno	no
HCC2998	CHR9	125273651	G	A	51.75	OR1J2	GAT	AAT	D	N	NonSyno	no
HCC2998	CHR9	126134526	A	C	35.09	CRB2	AAT	ACT	N	T	NonSyno	no
HCC2998	CHR9	138657020	C	A	53.12	KCNT1	TTC	TTA	F	L	NonSyno	no
HCC2998	CHR9	140809250	A	G	34.55	CACNA1B	AAC	AGC	N	S	NonSyno	no
HCC2998	CHR9	19576953	G	A	22.58	SLC24A2	AAC	TAC	N	Y	NonSyno	no
HCC2998	CHR9	77354751	T	C	46.67	TRPM6	GAT	GGT	D	G	NonSyno	no
HCC2998	CHR9	77377674	T	G	47.25	TRPM6	AAC	CAC	N	H	NonSyno	no
HCC2998	CHR9	77403649	A	C	35.06	TRPM6	TTG	GTG	L	V	NonSyno	no
HCC2998	CHRX	10162971	G	A	39.81	CLCN4	GAT	AAT	D	N	NonSyno	no
HCC2998	CHRX	103349670	G	A	35.29	MCART6	CAA	TAA	Q	*	NonSyno	no
HCC2998	CHRX	103349828	T	G	45.71	MCART6	AAC	ACC	N	T	NonSyno	no
HCC2998	CHRX	104984561	G	T	44.68	IL1RAPL2	GAA	TAA	E	*	NonSyno	no
HCC2998	CHRX	104984642	C	T	33.33	IL1RAPL2	CGA	TGA	R	*	NonSyno	no
HCC2998	CHRX	108641870	G	T	54.05	GUCY2F	TCT	TAT	S	Y	NonSyno	no
HCC2998	CHRX	119509250	G	T	35.09	ATP1B4	GAA	TAA	E	*	NonSyno	no
HCC2998	CHRX	130415778	A	G	40.48	IGSF1	TTC	CTC	F	L	NonSyno	no
HCC2998	CHRX	142717060	A	G	47.76	SLITRK4	TTA	TCA	L	S	NonSyno	no
HCC2998	CHRX	142717284	C	A	41.96	SLITRK4	GAG	GAT	E	D	NonSyno	no
HCC2998	CHRX	144904661	G	T	33.33	SLITRK2	GAG	TAG	E	*	NonSyno	no
HCC2998	CHRX	153663684	G	A	51.43	ATP6AP1	GAA	AAA	E	K	NonSyno	no
HCC2998	CHRX	49063526	G	T	57.89	CACNA1F	TCT	TAT	S	Y	NonSyno	no
HCC2998	CHRX	69263462	G	A	52.94	AWAT2	GCC	GTC	A	V	NonSyno	no
HCC2998	CHRX	69478534	C	T	61.29	P2RY4	CGA	CAA	R	Q	NonSyno	no
HCC2998	CHRX	70148013	C	T	53.66	SLC7A3	GAC	AAC	D	N	NonSyno	no
HCC2998	CHRX	99661801	C	T	23.08	PCDH19	GAA	AAA	E	K	NonSyno	no
HCC2998	CHRX	99663031	C	T	41.86	PCDH19	GAA	AAA	E	K	NonSyno	no
HCT116	CHR10	106937882	T	C	37.5	SORCS3	TTT	CTT	F	L	NonSyno	no
HCT116	CHR10	55566638	C	T	35.53	PCDH15	GCA	ACA	A	T	NonSyno	no
HCT116	CHR10	6061432	G	T	38.1	IL2RA	ACC	AAC	T	N	NonSyno	no
HCT116	CHR10	73437433	C	T	57.14	CDH23	CAG	TAG	Q	*	NonSyno	no
HCT116	CHR10	73439237	G	A	27.08	CDH23	GAG	AAG	E	K	NonSyno	no
HCT116	CHR1	110051329	C	T	40.62	AMIGO1	AGT	AAT	S	N	NonSyno	no
HCT116	CHR11	117321389	G	A	45.16	DSCAML1	GCT	GTT	A	V	NonSyno	no
HCT116	CHR11	123900420	G	A	20.45	OR10G8	GTG	ATG	V	M	NonSyno	no
HCT116	CHR11	17449484	C	T	50	ABCC8	ATG	ATA	M	I	NonSyno	no
HCT116	CHR11	18159293	G	A	37.5	MRGPRX3	GCG	ACG	A	T	NonSyno	no
HCT116	CHR1	147230374	T	G	20.69	GJA5	AAT	CAT	N	H	NonSyno	no
HCT116	CHR1	149885283	A	G	64.71	SV2A	GTC	GCC	V	A	NonSyno	no
HCT116	CHR11	5172977	G	C	38.46	OR52A1	ACT	AGT	T	S	NonSyno	no
HCT116	CHR1	154543991	G	A	29.03	CHRNB2	CGC	CAC	R	H	NonSyno	no
HCT116	CHR11	56185164	A	G	45.16	OR5R1	CTC	CCC	L	P	NonSyno	no
HCT116	CHR1	156816490	T	C	25.71	INSRR	AAC	AGC	N	S	NonSyno	no
HCT116	CHR11	59189733	C	T	39.02	OR5A2	GCT	ACT	A	T	NonSyno	no
HCT116	CHR11	59480942	G	A	26.79	OR10V1	GCG	GTG	A	V	NonSyno	no
HCT116	CHR11	60157001	C	T	28.57	MS4A7	CCT	TCT	P	S	NonSyno	no
HCT116	CHR11	60468392	A	G	15.19	MS4A8B	CAC	CGC	H	R	NonSyno	no
HCT116	CHR1	162724579	G	A	30.65	DDR2	ATG	ATA	M	I	NonSyno	no
HCT116	CHR1	162729617	G	A	25	DDR2	GGT	AGT	G	S	NonSyno	no
HCT116	CHR11	63326111	G	A	38.33	HRASLS2	GCG	GTG	A	V	NonSyno	no
HCT116	CHR11	6653399	G	A	14.81	DCHS1	GCT	GTT	A	V	NonSyno	no
HCT116	CHR11	73007643	T	G	21.92	P2RY6	CTG	CGG	L	R	NonSyno	no
HCT116	CHR1	197390361	G	A	30	CRB1	AGC	AAC	S	N	NonSyno	no
HCT116	CHR12	123214171	G	A	20	HCAR1	GCT	GTT	A	V	NonSyno	no
HCT116	CHR12	131487785	T	C	48.28	GPR133	GTA	GCA	V	A	NonSyno	no
HCT116	CHR12	13240871	C	T	38.64	GSG1	GCC	ACC	A	T	NonSyno	no
HCT116	CHR12	13717203	C	T	42.62	GRIN2B	CGG	CAG	R	Q	NonSyno	no
HCT116	CHR1	248004474	C	T	11.54	OR11L1	GGC	GAC	G	D	NonSyno	no
HCT116	CHR1	248570137	T	C	23.38	OR2T1	GTG	GCG	V	A	NonSyno	no
HCT116	CHR1	248685576	C	T	32.79	OR2G6	CCG	CTG	P	L	NonSyno	no
HCT116	CHR12	55523772	A	G	21.62	OR9K2	ATT	GTT	I	V	NonSyno	no
HCT116	CHR1	29185779	G	A	33.33	OPRD1	GTG	ATG	V	M	NonSyno	no
HCT116	CHR13	101759893	G	A	11.94	NALCN	CGA	TGA	R	*	NonSyno	no
HCT116	CHR13	114307713	C	T	32	ATP4B	GGC	GAC	G	D	NonSyno	no
HCT116	CHR1	32085136	G	A	33.33	HCRTR1	TGC	TAC	C	Y	NonSyno	no
HCT116	CHR13	28626706	A	G	17.95	FLT3	GTG	GCG	V	A	NonSyno	no
HCT116	CHR1	34209166	G	T	40	CSMD2	CTG	ATG	L	M	NonSyno	no
HCT116	CHR13	99907325	C	A	31.94	GPR18	GGA	TGA	G	*	NonSyno	no
HCT116	CHR13	99907456	G	A	26.42	GPR18	CCC	CTC	P	L	NonSyno	no
HCT116	CHR14	20502427	A	G	31.34	OR4K13	TTG	TCG	L	S	NonSyno	no
HCT116	CHR14	22133660	C	T	23.64	OR4E2	CGT	TGT	R	C	NonSyno	no
HCT116	CHR14	81610143	G	T	28.3	TSHR	GCA	TCA	A	S	NonSyno	no
HCT116	CHR14	95912292	C	A	34.69	C14ORF49	AGA	ATA	R	I	NonSyno	no
HCT116	CHR15	28259938	G	A	29.03	OCA2	GCG	GTG	A	V	NonSyno	no
HCT116	CHR15	40094141	G	A	37.29	GPR176	ACC	ATC	T	I	NonSyno	no
HCT116	CHR15	73616143	G	T	21.43	HCN4	TCT	TAT	S	Y	NonSyno	no
HCT116	CHR15	74425297	C	T	58.82	ISLR2	CGC	TGC	R	C	NonSyno	no
HCT116	CHR15	88420176	A	G	29.31	NTRK3	ATT	ACT	I	T	NonSyno	no
HCT116	CHR16	23383110	G	A	25.71	SCNN1B	CGC	CAC	R	H	NonSyno	no
HCT116	CHR16	27460462	G	A	47.37	IL21R	AGT	AAT	S	N	NonSyno	no
HCT116	CHR16	55705846	C	T	26.32	SLC6A2	CCA	TCA	P	S	NonSyno	no
HCT116	CHR16	56920980	G	A	15.22	SLC12A3	CGC	CAC	R	H	NonSyno	no
HCT116	CHR16	57597772	C	T	31.25	GPR114	CAT	TAT	H	Y	NonSyno	no
HCT116	CHR16	66944235	G	A	32.35	CDH16	CAC	TAC	H	Y	NonSyno	no
HCT116	CHR17	19317774	G	A	26	RNF112	GTG	ATG	V	M	NonSyno	no
HCT116	CHR17	28656289	G	A	35.42	TMIGD1	TCG	TTG	S	L	NonSyno	no
HCT116	CHR17	61615462	C	T	22.22	KCNH6	GCG	GTG	A	V	NonSyno	no
HCT116	CHR17	6596419	G	A	26.32	SLC13A5	CCC	TCC	P	S	NonSyno	no
HCT116	CHR17	72815931	G	A	14.29	TMEM104	GTC	ATC	V	I	NonSyno	no
HCT116	CHR17	72843496	A	G	31.25	GRIN2C	ATG	ACG	M	T	NonSyno	no
HCT116	CHR17	79612324	C	G	28.57	TSPAN10	CCC	GCC	P	A	NonSyno	no
HCT116	CHR18	10471774	G	A	83.33	APCDD1	GGC	AGC	G	S	NonSyno	no
HCT116	CHR19	12865763	G	A	30.77	BEST2	TGC	TAC	C	Y	NonSyno	no
HCT116	CHR19	48908246	G	A	62.5	GRIN2D	GCG	ACG	A	T	NonSyno	no
HCT116	CHR19	51883849	C	T	34.09	LIM2	GTC	ATC	V	I	NonSyno	no
HCT116	CHR19	9070609	T	C	36.36	MUC16	ACC	GCC	T	A	NonSyno	no
HCT116	CHR19	9071371	G	T	31.46	MUC16	CCC	ACC	P	T	NonSyno	no
HCT116	CHR19	9091150	G	A	27.69	MUC16	ACT	ATT	T	I	NonSyno	no
HCT116	CHR20	23028867	A	T	28	THBD	TGT	TGA	C	*	NonSyno	no
HCT116	CHR20	2621920	G	T	38	TMC2	GAT	TAT	D	Y	NonSyno	no
HCT116	CHR20	33450750	C	T	41.67	GGT7	GTG	ATG	V	M	NonSyno	no
HCT116	CHR20	54824188	A	G	31.15	MC3R	ATG	GTG	M	V	NonSyno	no
HCT116	CHR20	6022629	G	A	31.25	LRRN4	CCG	CTG	P	L	NonSyno	no
HCT116	CHR2	103095735	G	T	50	SLC9A4	GCC	TCC	A	S	NonSyno	no
HCT116	CHR2	136570154	C	T	10.96	LCT	GCC	ACC	A	T	NonSyno	no
HCT116	CHR21	43524108	C	A	31.03	UMODL1	CCC	CAC	P	H	NonSyno	no
HCT116	CHR21	45876838	G	T	29.63	LRRC3	GGC	GTC	G	V	NonSyno	no
HCT116	CHR22	26688599	C	T	30	SEZ6L	CGC	TGC	R	C	NonSyno	no
HCT116	CHR22	32480974	A	G	46.43	SLC5A1	ATG	GTG	M	V	NonSyno	no
HCT116	CHR22	40069087	G	T	29.55	CACNA1I	GTG	TTG	V	L	NonSyno	no
HCT116	CHR22	41077105	G	A	41.67	MCHR1	GAC	AAC	D	N	NonSyno	no
HCT116	CHR2	44051118	C	T	28.57	ABCG5	GTA	ATA	V	I	NonSyno	no
HCT116	CHR3	164906746	C	T	37.5	SLITRK3	GCC	ACC	A	T	NonSyno	no
HCT116	CHR3	183778079	G	A	41.54	HTR3C	CGC	CAC	R	H	NonSyno	no
HCT116	CHR3	194117403	C	T	52.78	GP5	GTG	ATG	V	M	NonSyno	no
HCT116	CHR3	195487863	C	T	32	MUC4	GAC	AAC	D	N	NonSyno	no
HCT116	CHR4	110772843	C	A	18.97	LRIT3	AGC	AGA	S	R	NonSyno	no
HCT116	CHR4	154636780	A	G	39.34	RNF175	TTA	TCA	L	S	NonSyno	no
HCT116	CHR4	155253879	A	G	35.29	DCHS2	TTT	CTT	F	L	NonSyno	no
HCT116	CHR4	155254037	G	A	40.91	DCHS2	GCG	GTG	A	V	NonSyno	no
HCT116	CHR4	155254451	A	G	34.48	DCHS2	ATG	ACG	M	T	NonSyno	no
HCT116	CHR4	156135743	G	A	40.91	NPY2R	GTC	ATC	V	I	NonSyno	no
HCT116	CHR4	72121093	G	A	21.43	SLC4A4	AGC	AAC	S	N	NonSyno	no
HCT116	CHR5	115815887	G	A	32.88	SEMA6A	ACG	ATG	T	M	NonSyno	no
HCT116	CHR5	135692501	C	A	37.5	TRPC7	CGG	CTG	R	L	NonSyno	no
HCT116	CHR5	140182763	G	A	20	PCDHA3	GCC	ACC	A	T	NonSyno	no
HCT116	CHR5	140431960	G	A	48.65	PCDHB1	CGA	CAA	R	Q	NonSyno	no
HCT116	CHR5	140594695	G	A	30.77	PCDHB13	GTT	ATT	V	I	NonSyno	no
HCT116	CHR5	140769658	T	C	40.82	PCDHGB4	GTG	GCG	V	A	NonSyno	no
HCT116	CHR5	149574327	C	T	40.62	SLC6A7	CAG	TAG	Q	*	NonSyno	no
HCT116	CHR5	180043449	G	A	27.5	FLT4	TCG	TTG	S	L	NonSyno	no
HCT116	CHR6	101847257	T	C	44.62	GRIK2	GTA	GCA	V	A	NonSyno	no
HCT116	CHR6	110300664	G	A	41.18	GPR6	GCT	ACT	A	T	NonSyno	no
HCT116	CHR6	127796592	T	C	16.67	C6ORF174	GAC	GGC	D	G	NonSyno	no
HCT116	CHR6	29080073	A	G	27.59	OR2J3	ACT	GCT	T	A	NonSyno	no
HCT116	CHR7	100683945	T	G	75	MUC17	GTC	GGC	V	G	NonSyno	no
HCT116	CHR7	119915263	T	G	10.64	KCND2	TTT	GTT	F	V	NonSyno	no
HCT116	CHR7	128846374	G	A	28.81	SMO	GTG	ATG	V	M	NonSyno	no
HCT116	CHR7	142881098	C	T	29.31	TAS2R39	ACT	ATT	T	I	NonSyno	no
HCT116	CHR7	143826492	G	A	26.32	OR2A14	TGC	TAC	C	Y	NonSyno	no
HCT116	CHR7	150501547	T	C	33.33	TMEM176A	TTC	TCC	F	S	NonSyno	no
HCT116	CHR7	158826965	G	A	30	VIPR2	CGA	TGA	R	*	NonSyno	no
HCT116	CHR7	30702316	C	T	32.43	CRHR2	GGA	AGA	G	R	NonSyno	no
HCT116	CHR7	4002468	T	A	30.77	SDK1	TAC	AAC	Y	N	NonSyno	no
HCT116	CHR7	45222912	C	G	26.09	RAMP3	GAC	GAG	D	E	NonSyno	no
HCT116	CHR7	71571151	G	A	53.85	CALN1	CGC	TGC	R	C	NonSyno	no
HCT116	CHR7	73483017	G	A	17.65	ELN	CGG	CAG	R	Q	NonSyno	no
HCT116	CHR7	80290444	A	C	36.84	CD36	CAG	CCG	Q	P	NonSyno	no
HCT116	CHR8	10755835	C	A	36.36	XKR6	TGG	TTG	W	L	NonSyno	no
HCT116	CHR8	109797044	G	A	25	TMEM74	GCG	GTG	A	V	NonSyno	no
HCT116	CHR8	118170070	G	A	24.56	SLC30A8	GCG	ACG	A	T	NonSyno	no
HCT116	CHR8	140631202	G	A	10.81	KCNK9	CGC	TGC	R	C	NonSyno	no
HCT116	CHR8	145736474	G	A	17.46	MFSD3	TGC	TAC	C	Y	NonSyno	no
HCT116	CHR9	107581102	C	T	31.58	ABCA1	GCC	ACC	A	T	NonSyno	no
HCT116	CHR9	115652046	G	A	25.49	SLC46A2	CTT	TTT	L	F	NonSyno	no
HCT116	CHR9	138646999	C	T	22.73	KCNT1	ACA	ATA	T	I	NonSyno	no
HCT116	CHR9	140953634	G	T	37.5	CACNA1B	GGG	GTG	G	V	NonSyno	no
HCT116	CHR9	33385251	G	A	30.77	AQP7	CCA	TCA	P	S	NonSyno	no
HCT116	CHR9	73151623	C	T	32.5	TRPM3	CGG	CAG	R	Q	NonSyno	no
HCT116	CHRX	102968672	T	C	23.53	TMEM31	TAT	CAT	Y	H	NonSyno	no
HCT116	CHRX	111914255	C	T	74.14	LHFPL1	GCA	ACA	A	T	NonSyno	no
HCT116	CHRX	123556389	G	A	75	ODZ1	CGT	TGT	R	C	NonSyno	no
HCT116	CHRX	73740945	G	A	16.28	SLC16A2	GGC	GAC	G	D	NonSyno	no
HCT15	CHR10	106960983	T	A	23.21	SORCS3	TGT	AGT	C	S	NonSyno	no
HCT15	CHR10	112838190	C	T	50	ADRA2A	CGC	TGC	R	C	NonSyno	no
HCT15	CHR10	133948576	G	A	17.5	JAKMIP3	CGC	CAC	R	H	NonSyno	no
HCT15	CHR10	25701304	G	T	39.71	GPR158	GAT	TAT	D	Y	NonSyno	no
HCT15	CHR10	25887026	T	C	41.76	GPR158	GTG	GCG	V	A	NonSyno	no
HCT15	CHR10	45798907	G	A	40.68	OR13A1	CTT	TTT	L	F	NonSyno	no
HCT15	CHR10	55568602	C	A	42.7	PCDH15	GAG	GAT	E	D	NonSyno	no
HCT15	CHR10	55569221	G	T	75	PCDH15	CCA	CAA	P	Q	NonSyno	no
HCT15	CHR10	55782693	C	T	21.43	PCDH15	GAA	AAA	E	K	NonSyno	no
HCT15	CHR10	63170376	C	T	42.86	TMEM26	GTG	ATG	V	M	NonSyno	no
HCT15	CHR10	68687992	G	A	32.08	LRRTM3	GTG	ATG	V	M	NonSyno	no
HCT15	CHR10	68857510	A	C	49.09	LRRTM3	ACA	CCA	T	P	NonSyno	no
HCT15	CHR10	71175892	C	A	49.02	TACR2	AGG	ATG	R	M	NonSyno	no
HCT15	CHR10	73491758	G	T	38	CDH23	GTG	TTG	V	L	NonSyno	no
HCT15	CHR10	73553231	C	T	39.71	CDH23	GCG	GTG	A	V	NonSyno	no
HCT15	CHR10	73572543	C	T	50.94	CDH23	CCA	TCA	P	S	NonSyno	no
HCT15	CHR10	83635760	C	T	41.86	NRG3	CCC	TCC	P	S	NonSyno	no
HCT15	CHR10	85968002	C	T	36.21	CDHR1	CTC	TTC	L	F	NonSyno	no
HCT15	CHR10	90966467	A	G	30.77	CH25H	TGC	CGC	C	R	NonSyno	no
HCT15	CHR1	101704781	T	C	48.05	S1PR1	TAC	CAC	Y	H	NonSyno	no
HCT15	CHR1	110022149	G	T	38.1	SYPL2	CAG	CAT	Q	H	NonSyno	no
HCT15	CHR1	110738234	G	A	46.94	SLC6A17	GTG	ATG	V	M	NonSyno	no
HCT15	CHR11	109294757	G	T	18.75	C11ORF87	AGG	ATG	R	M	NonSyno	no
HCT15	CHR1	111215835	C	T	45	KCNA3	GAA	AAA	E	K	NonSyno	no
HCT15	CHR11	117342724	C	T	44	DSCAML1	CGC	CAC	R	H	NonSyno	no
HCT15	CHR11	120776164	G	A	20.63	GRIK4	GGC	AGC	G	S	NonSyno	no
HCT15	CHR11	123777554	G	T	39.73	OR8D4	AGG	ATG	R	M	NonSyno	no
HCT15	CHR11	124489508	G	T	47.06	PANX3	GTG	TTG	V	L	NonSyno	no
HCT15	CHR11	124805894	T	A	29.73	HEPACAM	AGA	AGT	R	S	NonSyno	no
HCT15	CHR1	112524547	T	C	27.78	KCND3	ATG	GTG	M	V	NonSyno	no
HCT15	CHR1	112524688	G	A	56.52	KCND3	CGC	TGC	R	C	NonSyno	no
HCT15	CHR11	128709849	G	C	42.22	KCNJ1	GCC	GGC	A	G	NonSyno	no
HCT15	CHR1	115600183	C	T	28.57	TSPAN2	TGC	TAC	C	Y	NonSyno	no
HCT15	CHR11	17409452	G	C	25	KCNJ11	CTG	GTG	L	V	NonSyno	no
HCT15	CHR11	17448630	T	C	25.64	ABCC8	ATG	GTG	M	V	NonSyno	no
HCT15	CHR11	18722525	T	C	50.67	TMEM86A	TGC	CGC	C	R	NonSyno	no
[truncated: 2,643 more rows]

## Sheet: Table S4
Table S4 - List of non-sense substitutions and frameshift mutations occuring in the Surfaceome genes
Cell line	Chromosome	Position	Reference base	Variant base	Variant Frequency (%)	Gene name	Reference codon	Variant codon	Reference aminoacid	Mutation type	Expressed
HCC2998	CHR12	13215874	C	T	34.62	KIAA1467	CGA	TGA	R	nonsense	yes
HCC2998	CHR14	23245454	A	C	70.59	SLC7A7	TAT	TAG	Y	nonsense	yes
HCC2998	CHR19	38853070	G	T	23.08	CATSPERG	GAA	TAA	E	nonsense	yes
HCC2998	CHR5	140754506	G	T	59.3	PCDHGA6	GAA	TAA	E	nonsense	yes
HCC2998	CHR5	140865688	T	G	31.78	PCDHGC4	TAT	TAG	Y	nonsense	yes
HCT116	CHR12	56481853	C	T	57.14	ERBB3	CAG	TAG	Q	nonsense	yes
HCT116	CHR14	58599878	C	T	33.85	C14ORF37	TGG	TGA	W	nonsense	yes
HCT116	CHR2	97464925	C	T	19.23	CNNM4	CGA	TGA	R	nonsense	yes
HCT116	CHR6	26459903	C	T	26.42	BTN2A1	CGA	TGA	R	nonsense	yes
HCT15	CHR11	120200994	G	T	42.31	TMEM136	GGA	TGA	G	nonsense	yes
HCT15	CHR1	116233809	C	T	37.21	VANGL1	CAG	TAG	Q	nonsense	yes
HCT15	CHR1	153948354	C	A	35.48	JTB	GGA	TGA	G	nonsense	yes
HCT15	CHR1	16458741	G	A	65	EPHA2	CAG	TAG	Q	nonsense	yes
HCT15	CHR12	1893145	G	A	57.14	ADIPOR2	TGG	TAG	W	nonsense	yes
HCT15	CHR12	52377808	G	A	45.45	ACVR1B	TGG	TGA	W	nonsense	yes
HCT15	CHR17	7165273	C	T	52.63	CLDN7	TGG	TGA	W	nonsense	yes
HCT15	CHR19	11408976	G	A	27.66	TSPAN16	TGG	TGA	W	nonsense	yes
HCT15	CHR20	50346505	C	T	54.9	ATP9A	TGG	TGA	W	nonsense	yes
HCT15	CHR3	49933245	C	A	30.77	MST1R	CAG	TAG	Q	nonsense	yes
HCT15	CHR9	91978345	C	T	35.71	SEMA4D	TGG	TGA	W	nonsense	yes
HCT15	CHRX	48318212	C	T	100	SLC38A5	TGG	TGA	W	nonsense	yes
KM12	CHR11	57456067	G	A	35.9	ZDHHC5	TGG	TAG	W	nonsense	yes
KM12	CHR11	68171055	G	A	46.88	LRP5	TGG	TGA	W	nonsense	yes
KM12	CHR5	140868986	T	A	28.57	PCDHGC5	TTG	TAG	L	nonsense	yes
KM12	CHR7	55231511	G	T	56.86	EGFR	GGA	TGA	G	nonsense	yes
LIM1215	CHR22	46932005	G	A	75	CELSR1	CAG	TAG	Q	nonsense	yes
LIM2405	CHR6	160481628	C	A	32.05	IGF2R	TAC	TAA	Y	nonsense	yes
LIM2405	CHR9	98241300	C	T	47.17	PTCH1	TGG	TGA	W	nonsense	yes
LOVO	CHR12	56350994	G	A	33.33	PMEL	CAG	TAG	Q	nonsense	yes
LOVO	CHR22	46787138	C	T	42.11	CELSR1	TGG	TGA	W	nonsense	yes
LOVO	CHR6	26448676	G	T	53.33	BTN3A3	GAG	TAG	E	nonsense	yes
RKO	CHR1	9661436	C	T	60	TMEM201	CAG	TAG	Q	nonsense	yes
RKO	CHR9	95887195	G	A	34.21	NINJ1	CAG	TAG	Q	nonsense	yes
SKCO1	CHR12	51868953	T	A	16.13	SLC4A8	TTA	TAA	L	nonsense	yes
SW403	CHR14	77722980	G	T	53.49	TMEM63C	GAG	TAG	E	nonsense	yes
SW403	CHR19	3193423	G	T	56.25	NCLN	GAA	TAA	E	nonsense	yes
SW403	CHR20	7964486	C	A	16.35	TMX4	GAA	TAA	E	nonsense	yes
SW403	CHR3	196674036	C	A	45.95	PIGZ	GAA	TAA	E	nonsense	yes
SW403	CHR4	151829958	T	A	56.52	LRBA	AAA	TAA	K	nonsense	yes
SW48	CHR12	52385715	C	T	48.68	ACVR1B	CGA	TGA	R	nonsense	yes
SW48	CHR19	4294607	C	T	38.1	TMIGD2	TGG	TGA	W	nonsense	yes
SW48	CHR2	103321078	C	T	48.28	SLC9A2	CGA	TGA	R	nonsense	yes
SW48	CHR3	121720670	C	A	59.65	ILDR1	GGA	TGA	G	nonsense	yes
SW48	CHR3	49936300	C	A	44.44	MST1R	CAG	TAG	Q	nonsense	yes
SW837	CHR11	76371747	C	T	76.92	LRRC32	TGG	TAG	W	nonsense	yes
SW837	CHR14	77686380	G	T	54.55	TMEM63C	GAG	TAG	E	nonsense	yes
SW948	CHR12	57593066	G	T	29.17	LRP1	GAA	TAA	E	nonsense	yes
T84	CHR3	37818946	G	T	19.35	ITGA9	GAA	TAA	E	nonsense	yes
COLO320	CHR15	31294630	C	A	23.73	TRPM1	GAA	TAA	E	nonsense	no
COLO320	CHR3	173998757	C	A	72.73	NLGN1	TGC	TGA	C	nonsense	no
COLO320	CHR6	47646841	C	T	100	GPR111	CAG	TAG	Q	nonsense	no
COLO320	CHR7	150648128	G	A	60	KCNH2	CAG	TAG	Q	nonsense	no
HCC2998	CHR11	111414743	G	T	23.4	LAYN	GAA	TAA	E	nonsense	no
HCC2998	CHR11	30032518	C	A	51.85	KCNA4	GAG	TAG	E	nonsense	no
HCC2998	CHR11	55761516	C	A	44.44	OR5F1	GAA	TAA	E	nonsense	no
HCC2998	CHR1	157556066	C	A	26.67	FCRL4	GAG	TAG	E	nonsense	no
HCC2998	CHR1	197390423	G	T	36.25	CRB1	GAG	TAG	E	nonsense	no
HCC2998	CHR12	52093479	C	T	42.31	SCN8A	CGA	TGA	R	nonsense	no
HCC2998	CHR12	52312800	T	G	36.84	ACVRL1	TAT	TAG	Y	nonsense	no
HCC2998	CHR13	49705294	C	T	62.5	FNDC3A	CGA	TGA	R	nonsense	no
HCC2998	CHR13	84454970	C	A	31.19	SLITRK1	GAA	TAA	E	nonsense	no
HCC2998	CHR15	66249998	C	A	29.41	MEGF11	GAA	TAA	E	nonsense	no
HCC2998	CHR15	78921320	C	A	35.14	CHRNB4	GAA	TAA	E	nonsense	no
HCC2998	CHR15	91769794	G	T	40	SV2B	GAG	TAG	E	nonsense	no
HCC2998	CHR17	36482659	C	A	34.69	GPR179	GAA	TAA	E	nonsense	no
HCC2998	CHR19	9067321	C	A	51.95	MUC16	GAG	TAG	E	nonsense	no
HCC2998	CHR19	9090371	C	A	54.48	MUC16	GAG	TAG	E	nonsense	no
HCC2998	CHR1	99771601	C	T	21.52	LPPR4	CGA	TGA	R	nonsense	no
HCC2998	CHR20	43723588	C	A	55.81	KCNS1	GAA	TAA	E	nonsense	no
HCC2998	CHR2	74452101	G	A	31.82	SLC4A5	CGA	TGA	R	nonsense	no
HCC2998	CHR3	46399715	C	T	37.21	CCR2	CGA	TGA	R	nonsense	no
HCC2998	CHR4	175897589	G	T	44.44	ADAM29	GGA	TGA	G	nonsense	no
HCC2998	CHR4	38829480	C	A	27.03	TLR6	GAA	TAA	E	nonsense	no
HCC2998	CHR4	39439523	G	T	33.33	KLB	GAA	TAA	E	nonsense	no
HCC2998	CHR4	72121020	G	T	42.86	SLC4A4	GAA	TAA	E	nonsense	no
HCC2998	CHR5	140166776	G	T	55.07	PCDHA1	GAA	TAA	E	nonsense	no
HCC2998	CHR5	140480531	G	T	42.86	PCDHB3	GAA	TAA	E	nonsense	no
HCC2998	CHR5	140588888	G	T	36.67	PCDHB12	GAA	TAA	E	nonsense	no
HCC2998	CHR5	149513446	C	A	47.06	PDGFRB	GAA	TAA	E	nonsense	no
HCC2998	CHR5	22078677	C	A	56.25	CDH12	GAA	TAA	E	nonsense	no
HCC2998	CHR6	55039539	G	T	35.37	HCRTR2	GAA	TAA	E	nonsense	no
HCC2998	CHR7	119915653	G	T	30.37	KCND2	GAA	TAA	E	nonsense	no
HCC2998	CHR7	124404287	C	A	36.92	GPR37	AAG	TAG	K	nonsense	no
HCC2998	CHR7	141719067	T	G	32.26	MGAM	TAT	TAG	Y	nonsense	no
HCC2998	CHR8	42611000	C	A	47.19	CHRNA6	GAA	TAA	E	nonsense	no
HCC2998	CHR8	72981269	C	A	26.23	TRPA1	GAG	TAG	E	nonsense	no
HCC2998	CHRX	103349670	G	A	35.29	MCART6	CAA	TAA	Q	nonsense	no
HCC2998	CHRX	104984561	G	T	44.68	IL1RAPL2	GAA	TAA	E	nonsense	no
HCC2998	CHRX	104984642	C	T	33.33	IL1RAPL2	CGA	TGA	R	nonsense	no
HCC2998	CHRX	119509250	G	T	35.09	ATP1B4	GAA	TAA	E	nonsense	no
HCC2998	CHRX	144904661	G	T	33.33	SLITRK2	GAG	TAG	E	nonsense	no
HCT116	CHR10	73437433	C	T	57.14	CDH23	CAG	TAG	Q	nonsense	no
HCT116	CHR13	101759893	G	A	11.94	NALCN	CGA	TGA	R	nonsense	no
HCT116	CHR13	99907325	C	A	31.94	GPR18	GGA	TGA	G	nonsense	no
HCT116	CHR20	23028867	A	T	28	THBD	TGT	TGA	C	nonsense	no
HCT116	CHR5	149574327	C	T	40.62	SLC6A7	CAG	TAG	Q	nonsense	no
HCT116	CHR7	158826965	G	A	30	VIPR2	CGA	TGA	R	nonsense	no
HCT15	CHR1	150234664	G	T	45.88	CA14	GAA	TAA	E	nonsense	no
HCT15	CHR1	197297860	C	T	55.26	CRB1	CAG	TAG	Q	nonsense	no
HCT15	CHR12	53587643	C	A	50	ITGB7	GAG	TAG	E	nonsense	no
HCT15	CHR14	42356762	G	T	14.81	LRFN5	GGA	TGA	G	nonsense	no
HCT15	CHR15	25925345	C	T	51.85	ATP10A	TGG	TGA	W	nonsense	no
HCT15	CHR15	34355561	C	T	51.76	CHRM5	CGA	TGA	R	nonsense	no
HCT15	CHR16	20043531	G	T	32.95	GPR139	TGC	TGA	C	nonsense	no
HCT15	CHR17	16843796	G	A	35.29	TNFRSF13B	CAG	TAG	Q	nonsense	no
HCT15	CHR17	42455098	C	A	35.29	ITGA2B	GAG	TAG	E	nonsense	no
HCT15	CHR18	335160	C	A	15	COLEC12	AAG	TAG	K	nonsense	no
HCT15	CHR19	15852652	G	A	29.41	OR10H3	TGG	TGA	W	nonsense	no
HCT15	CHR19	9071698	C	A	48.91	MUC16	GGA	TGA	G	nonsense	no
HCT15	CHR19	9072691	C	A	52.08	MUC16	GAG	TAG	E	nonsense	no
HCT15	CHR3	63542256	G	T	38.71	SYNPR	GGA	TGA	G	nonsense	no
HCT15	CHR4	39439494	C	A	20	KLB	TCA	TAA	S	nonsense	no
HCT15	CHR5	150948126	C	A	34.88	FAT2	GAG	TAG	E	nonsense	no
HCT15	CHR6	13977426	C	T	25	RNF182	CGA	TGA	R	nonsense	no
HCT15	CHR6	76660392	G	A	26.15	IMPG1	CGA	TGA	R	nonsense	no
HCT15	CHR7	143027924	G	T	45.12	CLCN1	GGA	TGA	G	nonsense	no
HCT15	CHR9	113563038	G	T	29.21	MUSK	GAG	TAG	E	nonsense	no
HCT15	CHR9	73152278	C	A	37.93	TRPM3	GAG	TAG	E	nonsense	no
HCT15	CHR9	8518247	C	A	11.24	PTPRD	GGA	TGA	G	nonsense	no
HT29	CHR10	85984622	C	T	27.69	LRIT2	TGG	TAG	W	nonsense	no
HT29	CHR1	22921753	G	A	47.37	EPHA8	TGG	TAG	W	nonsense	no
HT29	CHR13	78492312	G	A	24.71	EDNRB	CGA	TGA	R	nonsense	no
KM12	CHR11	71906724	G	A	37.93	FOLR1	TGG	TGA	W	nonsense	no
KM12	CHR1	182369414	C	T	26.79	TEDDM1	TGG	TGA	W	nonsense	no
KM12	CHR16	81181879	G	A	19.35	PKD1L2	CAG	TAG	Q	nonsense	no
KM12	CHR19	50087181	G	A	25.64	PRRG2	TGG	TGA	W	nonsense	no
KM12	CHR20	2591162	G	A	54.9	TMC2	TGG	TAG	W	nonsense	no
KM12	CHR3	112993466	G	A	42.86	BOC	TGG	TGA	W	nonsense	no
KM12	CHR3	4824330	C	T	28.57	ITPR1	CAA	TAA	Q	nonsense	no
KM12	CHR4	126237653	G	A	34.69	FAT4	TGG	TGA	W	nonsense	no
LIM1215	CHR13	101759893	G	A	40.3	NALCN	CGA	TGA	R	nonsense	no
LIM2405	CHR13	95114431	G	T	71.43	DCT	TAC	TAA	Y	nonsense	no
LIM2405	CHR13	95121106	C	T	50	DCT	TGG	TGA	W	nonsense	no
LIM2405	CHR16	31212959	G	A	30.77	PYCARD	CAG	TAG	Q	nonsense	no
LIM2405	CHR20	30584636	G	A	31.43	XKR7	TGG	TGA	W	nonsense	no
LOVO	CHR11	55563449	C	T	36.11	OR5D14	CAG	TAG	Q	nonsense	no
LOVO	CHR12	33559867	G	A	67.27	SYT10	CGA	TGA	R	nonsense	no
LOVO	CHR17	6939888	C	T	66.67	SLC16A13	CAG	TAG	Q	nonsense	no
LOVO	CHR2	162761349	C	T	60.71	SLC4A10	CAG	TAG	Q	nonsense	no
LOVO	CHR3	7620310	C	T	50	GRM7	CGA	TGA	R	nonsense	no
LOVO	CHR6	69348715	A	T	34.78	BAI3	AAA	TAA	K	nonsense	no
LOVO	CHR7	100696654	C	T	33.33	MUC17	CAA	TAA	Q	nonsense	no
LOVO	CHR7	113519730	C	A	45.71	PPP1R3A	GGA	TGA	G	nonsense	no
RKO	CHR10	129676580	C	A	28.57	CLRN3	GGA	TGA	G	nonsense	no
RKO	CHR10	25886857	C	T	39.77	GPR158	CAG	TAG	Q	nonsense	no
RKO	CHR10	33469253	C	A	19.44	NRP1	AAG	TAG	K	nonsense	no
RKO	CHR1	101705688	A	C	36.73	S1PR1	TAG	TCG	*	nonsense	no
RKO	CHR11	76944128	G	T	43.24	GDPD4	TCA	TAA	S	nonsense	no
RKO	CHR17	74934087	G	A	28.36	MGAT5B	TGG	TAG	W	nonsense	no
RKO	CHR19	9011409	G	A	31.08	MUC16	CAG	TAG	Q	nonsense	no
RKO	CHR20	58564151	G	T	38.46	CDH26	GAG	TAG	E	nonsense	no
RKO	CHR2	131487358	G	T	23.64	GPR148	GGA	TGA	G	nonsense	no
RKO	CHR2	220160985	C	T	50.79	PTPRN	TGG	TAG	W	nonsense	no
RKO	CHR4	56225592	G	T	27.78	SRD5A3	GGA	TGA	G	nonsense	no
RKO	CHR6	160858171	C	T	47.17	SLC22A3	CGA	TGA	R	nonsense	no
RKO	CHRX	106171783	C	T	41.98	CLDN2	CAG	TAG	Q	nonsense	no
RW2982	CHR11	56510945	G	A	100	OR9G4	CAG	TAG	Q	nonsense	no
RW2982	CHR2	175346297	G	A	57.78	GPR155	CGA	TGA	R	nonsense	no
SKCO1	CHR5	140229674	C	T	22.5	PCDHA9	CAG	TAG	Q	nonsense	no
SKCO1	CHR6	132860331	T	A	30	TAAR9	TAT	TAA	Y	nonsense	no
SKCO1	CHR7	121678902	G	T	79.45	PTPRZ1	GAA	TAA	E	nonsense	no
SKCO1	CHR8	113316975	C	T	16	CSMD3	TGG	TGA	W	nonsense	no
SW403	CHR1	158299385	G	A	29.85	CD1B	CAG	TAG	Q	nonsense	no
SW403	CHR1	169580895	C	A	18.75	SELP	GAA	TAA	E	nonsense	no
SW403	CHR17	66978739	G	A	73.81	ABCA9	CGA	TGA	R	nonsense	no
SW403	CHR3	102171838	C	A	29.09	ZPLD1	TCG	TAG	S	nonsense	no
SW480	CHR17	48653678	C	T	26.32	CACNA1G	CAG	TAG	Q	nonsense	no
SW480	CHR2	68882055	C	T	40	PROKR1	CAA	TAA	Q	nonsense	no
SW480	CHR7	154862727	G	T	26.19	HTR5A	GGA	TGA	G	nonsense	no
SW48	CHR1	157516869	C	T	32.2	FCRL5	TGG	TGA	W	nonsense	no
SW48	CHR1	204913453	C	T	50	NFASC	CAG	TAG	Q	nonsense	no
SW48	CHR1	237729923	G	T	69.44	RYR2	GAG	TAG	E	nonsense	no
SW48	CHR18	8113518	C	T	40.91	PTPRM	CGA	TGA	R	nonsense	no
SW48	CHR20	48098711	G	A	13.64	KCNB1	CGA	TGA	R	nonsense	no
SW48	CHR5	140176815	C	T	53.33	PCDHA2	CAG	TAG	Q	nonsense	no
SW48	CHR5	36036015	G	A	60	UGT3A2	CAG	TAG	Q	nonsense	no
SW48	CHR5	55206410	C	T	58	IL31RA	CGA	TGA	R	nonsense	no
SW48	CHR7	4167063	C	T	35.09	SDK1	CAG	TAG	Q	nonsense	no
SW48	CHRX	135572431	C	T	56.41	BRS3	CGA	TGA	R	nonsense	no
SW620	CHR5	150942974	C	T	33.33	FAT2	TGG	TGA	W	nonsense	no
SW620	CHR5	150947262	G	A	31.75	FAT2	CGA	TGA	R	nonsense	no
SW620	CHR5	76028554	G	A	19.35	F2R	TGG	TGA	W	nonsense	no
SW837	CHR15	31294288	G	A	59.52	TRPM1	CGA	TGA	R	nonsense	no
SW948	CHR14	86092320	T	C	57.14	FLRT2	TAA	CAA	*	nonsense	no
T84	CHR2	1459933	G	A	33.9	TPO	TGG	TAG	W	nonsense	no
CACO2	CHR14	23524363	G	GG	38.89	CDH24	-	-	-	Frameshift	yes
CACO2	CHR8	27516295	A	AGA	33.33	SCARA3	-	-	-	Frameshift	yes
CACO2	CHR19	54676754	G	GGGAA	16.67	TMC4	-	-	-	Frameshift	yes
COLO205	CHR19	41743939	C	CC	22.22	AXL	-	-	-	Frameshift	yes
COLO205	CHR9	111853309	T	TCT	13.79	C9orf5	-	-	-	Frameshift	yes
COLO205	CHR4	30725829	G	GCATG	15.15	PCDH7	-	-	-	Frameshift	yes
COLO205	CHR3	125725274	ACAAA	A	28.57	SLC41A3	-	-	-	Frameshift	yes
COLO205	CHR11	57268783	G	GTG	37.5	SLC43A1	-	-	-	Frameshift	yes
HCC2998	CHR10	105209356	CAG	C	43.33	CALHM2	-	-	-	Frameshift	yes
HCC2998	CHR1	223178805	TT	T	34.21	DISP1	-	-	-	Frameshift	yes
HCC2998	CHR5	140795219	A	AA	36.36	PCDHGA10	-	-	-	Frameshift	yes
HCC2998	CHR3	125725274	ACAAA	A	35.71	SLC41A3	-	-	-	Frameshift	yes
HCT116	CHR3	53760966	CC	C	37.35	CACNA1D	-	-	-	Frameshift	yes
HCT116	CHR16	68835768	GG	G	24.07	CDH1	-	-	-	Frameshift	yes
HCT116	CHR14	23523734	G	GG	20.83	CDH24	-	-	-	Frameshift	yes
HCT116	CHR12	7301643	CC	C	34.78	CLSTN3	-	-	-	Frameshift	yes
HCT116	CHR1	35250498	GG	G	30.56	GJB3	-	-	-	Frameshift	yes
HCT116	CHR12	57567701	C	CC	33.33	LRP1	-	-	-	Frameshift	yes
HCT116	CHR12	57606243	GG	G	33.33	LRP1	-	-	-	Frameshift	yes
HCT116	CHR4	31144325	AA	A	37.14	PCDH7	-	-	-	Frameshift	yes
HCT116	CHR7	47869147	AA	A	43.75	PKD1L1	-	-	-	Frameshift	yes
HCT116	CHR1	44084781	A	AA	33.33	PTPRF	-	-	-	Frameshift	yes
HCT116	CHR1	156354355	C	CC	21.28	RHBG	-	-	-	Frameshift	yes
HCT116	CHR17	56448302	GG	G	67.44	RNF43	-	-	-	Frameshift	yes
HCT116	CHR19	52034556	G	GTG	50	SIGLEC6	-	-	-	Frameshift	yes
HCT116	CHR2	230911099	TCTTCT	T	32.26	SLC16A14	-	-	-	Frameshift	yes
HCT116	CHR5	1403170	GG	G	85.71	SLC6A3	-	-	-	Frameshift	yes
HCT116	CHR11	60703977	CC	C	50	TMEM132A	-	-	-	Frameshift	yes
HCT116	CHR9	74360136	T	TT	23.53	TMEM2	-	-	-	Frameshift	yes
HCT15	CHR3	184071145	T	TGGGCT	23.08	CLCN2	-	-	-	Frameshift	yes
HCT15	CHR5	76128977	GG	G	24.05	F2RL1	-	-	-	Frameshift	yes
HCT15	CHR17	42153280	CC	C	40.62	G6PC3	-	-	-	Frameshift	yes
HCT15	CHR12	57603947	C	CC	23.08	LRP1	-	-	-	Frameshift	yes
HCT15	CHR20	4850575	GGG	G	34.48	SLC23A2	-	-	-	Frameshift	yes
HCT15	CHR3	14513791	TT	T	45.16	SLC6A6	-	-	-	Frameshift	yes
HCT15	CHR6	149395147	CC	C	45.33	UST	-	-	-	Frameshift	yes
HCT15	CHR17	1631225	T	TT	20	WDR81	-	-	-	Frameshift	yes
HT29	CHR16	88782164	G	GCG	30	FAM38A	-	-	-	Frameshift	yes
HT29	CHR19	42879966	T	TTGTGC	12.5	MEGF8	-	-	-	Frameshift	yes
KM12	CHR19	41744389	CC	C	55.56	AXL	-	-	-	Frameshift	yes
KM12	CHR19	49458978	GA	GGA	80	BAX	-	-	-	Frameshift	yes
KM12	CHR2	203407127	AA	A	71.43	BMPR2	-	-	-	Frameshift	yes
KM12	CHR3	184073514	GG	G	50	CLCN2	-	-	-	Frameshift	yes
KM12	CHR7	73184149	C	CGTCAA	27.27	CLDN3	-	-	-	Frameshift	yes
KM12	CHR14	39819375	A	AACCCT	12	CTAGE5	-	-	-	Frameshift	yes
KM12	CHR8	145689666	CC	C	90.62	CYHR1	-	-	-	Frameshift	yes
KM12	CHR4	1019073	CAC	C	62.5	FGFRL1	-	-	-	Frameshift	yes
KM12	CHR6	160485495	G	GG	63.89	IGF2R	-	-	-	Frameshift	yes
KM12	CHR12	57603947	C	CC	23.53	LRP1	-	-	-	Frameshift	yes
KM12	CHR5	140263185	GG	G	57.14	PCDHA13	-	-	-	Frameshift	yes
KM12	CHR5	140764780	C	CC	52.94	PCDHGA7	-	-	-	Frameshift	yes
KM12	CHR14	71443764	GT	G	54.29	PCNX	-	-	-	Frameshift	yes
KM12	CHR12	94691191	T	TA	34.78	PLXNC1	-	-	-	Frameshift	yes
KM12	CHRX	37312618	C	CCC	81.82	PRRG1	-	-	-	Frameshift	yes
KM12	CHR1	227071476	G	GCGGCG	17.39	PSEN2	-	-	-	Frameshift	yes
KM12	CHR1	45292631	GG	G	27.94	PTCH2	-	-	-	Frameshift	yes
KM12	CHR6	128302318	A	AA	27.27	PTPRK	-	-	-	Frameshift	yes
KM12	CHR11	66133905	CT	C	16.67	SLC29A2	-	-	-	Frameshift	yes
KM12	CHR12	94976263	C	CC	22.73	TMCC3	-	-	-	Frameshift	yes
KM12	CHR1	9667818	T	TCT	25	TMEM201	-	-	-	Frameshift	yes
LIM1215	CHR14	95669435	TT	T	60	CLMN	-	-	-	Frameshift	yes
LIM1215	CHR7	143095446	T	TTCCCC	25	EPHA1	-	-	-	Frameshift	yes
LIM1215	CHR4	1019075	C	CAC	37.5	FGFRL1	-	-	-	Frameshift	yes
LIM1215	CHR15	65703481	CT	C	44.44	IGDCC4	-	-	-	Frameshift	yes
LIM1215	CHR12	57603946	CC	C	50	LRP1	-	-	-	Frameshift	yes
LIM1215	CHR4	30726094	AA	A	45	PCDH7	-	-	-	Frameshift	yes
LIM1215	CHR4	55156530	G	GCTGTG	15.79	PDGFRA	-	-	-	Frameshift	yes
LIM1215	CHR1	208315793	G	GG	25	PLXNA2	-	-	-	Frameshift	yes
LIM1215	CHR3	48666133	CC	C	53.85	SLC26A6	-	-	-	Frameshift	yes
LIM1215	CHR9	74360136	T	TT	80	TMEM2	-	-	-	Frameshift	yes
LIM1215	CHR17	42268039	CC	C	43.59	TMUB2	-	-	-	Frameshift	yes
LIM2405	CHR1	116930023	G	GG	27.59	ATP1A1	-	-	-	Frameshift	yes
LIM2405	CHR10	125805505	TT	T	56.41	CHST15	-	-	-	Frameshift	yes
LIM2405	CHR10	125805650	GG	G	72.22	CHST15	-	-	-	Frameshift	yes
LIM2405	CHR3	172046795	CA	CACTGCA	23.08	FNDC3B	-	-	-	Frameshift	yes
LIM2405	CHR8	28385236	G	GG	66.67	FZD3	-	-	-	Frameshift	yes
LIM2405	CHR2	202900599	TG	T	19.05	FZD7	-	-	-	Frameshift	yes
LIM2405	CHR2	187521091	G	GG	25	ITGAV	-	-	-	Frameshift	yes
LIM2405	CHR20	10625848	CC	C	32.88	JAG1	-	-	-	Frameshift	yes
LIM2405	CHR6	111587368	TT	T	100	KIAA1919	-	-	-	Frameshift	yes
LIM2405	CHR3	49935638	GG	G	36.67	MST1R	-	-	-	Frameshift	yes
LIM2405	CHR15	73581576	C	CC	66.67	NEO1	-	-	-	Frameshift	yes
LIM2405	CHR20	30737497	C	CC	46.15	TM9SF4	-	-	-	Frameshift	yes
LOVO	CHR2	148683685	TAAAAAAAA	TAAAAAAA	100	ACVR2A	-	-	-	Frameshift	yes
LOVO	CHR17	29185288	TAAAAAAA	TAAAAAA	60.87	ATAD5	-	-	-	Frameshift	yes
LOVO	CHR2	203420129	GAAAAAAA	GAAAAAA	55.77	BMPR2	-	-	-	Frameshift	yes
LOVO	CHR16	66603929	GTTTTTTTT	GTTTTTTT	62.16	CMTM1	-	-	-	Frameshift	yes
LOVO	CHR14	39819357	ATTTTT	ATTTT	53.33	CTAGE5	-	-	-	Frameshift	yes
LOVO	CHR3	49568919	GCCCCC	GCCCC	52.63	DAG1	-	-	-	Frameshift	yes
LOVO	CHR9	5801291	GTTTTTTTT	GTTTTTTT	100	ERMP1	-	-	-	Frameshift	yes
LOVO	CHR6	111587360	ATTTTTTTTT	ATTTTTTTT	46.94	KIAA1919	-	-	-	Frameshift	yes
LOVO	CHR19	11221403	TG	T	46.15	LDLR	-	-	-	Frameshift	yes
LOVO	CHR7	97766671	CTGTGTGTGTG	CTGTGTGTG	19.57	LMTK2	-	-	-	Frameshift	yes
LOVO	CHR4	151509210	ATTTTTTT	ATTTTTT	42.86	LRBA	-	-	-	Frameshift	yes
LOVO	CHR5	140720904	ATTTTTT	ATTTTT	35.29	PCDHGA2	-	-	-	Frameshift	yes
LOVO	CHR11	14880753	TAAAAA	TAAAA	60.87	PDE3B	-	-	-	Frameshift	yes
LOVO	CHRX	37312605	ACCCC	ACCCCCC	87.5	PRRG1	-	-	-	Frameshift	yes
LOVO	CHRX	105937255	GTTTTTTTT	GTTTTTTT	100	RNF128	-	-	-	Frameshift	yes
LOVO	CHR5	158630629	GTTTTTTTTTTTCTTTTTTTTTTT	GTTTTTTTTTCTTTTTTTTTTT	69.23	RNF145	-	-	-	Frameshift	yes
LOVO	CHR9	131112834	TCCCCC	TCCCC	43.75	SLC27A4	-	-	-	Frameshift	yes
LOVO	CHR11	57185345	CTTTTT	CTTTTTT	48.89	SLC43A3	-	-	-	Frameshift	yes
LOVO	CHR20	3215424	CAAAAAAA	CAAAAAA	47.37	SLC4A11	-	-	-	Frameshift	yes
LOVO	CHR1	212548596	CTTTTTTT	CTTTTTTTT	48.28	TMEM206	-	-	-	Frameshift	yes
LOVO	CHR12	83444731	CAAAAAAA	CAAAAAA	46.67	TMTC2	-	-	-	Frameshift	yes
LOVO	CHR21	45837906	GCCCCCC	GCCCCC	71.43	TRPM2	-	-	-	Frameshift	yes
LOVO	CHR1	160389124	GCCCC	GCCC	50	VANGL2	-	-	-	Frameshift	yes
LOVO	CHR22	20130521	GCCCCCC	GCCCCC	100	ZDHHC8	-	-	-	Frameshift	yes
RKO	CHR3	183669316	GGA	G	15	ABCC5	-	-	-	Frameshift	yes
RKO	CHR21	43697013	A	AATTA	13.04	ABCG1	-	-	-	Frameshift	yes
RKO	CHR11	69934049	CC	C	55.56	ANO1	-	-	-	Frameshift	yes
RKO	CHR2	203420135	AA	A	97.37	BMPR2	-	-	-	Frameshift	yes
RKO	CHR11	125880259	TG	T	45	CDON	-	-	-	Frameshift	yes
RKO	CHR3	48698230	TCT	T	28.12	CELSR3	-	-	-	Frameshift	yes
RKO	CHR8	145689667	C	CC	31.25	CYHR1	-	-	-	Frameshift	yes
RKO	CHR4	187532799	A	AA	51.52	FAT1	-	-	-	Frameshift	yes
RKO	CHR4	1019073	CAC	C	100	FGFRL1	-	-	-	Frameshift	yes
RKO	CHR1	160063819	GTG	G	40.74	IGSF8	-	-	-	Frameshift	yes
RKO	CHR20	10630972	CC	C	45	JAG1	-	-	-	Frameshift	yes
RKO	CHR12	12303944	TT	T	51.35	LRP6	-	-	-	Frameshift	yes
RKO	CHR3	172365832	T	TT	30.51	NCEH1	-	-	-	Frameshift	yes
RKO	CHR5	140812785	TTT	T	95	PCDHGA12	-	-	-	Frameshift	yes
RKO	CHR20	4850575	GGG	G	83.33	SLC23A2	-	-	-	Frameshift	yes
RKO	CHR1	27428611	GG	G	50	SLC9A1	-	-	-	Frameshift	yes
RKO	CHR17	7324623	C	CC	23.53	SPEM1	-	-	-	Frameshift	yes
RKO	CHR1	160393932	GG	G	40.82	VANGL2	-	-	-	Frameshift	yes
RW2982	CHR11	5475021	GTTT	GT	100	OR51I2	-	-	-	Frameshift	yes
RW2982	CHR1	156354347	TCCCCCCCC	TCCCCCCC	100	RHBG	-	-	-	Frameshift	yes
SKCO1	CHR19	36230499	CAG	C	25.64	IGFLR1	-	-	-	Frameshift	yes
SW1116	CHR5	140772898	GCCCC	GCCC	40.43	PCDHGA8	-	-	-	Frameshift	yes
SW480	CHR5	159344459	G	GAA	8.89	ADRA1B	-	-	-	Frameshift	yes
SW480	CHR19	17441667	TT	T	16	ANO8	-	-	-	Frameshift	yes
SW480	CHR1	160327026	G	GAATCG	25	NCSTN	-	-	-	Frameshift	yes
SW480	CHR11	5474927	A	AC	19.35	OR51I2	-	-	-	Frameshift	yes
SW480	CHR1	44086146	C	CA	50	PTPRF	-	-	-	Frameshift	yes
SW480	CHR1	29631319	A	AC	27.27	PTPRU	-	-	-	Frameshift	yes
SW48	CHR2	148683685	TAAAAAAAA	TAAAAAAA	100	ACVR2A	-	-	-	Frameshift	yes
SW48	CHR3	105258916	TCCCCC	TCCCC	68.18	ALCAM	-	-	-	Frameshift	yes
SW48	CHR19	17441667	TT	T	16	ANO8	-	-	-	Frameshift	yes
SW48	CHR4	47559697	TGGGGGGG	TGGGGGG	56.25	ATP10D	-	-	-	Frameshift	yes
SW48	CHR18	55365039	ATTTTTTTT	ATTTTTTT	100	ATP8B1	-	-	-	Frameshift	yes
SW48	CHR20	3564725	GCCCCC	GCCCC	47.83	ATRN	-	-	-	Frameshift	yes
SW48	CHR1	32222151	CGGGGGG	CGGGGG	55.56	BAI2	-	-	-	Frameshift	yes
SW48	CHR14	23517513	CGGGGGGG	CGGGGG	50	CDH24	-	-	-	Frameshift	yes
SW48	CHR12	102108337	GTTTTTTTT	GTTTTTTT	47.06	CHPT1	-	-	-	Frameshift	yes
SW48	CHR8	145689658	GCCCCCCCCC	GCCCCCCCC	100	CYHR1	-	-	-	Frameshift	yes
SW48	CHR6	170594673	GCCCCCCC	GCCCCCC	46.67	DLL1	-	-	-	Frameshift	yes
SW48	CHR1	16462198	CGGGGGG	CGGGGG	57.14	EPHA2	-	-	-	Frameshift	yes
SW48	CHR4	1801137	TGGGG	TGGG	36.67	FGFR3	-	-	-	Frameshift	yes
SW48	CHR13	20717071	GCTCTCTCTCT	GCTCTCTCT	37.5	GJA3	-	-	-	Frameshift	yes
SW48	CHR1	100534121	CTTTTTTTT	CTTTTTTT	56.25	HIAT1	-	-	-	Frameshift	yes
SW48	CHR15	65676731	TGGGGG	TGGGG	55.32	IGDCC4	-	-	-	Frameshift	yes
SW48	CHRX	70327613	TGGGGGGG	TGGGGGG	54.55	IL2RG	-	-	-	Frameshift	yes
SW48	CHR12	26553091	CA	CAA	38.1	ITPR2	-	-	-	Frameshift	yes
SW48	CHR1	202183357	TG	T	57.14	LGR6	-	-	-	Frameshift	yes
SW48	CHR11	76372197	TCCCCC	TCCCCCC	36	LRRC32	-	-	-	Frameshift	yes
SW48	CHR1	90400066	CGGGGG	CGGGG	54.84	LRRC8D	-	-	-	Frameshift	yes
SW48	CHR5	94050577	CTTTTTTT	CTTTTTT	56.76	MCTP1	-	-	-	Frameshift	yes
SW48	CHR17	60755932	TGGGGG	TGGGG	53.12	MRC2	-	-	-	Frameshift	yes
SW48	CHR11	5474927	A	AC	19.35	OR51I2	-	-	-	Frameshift	yes
SW48	CHR5	140751068	CAAAA	CAAA	39.13	PCDHGB3	-	-	-	Frameshift	yes
SW48	CHR9	98211548	TGGGGGG	TGGGGG	36.67	PTCH1	-	-	-	Frameshift	yes
SW48	CHR11	73101831	GCCCCCC	GCCCCC	41.94	RELT	-	-	-	Frameshift	yes
SW48	CHR8	101300215	CTTTTTTT	CTTTTTT	53.66	RNF19A	-	-	-	Frameshift	yes
SW48	CHR17	56435160	ACCCCCCC	ACCCCCC	44.44	RNF43	-	-	-	Frameshift	yes
SW48	CHR17	56437564	CCACACA	CCACA	46.88	RNF43	-	-	-	Frameshift	yes
SW48	CHR5	149357646	CTTTTTTT	CTTTTTT	50.77	SLC26A2	-	-	-	Frameshift	yes
SW48	CHR17	79219741	TCCCCCCC	TCCCCCC	68.75	SLC38A10	-	-	-	Frameshift	yes
SW48	CHR2	220502412	GCCCCCCC	GCCCCCCCC	66.67	SLC4A3	-	-	-	Frameshift	yes
SW48	CHR12	21355480	TAAAAAA	TAAAAA	58.18	SLCO1B1	-	-	-	Frameshift	yes
SW48	CHR6	132793429	TGGGGG	TGGGG	42	STX7	-	-	-	Frameshift	yes
SW48	CHR11	85342821	GAAAAAAA	GAAAAAA	54.29	TMEM126B	-	-	-	Frameshift	yes
SW48	CHR6	75994292	GCCCCCC	GCCCCC	41.67	TMEM30A	-	-	-	Frameshift	yes
SW48	CHR7	77423459	CTTTTTTTTT	CTTTTTTTT	74.58	TMEM60	-	-	-	Frameshift	yes
SW48	CHR1	156255497	GCCCCCCC	GCCCCCC	47.37	TMEM79	-	-	-	Frameshift	yes
SW48	CHR8	30601786	CGG	CG	51.61	UBXN8	-	-	-	Frameshift	yes
SW48	CHR3	49147679	TGGGGGG	TGGGGG	72.73	USP19	-	-	-	Frameshift	yes
SW48	CHR12	6574048	ATACTTACTTAC	ATACTTAC	36.59	VAMP1	-	-	-	Frameshift	yes
SW620	CHR12	94691191	T	TA	42.11	PLXNC1	-	-	-	Frameshift	yes
SW620	CHR17	1636866	A	ACC	60	WDR81	-	-	-	Frameshift	yes
SW837	CHR8	120220771	GCCCC	GCCC	100	MAL2	-	-	-	Frameshift	yes
SW837	CHR2	197729757	ATT	ATTT	41.18	PGAP1	-	-	-	Frameshift	yes
SW837	CHR1	156354347	TCCCCCCCC	TCCCCCCC	53.03	RHBG	-	-	-	Frameshift	yes
T84	CHR5	140772898	GCCCC	GCCC	100	PCDHGA8	-	-	-	Frameshift	yes
CACO2	CHR1	207644243	CCTGT	C	28.57	CR2	-	-	-	Frameshift	no
CACO2	CHR2	96993543	G	GAC	8.11	ITPRIPL1	-	-	-	Frameshift	no
CACO2	CHR10	72025884	G	GGT	12.9	NPFFR1	-	-	-	Frameshift	no
CACO2	CHR12	55523589	TT	T	34.88	OR9K2	-	-	-	Frameshift	no
CACO2	CHR19	2337624	G	GCT	88.89	SPPL2B	-	-	-	Frameshift	no
COLO205	CHR2	118854360	C	CAA	42.86	INSIG2	-	-	-	Frameshift	no
COLO205	CHR21	31864115	CC	C	52.56	KRTAP19-3	-	-	-	Frameshift	no
COLO205	CHR9	35957410	A	AG	16.67	OR2S2	-	-	-	Frameshift	no
COLO205	CHR11	5510544	T	TGGCT	24.69	OR52D1	-	-	-	Frameshift	no
COLO205	CHR3	152553980	G	GAT	9.68	P2RY1	-	-	-	Frameshift	no
COLO205	CHR6	132966816	G	GCGGA	37.5	TAAR1	-	-	-	Frameshift	no
COLO320	CHR3	183818221	AGGG	AGG	68.18	HTR3E	-	-	-	Frameshift	no
COLO320	CHR19	55175407	CAGAG	CAG	68.97	LILRB4	-	-	-	Frameshift	no
HCC2998	CHR19	1802639	C	CCACAC	15.79	ATP8B3	-	-	-	Frameshift	no
HCC2998	CHR15	45393427	AACGA	A	13.04	DUOX2	-	-	-	Frameshift	no
HCC2998	CHR13	20763690	CC	C	30.91	GJB2	-	-	-	Frameshift	no
HCC2998	CHR17	4936581	C	CAA	15	GPR172B	-	-	-	Frameshift	no
HCC2998	CHR19	8959697	G	GAAATT	16.67	MUC16	-	-	-	Frameshift	no
HCC2998	CHRX	123657418	A	AA	44	ODZ1	-	-	-	Frameshift	no
HCC2998	CHR11	6942588	TC	T	48.94	OR2D3	-	-	-	Frameshift	no
HCC2998	CHR1	160001181	T	TT	48	PIGM	-	-	-	Frameshift	no
HCC2998	CHR1	53553889	GG	G	50	SLC1A7	-	-	-	Frameshift	no
HCC2998	CHR8	72981382	T	TT	40.54	TRPA1	-	-	-	Frameshift	no
HCT116	CHR9	107593328	CC	C	40.74	ABCA1	-	-	-	Frameshift	no
HCT116	CHRX	15618952	AA	A	80	ACE2	-	-	-	Frameshift	no
HCT116	CHR5	148206591	C	CACAGT	17.65	ADRB2	-	-	-	Frameshift	no
HCT116	CHR18	10471702	GG	G	35.71	APCDD1	-	-	-	Frameshift	no
HCT116	CHR9	7799503	GG	G	32	C9orf123	-	-	-	Frameshift	no
HCT116	CHR1	150234567	TCT	T	35.71	CA14	-	-	-	Frameshift	no
HCT116	CHR1	160654724	TT	T	40.43	CD48	-	-	-	Frameshift	no
HCT116	CHR1	109479813	C	CTC	23.4	CLCC1	-	-	-	Frameshift	no
HCT116	CHRX	106171628	ACA	A	70.97	CLDN2	-	-	-	Frameshift	no
HCT116	CHR8	3216781	GAG	G	22.92	CSMD1	-	-	-	Frameshift	no
HCT116	CHR17	7611440	C	CC	21.43	EFNB3	-	-	-	Frameshift	no
HCT116	CHR9	139945521	CC	C	47.06	ENTPD2	-	-	-	Frameshift	no
HCT116	CHR13	28578219	GAG	G	26.09	FLT3	-	-	-	Frameshift	no
HCT116	CHR7	31016146	CC	C	50	GHRHR	-	-	-	Frameshift	no
HCT116	CHR17	36485591	TT	T	45.71	GPR179	-	-	-	Frameshift	no
HCT116	CHR12	57389472	CC	C	28.12	GPR182	-	-	-	Frameshift	no
HCT116	CHR6	78172831	A	AA	28.89	HTR1B	-	-	-	Frameshift	no
HCT116	CHR3	183818223	GG	G	35.29	HTR3E	-	-	-	Frameshift	no
HCT116	CHR2	102626145	CC	C	35.56	IL1R2	-	-	-	Frameshift	no
HCT116	CHR1	111215829	CC	C	28.33	KCNA3	-	-	-	Frameshift	no
HCT116	CHR15	79755540	CC	C	31.43	KIAA1024	-	-	-	Frameshift	no
HCT116	CHR4	678575	GG	G	58.33	MFSD7	-	-	-	Frameshift	no
HCT116	CHR11	68748107	T	TA	25	MRGPRD	-	-	-	Frameshift	no
HCT116	CHR1	248512390	TT	T	48.65	OR14C36	-	-	-	Frameshift	no
HCT116	CHR11	4903680	C	CCACCACCC	12	OR51T1	-	-	-	Frameshift	no
HCT116	CHR11	5799659	AAA	A	100	OR52N5	-	-	-	Frameshift	no
HCT116	CHR11	58190559	AA	A	32.73	OR5B2	-	-	-	Frameshift	no
HCT116	CHRX	69478446	A	AAATCG	18.75	P2RY4	-	-	-	Frameshift	no
HCT116	CHR11	119548398	G	GG	35.14	PVRL1	-	-	-	Frameshift	no
HCT116	CHR1	33402702	GG	G	37.33	RNF19B	-	-	-	Frameshift	no
HCT116	CHR15	34113495	A	AA	25.71	RYR3	-	-	-	Frameshift	no
HCT116	CHR1	153934786	C	CCC	26.09	SLC39A1	-	-	-	Frameshift	no
HCT116	CHR17	42336898	G	GG	32.35	SLC4A1	-	-	-	Frameshift	no
HCT116	CHR3	52546405	CC	C	37.5	STAB1	-	-	-	Frameshift	no
HCT116	CHR22	37462147	G	GT	33.33	TMPRSS6	-	-	-	Frameshift	no
HCT116	CHR2	74687416	CC	C	72.73	WBP1	-	-	-	Frameshift	no
HCT116	CHR17	74078007	ATA	A	17.86	ZACN	-	-	-	Frameshift	no
HCT15	CHR11	17428441	GA	G	28.57	ABCC8	-	-	-	Frameshift	no
HCT15	CHR3	113003269	A	AGGTCA	23.08	BOC	-	-	-	Frameshift	no
HCT15	CHR4	126401018	AA	A	48.48	FAT4	-	-	-	Frameshift	no
HCT15	CHR1	157738463	C	CGGATC	20.59	FCRL2	-	-	-	Frameshift	no
HCT15	CHR4	22438201	AC	A	18.52	GPR125	-	-	-	Frameshift	no
HCT15	CHR1	210591638	CC	C	34.09	HHAT	-	-	-	Frameshift	no
HCT15	CHR4	110788841	A	AA	48.39	LRIT3	-	-	-	Frameshift	no
HCT15	CHR11	123894274	AC	A	33.33	OR10G9	-	-	-	Frameshift	no
HCT15	CHR1	158368772	T	TG	30.77	OR10T2	-	-	-	Frameshift	no
HCT15	CHR14	20296308	A	AA	17.57	OR4N2	-	-	-	Frameshift	no
HCT15	CHR11	55861279	TT	T	34.29	OR8I2	-	-	-	Frameshift	no
HCT15	CHR3	77693932	AA	A	36.84	ROBO2	-	-	-	Frameshift	no
HCT15	CHR19	38990551	T	TT	35.29	RYR1	-	-	-	Frameshift	no
HCT15	CHR12	51393003	AA	A	61.11	SLC11A2	-	-	-	Frameshift	no
HCT15	CHR15	48559807	AA	A	56.52	SLC12A1	-	-	-	Frameshift	no
HCT15	CHR17	6589612	AC	AAC	46.34	SLC13A5	-	-	-	Frameshift	no
HCT15	CHR7	143175412	TT	T	62.96	TAS2R41	-	-	-	Frameshift	no
HCT15	CHR11	118402964	GG	G	57.14	TMEM25	-	-	-	Frameshift	no
HCT15	CHR7	6621855	TT	T	54.17	ZDHHC4	-	-	-	Frameshift	no
HT29	CHR10	127708311	G	GCTGTACG	16.22	ADAM12	-	-	-	Frameshift	no
HT29	CHR22	37333973	CC	C	21.05	CSF2RB	-	-	-	Frameshift	no
HT29	CHR3	183818223	GG	G	38.71	HTR3E	-	-	-	Frameshift	no
HT29	CHR2	136562346	GAT	G	21.43	LCT	-	-	-	Frameshift	no
HT29	CHR3	187416522	C	CT	42.86	RTP2	-	-	-	Frameshift	no
HT29	CHR7	150498694	TCG	T	18.75	TMEM176A	-	-	-	Frameshift	no
KM12	CHR12	52306275	CC	C	56.52	ACVRL1	-	-	-	Frameshift	no
KM12	CHR12	45744535	AA	A	38.1	ANO6	-	-	-	Frameshift	no
KM12	CHR16	84495693	CC	C	57.58	ATP2C2	-	-	-	Frameshift	no
KM12	CHR1	206224956	TT	T	57.14	AVPR1B	-	-	-	Frameshift	no
KM12	CHR20	55100930	CC	C	25	C20orf106	-	-	-	Frameshift	no
KM12	CHR20	60511832	CC	C	53.49	CDH4	-	-	-	Frameshift	no
KM12	CHR6	21231179	C	CGG	16.67	CDKAL1	-	-	-	Frameshift	no
KM12	CHR1	34008361	G	GTC	20	CSMD2	-	-	-	Frameshift	no
KM12	CHR15	75975261	C	CC	80	CSPG4	-	-	-	Frameshift	no
KM12	CHR10	124597037	A	AT	42.86	CUZD1	-	-	-	Frameshift	no
KM12	CHR7	154677428	CTC	C	36.67	DPP6	-	-	-	Frameshift	no
KM12	CHR7	142561443	C	CT	13.64	EPHB6	-	-	-	Frameshift	no
KM12	CHR1	157738463	C	CGGATC	16.67	FCRL2	-	-	-	Frameshift	no
KM12	CHR6	90024946	CC	C	32.39	GABRR2	-	-	-	Frameshift	no
KM12	CHR4	158074056	AA	A	50	GLRB	-	-	-	Frameshift	no
KM12	CHRX	135488069	TT	T	91.3	GPR112	-	-	-	Frameshift	no
KM12	CHR5	153174227	TT	T	39.02	GRIA1	-	-	-	Frameshift	no
KM12	CHR7	86415687	C	CC	30	GRM3	-	-	-	Frameshift	no
KM12	CHR21	34799297	TT	T	82.14	IFNGR2	-	-	-	Frameshift	no
KM12	CHR1	67833627	GAG	G	37.5	IL12RB2	-	-	-	Frameshift	no
KM12	CHR1	145534127	CC	C	37.5	ITGA10	-	-	-	Frameshift	no
KM12	CHR8	73480404	A	AA	35.71	KCNB2	-	-	-	Frameshift	no
KM12	CHR17	61607567	CC	C	30	KCNH6	-	-	-	Frameshift	no
KM12	CHR8	133150241	T	TT	53.33	KCNQ3	-	-	-	Frameshift	no
KM12	CHR10	72025884	G	GGT	14.81	NPFFR1	-	-	-	Frameshift	no
KM12	CHR11	5068687	AA	A	80	OR52J3	-	-	-	Frameshift	no
KM12	CHR3	97806708	A	AA	50	OR5AC2	-	-	-	Frameshift	no
KM12	CHR19	14910647	A	AA	30.43	OR7C1	-	-	-	Frameshift	no
KM12	CHR11	55861314	TT	T	61.11	OR8I2	-	-	-	Frameshift	no
KM12	CHR12	55523589	TT	T	25	OR9K2	-	-	-	Frameshift	no
KM12	CHRX	69478446	A	AGATCG	21.43	P2RY4	-	-	-	Frameshift	no
KM12	CHR19	36237744	C	CAACAA	30	PSENEN	-	-	-	Frameshift	no
KM12	CHR11	48185157	C	CGTAAC	19.05	PTPRJ	-	-	-	Frameshift	no
KM12	CHR17	19315893	T	TTGGAC	13.04	RNF112	-	-	-	Frameshift	no
KM12	CHR1	237947063	T	TT	33.33	RYR2	-	-	-	Frameshift	no
KM12	CHR17	71429908	G	GACTCT	12	SDK2	-	-	-	Frameshift	no
KM12	CHR1	159922200	CC	C	46.97	SLAMF9	-	-	-	Frameshift	no
KM12	CHR10	119014798	C	CC	33.33	SLC18A2	-	-	-	Frameshift	no
KM12	CHR8	70744573	G	GTACG	25	SLCO5A1	-	-	-	Frameshift	no
KM12	CHR15	74488412	ACA	A	41.18	STRA6	-	-	-	Frameshift	no
KM12	CHR7	134849525	GAG	G	41.67	TMEM140	-	-	-	Frameshift	no
KM12	CHR22	37466585	C	CC	47.83	TMPRSS6	-	-	-	Frameshift	no
KM12	CHR3	46063405	AA	A	42.86	XCR1	-	-	-	Frameshift	no
KM12	CHR17	74077816	C	CTCCTC	11.54	ZACN	-	-	-	Frameshift	no
LIM1215	CHR9	107571824	CG	C	23.08	ABCA1	-	-	-	Frameshift	no
LIM1215	CHR6	26392791	AA	A	48.39	BTN2A2	-	-	-	Frameshift	no
LIM1215	CHR14	58604750	ATA	A	75	C14orf37	-	-	-	Frameshift	no
LIM1215	CHR19	3544726	GT	G	50	C19orf28	-	-	-	Frameshift	no
LIM1215	CHR20	44757527	C	CC	42.31	CD40	-	-	-	Frameshift	no
LIM1215	CHR16	61689609	AA	A	56.25	CDH8	-	-	-	Frameshift	no
LIM1215	CHR2	175618370	G	GG	44.44	CHRNA1	-	-	-	Frameshift	no
LIM1215	CHR2	71762412	CG	C	55.56	DYSF	-	-	-	Frameshift	no
LIM1215	CHR17	7611440	C	CC	37.5	EFNB3	-	-	-	Frameshift	no
LIM1215	CHR4	66467577	TT	T	52.94	EPHA5	-	-	-	Frameshift	no
LIM1215	CHR4	5567017	TT	T	41.18	EVC2	-	-	-	Frameshift	no
LIM1215	CHR7	154862701	CC	C	25.71	HTR5A	-	-	-	Frameshift	no
LIM1215	CHR7	20371456	T	TT	44.44	ITGB8	-	-	-	Frameshift	no
LIM1215	CHR15	79750592	AA	A	52.54	KIAA1024	-	-	-	Frameshift	no
LIM1215	CHR12	6887004	C	CGACAA	9.38	LAG3	-	-	-	Frameshift	no
LIM1215	CHR2	136562346	GAT	G	50	LCT	-	-	-	Frameshift	no
LIM1215	CHR20	62729796	G	GGATCT	21.43	OPRL1	-	-	-	Frameshift	no
LIM1215	CHR11	74800661	AA	A	49.09	OR2AT4	-	-	-	Frameshift	no
LIM1215	CHR17	3195176	AC	A	20	OR3A1	-	-	-	Frameshift	no
LIM1215	CHR11	124135231	T	TAT	25	OR8G5	-	-	-	Frameshift	no
LIM1215	CHR11	55861279	TT	T	47.62	OR8I2	-	-	-	Frameshift	no
LIM1215	CHR20	44673729	CC	CCCGCCC	25	SLC12A5	-	-	-	Frameshift	no
LIM1215	CHR2	113416616	GAG	G	33.33	SLC20A1	-	-	-	Frameshift	no
LIM1215	CHR2	27478194	G	GG	44.44	SLC30A3	-	-	-	Frameshift	no
LIM1215	CHR16	55727954	TT	T	64.29	SLC6A2	-	-	-	Frameshift	no
LIM1215	CHR3	149192699	GG	G	47.22	TM4SF4	-	-	-	Frameshift	no
LIM1215	CHR3	185212525	A	AA	36.36	TMEM41A	-	-	-	Frameshift	no
LIM1215	CHR8	72981402	GG	G	40	TRPA1	-	-	-	Frameshift	no
LIM2405	CHR12	70088223	TT	T	41.18	BEST3	-	-	-	Frameshift	no
LIM2405	CHR3	122003530	CC	C	40.91	CASR	-	-	-	Frameshift	no
LIM2405	CHR3	46307349	AA	A	59.38	CCR3	-	-	-	Frameshift	no
LIM2405	CHR1	240072450	AA	A	45.16	CHRM3	-	-	-	Frameshift	no
LIM2405	CHR1	109479813	C	CTC	38.3	CLCC1	-	-	-	Frameshift	no
LIM2405	CHR1	207644243	CCTGT	C	14.29	CR2	-	-	-	Frameshift	no
LIM2405	CHR13	95121046	A	AA	28.12	DCT	-	-	-	Frameshift	no
LIM2405	CHR12	63954312	TGT	T	40	DPY19L2	-	-	-	Frameshift	no
LIM2405	CHR21	41514621	G	GG	50	DSCAM	-	-	-	Frameshift	no
LIM2405	CHR8	125052135	TT	T	63.51	FER1L6	-	-	-	Frameshift	no
LIM2405	CHR15	27128505	TT	T	44.44	GABRA5	-	-	-	Frameshift	no
LIM2405	CHR15	27571978	TT	T	47.06	GABRG3	-	-	-	Frameshift	no
LIM2405	CHR12	75875838	A	AA	37.14	GLIPR1	-	-	-	Frameshift	no
LIM2405	CHR12	54757337	A	AA	50	GPR84	-	-	-	Frameshift	no
LIM2405	CHR1	154401733	GG	G	35.29	IL6R	-	-	-	Frameshift	no
LIM2405	CHR16	31374275	CC	C	58.82	ITGAX	-	-	-	Frameshift	no
LIM2405	CHR11	134018474	G	GG	40.82	JAM3	-	-	-	Frameshift	no
LIM2405	CHR15	79750592	AA	A	58.62	KIAA1024	-	-	-	Frameshift	no
LIM2405	CHR1	151773608	AA	A	63.64	LINGO4	-	-	-	Frameshift	no
LIM2405	CHR19	9059381	GG	G	42.5	MUC16	-	-	-	Frameshift	no
LIM2405	CHR2	73928367	GG	G	41.03	NAT8B	-	-	-	Frameshift	no
LIM2405	CHR14	80328168	GG	G	62.5	NRXN3	-	-	-	Frameshift	no
LIM2405	CHR1	156849018	GG	G	52	NTRK1	-	-	-	Frameshift	no
LIM2405	CHR20	62729906	GG	G	30.77	OPRL1	-	-	-	Frameshift	no
LIM2405	CHR1	159284100	GTG	G	35.21	OR10J3	-	-	-	Frameshift	no
LIM2405	CHR9	107361178	TGTTA	T	33.33	OR13C5	-	-	-	Frameshift	no
LIM2405	CHR1	247695267	G	GG	39.02	OR2C3	-	-	-	Frameshift	no
LIM2405	CHR5	140188280	CGC	C	38.89	PCDHA4	-	-	-	Frameshift	no
LIM2405	CHR5	140228297	G	GG	48.78	PCDHA9	-	-	-	Frameshift	no
LIM2405	CHR5	140562344	G	GG	38.71	PCDHB16	-	-	-	Frameshift	no
LIM2405	CHR5	140744931	CC	C	26.92	PCDHGA5	-	-	-	Frameshift	no
LIM2405	CHR5	149497248	GG	G	35.9	PDGFRB	-	-	-	Frameshift	no
LIM2405	CHR11	48157820	GG	G	34.92	PTPRJ	-	-	-	Frameshift	no
LIM2405	CHR20	44680426	GG	G	57.89	SLC12A5	-	-	-	Frameshift	no
LIM2405	CHR3	38349148	TTGTT	T	29.73	SLC22A14	-	-	-	Frameshift	no
LIM2405	CHR5	149581965	GG	G	49.12	SLC6A7	-	-	-	Frameshift	no
LIM2405	CHRX	144906011	CC	C	95.35	SLITRK2	-	-	-	Frameshift	no
LIM2405	CHR19	2340156	C	CC	100	SPPL2B	-	-	-	Frameshift	no
LIM2405	CHR16	31004186	CC	C	38.46	STX1B	-	-	-	Frameshift	no
LIM2405	CHR15	91832796	TT	T	35.42	SV2B	-	-	-	Frameshift	no
LIM2405	CHR1	110018247	GG	G	35.71	SYPL2	-	-	-	Frameshift	no
LOVO	CHR1	167817624	GTTTTT	GTTTT	48.48	ADCY10	-	-	-	Frameshift	no
LOVO	CHRX	115304237	GAAAA	GAAA	100	AGTR2	-	-	-	Frameshift	no
LOVO	CHR6	36867370	ACCCCCCCC	ACCCCCCC	69.23	C6orf89	-	-	-	Frameshift	no
LOVO	CHR2	219884262	AGGGGG	AGGGG	50	CCDC108	-	-	-	Frameshift	no
LOVO	CHR11	6292450	CTTTTTTTT	CTTTTTTT	57.14	CCKBR	-	-	-	Frameshift	no
LOVO	CHR20	58587783	TAAAAAAAAAA	TAAAAAAAAA	92	CDH26	-	-	-	Frameshift	no
LOVO	CHR5	26890633	CAAAAA	CAAAA	61.54	CDH9	-	-	-	Frameshift	no
LOVO	CHR1	240072443	CAAAAAAAA	CAAAAAAA	46.15	CHRM3	-	-	-	Frameshift	no
LOVO	CHR1	87029431	CAAAAAAAA	CAAAAAAA	65.71	CLCA4	-	-	-	Frameshift	no
LOVO	CHR22	19511719	ACCCCCCC	ACCCCCC	58.33	CLDN5	-	-	-	Frameshift	no
LOVO	CHR12	8281936	GAAAAAAAA	GAAAAAAA	69.05	CLEC4A	-	-	-	Frameshift	no
LOVO	CHR1	207642043	TCCCCCCC	TCCCCCC	62.5	CR2	-	-	-	Frameshift	no
LOVO	CHR3	45988905	ACC	AC	44.44	CXCR6	-	-	-	Frameshift	no
LOVO	CHR13	114469206	TGGGGG	TGGGG	57.14	FAM70B	-	-	-	Frameshift	no
LOVO	CHR8	125029887	GAAAAAAA	GAAAAAA	58.06	FER1L6	-	-	-	Frameshift	no
LOVO	CHR4	46125919	CAAA	CAA	43.24	GABRG1	-	-	-	Frameshift	no
LOVO	CHR6	47678560	CAAAAAAA	CAAAAAA	50	GPR115	-	-	-	Frameshift	no
LOVO	CHR3	88040822	CTTTTTTT	CTTTTTT	56	HTR1F	-	-	-	Frameshift	no
LOVO	CHR2	103001401	TC	T	54.05	IL18R1	-	-	-	Frameshift	no
LOVO	CHR1	211192128	ACTCTCTCTC	ACTCTCTC	51.52	KCNH1	-	-	-	Frameshift	no
LOVO	CHR6	39282899	CT	CTT	59.38	KCNK16	-	-	-	Frameshift	no
LOVO	CHR2	141812782	GCCCCC	GCCCC	37.5	LRP1B	-	-	-	Frameshift	no
LOVO	CHR3	26751757	TAAAAAAA	TAAAAAA	56	LRRC3B	-	-	-	Frameshift	no
LOVO	CHR15	66214800	AGGGGGG	AGGGGG	88.89	MEGF11	-	-	-	Frameshift	no
LOVO	CHR11	60558552	TGGGGGG	TGGGGG	65.62	MS4A10	-	-	-	Frameshift	no
LOVO	CHR1	204924032	ACCCCCC	ACCCCC	37.5	NFASC	-	-	-	Frameshift	no
LOVO	CHR1	248004447	TAGAGAG	TAGAG	60	OR11L1	-	-	-	Frameshift	no
LOVO	CHR9	107367664	AGCG	AG	71.43	OR13C2	-	-	-	Frameshift	no
LOVO	CHR3	97887843	ATTTTTTT	ATTTTTT	46.97	OR5H15	-	-	-	Frameshift	no
LOVO	CHR12	55846693	GAAAAA	GAAAA	68.63	OR6C2	-	-	-	Frameshift	no
LOVO	CHR12	55863618	TAAAAAAA	TAAAAAA	60	OR6C70	-	-	-	Frameshift	no
LOVO	CHR12	55820958	CAAAAAAAAAAAA	CAAAAAAAAAA	77.14	OR6C76	-	-	-	Frameshift	no
LOVO	CHR4	134071967	GCCCCCCC	GCCCCCCCC	60	PCDH10	-	-	-	Frameshift	no
LOVO	CHR5	140569537	AT	A	100	PCDHB9	-	-	-	Frameshift	no
LOVO	CHR22	46653295	GAAAAAAA	GAAAAAA	60	PKDREJ	-	-	-	Frameshift	no
LOVO	CHR2	167144964	CTTTTTT	CTTTTT	58.82	SCN9A	-	-	-	Frameshift	no
LOVO	CHR7	3861166	GAAAAA	GAAAAAA	73.44	SDK1	-	-	-	Frameshift	no
LOVO	CHR13	103698576	GTTTTTT	GTTTTT	45.16	SLC10A2	-	-	-	Frameshift	no
LOVO	CHR10	91203597	CAAAAAAAA	CAAAAAAA	51.16	SLC16A12	-	-	-	Frameshift	no
LOVO	CHR3	38349146	ATTTGTT	ATT	53.33	SLC22A14	-	-	-	Frameshift	no
LOVO	CHR11	62749333	CAAAAAAA	CAAAAAA	45	SLC22A6	-	-	-	Frameshift	no
LOVO	CHR11	63149670	CAAAAAAAAAAA	CAAAAAAAAA	61.54	SLC22A9	-	-	-	Frameshift	no
LOVO	CHR2	162833353	CAAAA	CAAA	51.35	SLC4A10	-	-	-	Frameshift	no
LOVO	CHR22	32643447	ACC	AC	47.06	SLC5A4	-	-	-	Frameshift	no
LOVO	CHR8	87242134	GAAAAAAA	GAAAAAA	58.06	SLC7A13	-	-	-	Frameshift	no
LOVO	CHR15	74473761	AGGGGG	AGGGG	31.25	STRA6	-	-	-	Frameshift	no
LOVO	CHR1	43787332	ACCCCCC	ACCCCC	44.44	TIE1	-	-	-	Frameshift	no
LOVO	CHR12	29689235	CTTTTT	CTTTT	52	TMTC1	-	-	-	Frameshift	no
LOVO	CHR14	81609541	CTTTT	CTTTTT	50	TSHR	-	-	-	Frameshift	no
RKO	CHR9	107578590	AC	A	34.57	ABCA1	-	-	-	Frameshift	no
RKO	CHR10	127843847	TT	T	41.94	ADAM12	-	-	-	Frameshift	no
RKO	CHR8	26722167	AC	A	94.74	ADRA1A	-	-	-	Frameshift	no
RKO	CHR2	242163365	TCA	T	22.22	ANO7	-	-	-	Frameshift	no
RKO	CHR1	176863809	G	GG	37.21	ASTN1	-	-	-	Frameshift	no
RKO	CHR1	112020371	G	GG	29.82	C1orf162	-	-	-	Frameshift	no
RKO	CHR20	55108591	TT	T	43.14	C20orf107	-	-	-	Frameshift	no
RKO	CHR1	208062511	T	TT	43.75	CD34	-	-	-	Frameshift	no
RKO	CHR12	6924048	GG	G	40	CD4	-	-	-	Frameshift	no
RKO	CHR16	65005888	GG	G	72.22	CDH11	-	-	-	Frameshift	no
RKO	CHR1	16358289	GG	G	40.74	CLCNKA	-	-	-	Frameshift	no
RKO	CHR12	10225954	AA	A	50	CLEC1A	-	-	-	Frameshift	no
RKO	CHR2	99012748	CC	C	33.33	CNGA3	-	-	-	Frameshift	no
RKO	CHR3	39307527	AAT	A	43.18	CX3CR1	-	-	-	Frameshift	no
RKO	CHR18	50976896	CC	C	54.55	DCC	-	-	-	Frameshift	no
RKO	CHR6	43419762	CC	C	36.96	DLK2	-	-	-	Frameshift	no
RKO	CHR1	22924338	G	GA	56.25	EPHA8	-	-	-	Frameshift	no
RKO	CHR5	150905430	CC	C	56.14	FAT2	-	-	-	Frameshift	no
RKO	CHR2	49190069	T	TT	37.93	FSHR	-	-	-	Frameshift	no
RKO	CHRX	151128412	T	TGT	25	GABRE	-	-	-	Frameshift	no
RKO	CHR1	35260163	C	CTGTA	22.22	GJA4	-	-	-	Frameshift	no
RKO	CHR17	36485591	TT	T	35.42	GPR179	-	-	-	Frameshift	no
RKO	CHR17	36485862	TT	T	44.74	GPR179	-	-	-	Frameshift	no
RKO	CHR13	99907546	AA	A	92.86	GPR18	-	-	-	Frameshift	no
RKO	CHR6	146350678	TT	T	94.74	GRM1	-	-	-	Frameshift	no
RKO	CHR1	111060847	TC	T	22.58	KCNA10	-	-	-	Frameshift	no
RKO	CHR17	40312162	A	AT	43.48	KCNH4	-	-	-	Frameshift	no
RKO	CHR21	39671219	CC	C	35.42	KCNJ15	-	-	-	Frameshift	no
RKO	CHR6	24564511	CC	C	41.38	KIAA0319	-	-	-	Frameshift	no
RKO	CHR4	110791096	TT	T	45	LRIT3	-	-	-	Frameshift	no
RKO	CHR3	154884718	CC	C	43.9	MME	-	-	-	Frameshift	no
RKO	CHR14	79433569	T	TT	36	NRXN3	-	-	-	Frameshift	no
RKO	CHR9	35869825	TG	T	47.62	OR13J1	-	-	-	Frameshift	no
RKO	CHR17	2966543	TA	T	40.54	OR1D5	-	-	-	Frameshift	no
RKO	CHR9	125239900	A	AA	25.81	OR1J1	-	-	-	Frameshift	no
RKO	CHR15	102346013	TT	T	40.74	OR4F6	-	-	-	Frameshift	no
RKO	CHR14	21623174	G	GG	53.7	OR5AU1	-	-	-	Frameshift	no
RKO	CHR12	55945584	CTCTT	C	63.16	OR6C4	-	-	-	Frameshift	no
RKO	CHR19	9226159	TAA	T	37.04	OR7G1	-	-	-	Frameshift	no
RKO	CHR4	4198895	A	AT	21.43	OTOP1	-	-	-	Frameshift	no
RKO	CHRX	99662510	GG	G	57.14	PCDH19	-	-	-	Frameshift	no
RKO	CHR5	140432160	TT	T	38	PCDHB1	-	-	-	Frameshift	no
RKO	CHR1	207112752	T	TTT	38.64	PIGR	-	-	-	Frameshift	no
RKO	CHR1	27121250	TT	T	38.46	PIGV	-	-	-	Frameshift	no
RKO	CHR12	60169116	TT	T	54.84	SLC16A7	-	-	-	Frameshift	no
RKO	CHR2	113416616	GAG	G	39.39	SLC20A1	-	-	-	Frameshift	no
RKO	CHR12	369153	TT	T	36.36	SLC6A13	-	-	-	Frameshift	no
RKO	CHR5	149574344	GG	G	59.46	SLC6A7	-	-	-	Frameshift	no
RKO	CHR8	87242140	AA	A	55.88	SLC7A13	-	-	-	Frameshift	no
RKO	CHR2	103149142	AAA	A	51.72	SLC9A4	-	-	-	Frameshift	no
RKO	CHRX	144906011	CC	C	41.82	SLITRK2	-	-	-	Frameshift	no
RKO	CHR3	52546405	CC	C	61.54	STAB1	-	-	-	Frameshift	no
RKO	CHR8	105361483	TT	T	50	TM7SF4	-	-	-	Frameshift	no
RKO	CHR12	126138942	GG	G	38.46	TMEM132B	-	-	-	Frameshift	no
RKO	CHR7	142983848	CC	C	32.08	TMEM139	-	-	-	Frameshift	no
RKO	CHR17	80332375	T	TA	100	UTS2R	-	-	-	Frameshift	no
RKO	CHR16	21216758	C	CC	42.42	ZP2	-	-	-	Frameshift	no
RW2982	CHR10	45799065	TA	TAA	100	OR13A1	-	-	-	Frameshift	no
RW2982	CHR5	140569537	AT	A	100	PCDHB9	-	-	-	Frameshift	no
RW2982	CHR8	20022448	ACCCCC	ACCCCCC	100	SLC18A1	-	-	-	Frameshift	no
RW7213	CHR19	53762379	GCCCC	GCCC	62.5	VN1R2	-	-	-	Frameshift	no
SKCO1	CHR17	71241321	CGTAAGTA	CGTA	54.55	C17orf80	-	-	-	Frameshift	no
SKCO1	CHR13	101890242	GC	G	26.42	NALCN	-	-	-	Frameshift	no
SKCO1	CHR9	107367392	TGTTA	T	25	OR13C2	-	-	-	Frameshift	no
SKCO1	CHR3	97887843	ATTTTTTT	ATTTTTT	40.32	OR5H15	-	-	-	Frameshift	no
SW1116	CHR9	107367392	TGTTA	T	100	OR13C2	-	-	-	Frameshift	no
SW1116	CHR9	107367664	AGCG	AG	100	OR13C2	-	-	-	Frameshift	no
SW1116	CHR9	107361178	TGTTA	T	25	OR13C5	-	-	-	Frameshift	no
SW403	CHR11	5809806	GAA	GA	25.71	OR52N1	-	-	-	Frameshift	no
SW403	CHR5	33984424	CG	C	61.54	SLC45A2	-	-	-	Frameshift	no
SW403	CHR5	156381597	TC	T	20	TIMD4	-	-	-	Frameshift	no
SW403	CHR8	71646496	CT	CAT	51.47	XKR9	-	-	-	Frameshift	no
SW480	CHR20	60504867	G	GG	18.75	CDH4	-	-	-	Frameshift	no
SW480	CHR7	143807561	T	TC	20	OR2A2	-	-	-	Frameshift	no
SW48	CHR17	67125766	TAAAAAAAA	TAAAAAAA	74.07	ABCA6	-	-	-	Frameshift	no
SW48	CHR8	39581343	GTTTTT	GTTTTTT	34.38	ADAM18	-	-	-	Frameshift	no
SW48	CHR14	70926260	GTTTTTTT	GTTTTTT	40.35	ADAM21	-	-	-	Frameshift	no
SW48	CHR8	39068766	CAAAAAAAA	CAAAAAAA	57.41	ADAM32	-	-	-	Frameshift	no
SW48	CHRX	152845610	GCCCCCCC	GCCCCCC	64	ATP2B3	-	-	-	Frameshift	no
SW48	CHR6	13801574	CTTTTT	CTTTT	51.22	CCDC90A	-	-	-	Frameshift	no
SW48	CHR20	58587783	TAAAAAAAAAA	TAAAAAAAAA	100	CDH26	-	-	-	Frameshift	no
SW48	CHR16	57416814	TGGGGG	TGGGG	30	CX3CL1	-	-	-	Frameshift	no
SW48	CHRX	77528344	ACCCCC	ACCCC	50	CYSLTR1	-	-	-	Frameshift	no
SW48	CHR19	48833672	TCCCCC	TCCCC	40	EMP3	-	-	-	Frameshift	no
SW48	CHR19	6908705	CTTTT	CTTT	36	EMR1	-	-	-	Frameshift	no
SW48	CHR11	61574175	ATTTTTT	ATTTTT	54.17	FADS1	-	-	-	Frameshift	no
SW48	CHR8	125080030	GAAAAAAA	GAAAAAA	39.34	FER1L6	-	-	-	Frameshift	no
SW48	CHR11	63886077	TTC	T	96.67	FLRT1	-	-	-	Frameshift	no
SW48	CHR1	33330279	GCCCCCC	GCCCCC	45.95	FNDC5	-	-	-	Frameshift	no
SW48	CHR7	31016142	TCCCCC	TCCCCCC	31.37	GHRHR	-	-	-	Frameshift	no
SW48	CHR11	113813720	ACCCCC	ACCCC	50	HTR3B	-	-	-	Frameshift	no
SW48	CHR3	183818221	AGGG	AGG	52.5	HTR3E	-	-	-	Frameshift	no
SW48	CHR1	67845689	CAAAA	CAAA	43.9	IL12RB2	-	-	-	Frameshift	no
SW48	CHRX	104984677	TAAAAA	TAAAA	66.67	IL1RAPL2	-	-	-	Frameshift	no
SW48	CHR16	31374334	GCCCCCC	GCCCCC	57.14	ITGAX	-	-	-	Frameshift	no
SW48	CHR8	99442956	TGGGGGG	TGGGGGGG	52.94	KCNS2	-	-	-	Frameshift	no
SW48	CHR1	151774032	AGGGGGGG	AGGGGGG	66.67	LINGO4	-	-	-	Frameshift	no
SW48	CHR1	1290109	CGGGGGGG	CGGGGGG	83.33	MXRA8	-	-	-	Frameshift	no
SW48	CHR19	45655322	CGGGGG	CGGGG	59.09	NKPD1	-	-	-	Frameshift	no
SW48	CHR2	51254770	TCCCCC	TCCCC	40.54	NRXN1	-	-	-	Frameshift	no
SW48	CHR1	156846307	GCCCCC	GCCCC	34.38	NTRK1	-	-	-	Frameshift	no
SW48	CHR1	159409887	CTTTTTT	CTTTTT	41.03	OR10J1	-	-	-	Frameshift	no
SW48	CHR9	107267392	CA	C	26.19	OR13F1	-	-	-	Frameshift	no
SW48	CHR14	20502010	CAGAG	CAG	37.5	OR4K13	-	-	-	Frameshift	no
SW48	CHR3	98002318	ACCC	ACC	45.95	OR5H2	-	-	-	Frameshift	no
SW48	CHR11	56380054	ATTTT	ATTT	46.67	OR5M1	-	-	-	Frameshift	no
SW48	CHR11	56058353	GAAAAAA	GAAAAA	48.72	OR8H1	-	-	-	Frameshift	no
SW48	CHR5	137271533	GAAAAA	GAAAA	50	PKD2L2	-	-	-	Frameshift	no
SW48	CHR19	33167775	CGGGGGGGG	CGGGGGGG	100	RGS9BP	-	-	-	Frameshift	no
SW48	CHR4	110756540	ATTTTTTTT	ATTTTTTT	56.1	RRH	-	-	-	Frameshift	no
SW48	CHR2	167144964	CTTTTTT	CTTTTT	47.62	SCN9A	-	-	-	Frameshift	no
SW48	CHR19	51919371	CTTTTT	CTTTT	47.62	SIGLEC10	-	-	-	Frameshift	no
SW48	CHR1	160589600	CTTTTTTTTT	CTTTTTTTT	100	SLAMF1	-	-	-	Frameshift	no
SW48	CHR17	6939719	GCCCCCC	GCCCCC	51.85	SLC16A13	-	-	-	Frameshift	no
SW48	CHR11	62749333	CAAAAAAA	CAAAAAA	48.94	SLC22A6	-	-	-	Frameshift	no
SW48	CHR8	92352746	CAAAAAA	CAAAAA	54.55	SLC26A7	-	-	-	Frameshift	no
SW48	CHR3	11059620	CGGGGGG	CGGGGGGG	42.86	SLC6A1	-	-	-	Frameshift	no
SW48	CHR5	149580754	ACCCCCC	ACCCCC	45.95	SLC6A7	-	-	-	Frameshift	no
SW48	CHR7	128852003	ACCCCCC	ACCCCC	79.07	SMO	-	-	-	Frameshift	no
SW48	CHR16	29675071	CTT	CTTT	40.74	SPN	-	-	-	Frameshift	no
SW48	CHR17	53798135	TAAAAAAA	TAAAAAAAA	45.16	TMEM100	-	-	-	Frameshift	no
SW48	CHR3	136573485	GAAAAAAAAA	GAAAAAAAA	100	TMEM22	-	-	-	Frameshift	no
SW48	CHR11	2434054	TGGGGGGG	TGGGGGG	53.7	TRPM5	-	-	-	Frameshift	no
SW48	CHR3	46063399	TAAAAAAA	TAAAAAA	58.82	XCR1	-	-	-	Frameshift	no
SW620	CHR14	93303735	C	CC	27.27	GOLGA5	-	-	-	Frameshift	no
SW620	CHR2	96993543	G	GAC	8.33	ITPRIPL1	-	-	-	Frameshift	no
SW620	CHR17	3594280	GG	G	85.71	P2RX5	-	-	-	Frameshift	no
SW620	CHR19	38997509	C	CCTGT	38.1	RYR1	-	-	-	Frameshift	no
SW620	CHR5	115838010	A	ACCGGA	8.57	SEMA6A	-	-	-	Frameshift	no
SW620	CHR2	103121792	TT	T	19.05	SLC9A4	-	-	-	Frameshift	no
SW620	CHR19	2338751	G	GGG	25	SPPL2B	-	-	-	Frameshift	no
SW948	CHR3	112724733	GT	G	100	C3orf17	-	-	-	Frameshift	no
T84	CHR16	23226790	AGG	AG	20	SCNN1G	-	-	-	Frameshift	no

## Sheet: Table S5
Table S5 - List of non-synonymous substitutions and InDels with predicted impact on protein function occuring in the Surfaceome genes
Cell line	Chromosome	Position	Reference base	Variant base	Variant Frequency (%)	Gene name	Reference codon	Variant codon	Reference aminoacid	Variant aminoacid	Mutation type	Expressed
CACO2	CHR17	48755267	A	G	15.91	ABCC3	AAC	GAC	N	D	NonSyno	yes
COLO205	CHR16	16232225	G	A	30	ABCC1	GGG	AGG	G	R	NonSyno	yes
COLO205	CHR20	44806828	C	T	36.36	CDH22	GCT	ACT	A	T	NonSyno	yes
COLO205	CHR6	149285664	C	T	92.86	UST	CGC	TGC	R	C	NonSyno	yes
COLO320	CHR14	71524364	A	G	100	PCNX	TAT	TGT	Y	C	NonSyno	yes
COLO320	CHR16	2158596	C	T	35.71	PKD1	CGC	CAC	R	H	NonSyno	yes
COLO320	CHR19	36435593	C	T	39.13	LRFN3	ACC	ATC	T	I	NonSyno	yes
COLO320	CHR21	30953829	A	G	62.5	GRIK1	TGC	CGC	C	R	NonSyno	yes
HCC2998	CHR11	117165945	G	A	48.24	BACE1	CGT	TGT	R	C	NonSyno	yes
HCC2998	CHR11	120200748	G	A	16.67	TMEM136	GAC	AAC	D	N	NonSyno	yes
HCC2998	CHR1	153748997	T	G	43.24	SLC27A3	TTT	TGT	F	C	NonSyno	yes
HCC2998	CHR11	57193087	T	G	46.88	SLC43A3	AAC	CAC	N	H	NonSyno	yes
HCC2998	CHR12	26816628	C	A	25.53	ITPR2	CGG	CTG	R	L	NonSyno	yes
HCC2998	CHR12	56351386	C	A	43.33	PMEL	AGA	ATA	R	I	NonSyno	yes
HCC2998	CHR1	32203095	A	C	42.37	BAI2	TTC	GTC	F	V	NonSyno	yes
HCC2998	CHR14	23245454	A	C	70.59	SLC7A7	TAT	TAG	Y	*	NonSyno	yes
HCC2998	CHR16	4164499	T	G	25	ADCY9	CAA	CAC	Q	H	NonSyno	yes
HCC2998	CHR16	50348970	A	C	28.7	ADCY7	AAA	ACA	K	T	NonSyno	yes
HCC2998	CHR16	68842729	G	T	42.86	CDH1	AGA	ATA	R	I	NonSyno	yes
HCC2998	CHR17	65026687	C	A	69.01	CACNG4	TCT	TAT	S	Y	NonSyno	yes
HCC2998	CHR17	7318876	G	A	52.54	NLGN2	GAT	AAT	D	N	NonSyno	yes
HCC2998	CHR2	202900778	C	T	55.1	FZD7	CGC	TGC	R	C	NonSyno	yes
HCC2998	CHR2	220502893	G	A	50	SLC4A3	CGC	CAC	R	H	NonSyno	yes
HCC2998	CHR5	36679758	T	G	25.93	SLC1A3	ATT	AGT	I	S	NonSyno	yes
HCC2998	CHR6	26413436	T	C	35.65	BTN3A1	CTC	CCC	L	P	NonSyno	yes
HCC2998	CHR7	142574519	C	T	48.65	TRPV6	GCT	ACT	A	T	NonSyno	yes
HCC2998	CHR7	47937617	A	C	70.45	PKD1L1	TTG	GTG	L	V	NonSyno	yes
HCC2998	CHR9	34658520	G	A	20	IL11RA	CGC	CAC	R	H	NonSyno	yes
HCC2998	CHRX	109247278	G	T	38.78	TMEM164	AAG	AAT	K	N	NonSyno	yes
HCT116	CHR1	109793495	G	A	36.17	CELSR2	GGC	GAC	G	D	NonSyno	yes
HCT116	CHR1	109794814	G	A	37.93	CELSR2	GCC	ACC	A	T	NonSyno	yes
HCT116	CHR11	113563829	C	T	64.29	TMPRSS5	GCC	ACC	A	T	NonSyno	yes
HCT116	CHR1	158057650	G	T	37.84	KIRREL	AGG	ATG	R	M	NonSyno	yes
HCT116	CHR11	62655936	G	A	39.13	SLC3A2	CGC	CAC	R	H	NonSyno	yes
HCT116	CHR1	16458244	C	T	12.5	EPHA2	CGG	CAG	R	Q	NonSyno	yes
HCT116	CHR12	12334095	A	G	38.1	LRP6	TGG	CGG	W	R	NonSyno	yes
HCT116	CHR1	226050192	C	T	45.45	TMEM63A	GGC	GAC	G	D	NonSyno	yes
HCT116	CHR12	7287939	C	T	12.24	CLSTN3	CGG	TGG	R	W	NonSyno	yes
HCT116	CHR12	7303172	C	A	16.22	CLSTN3	CTG	ATG	L	M	NonSyno	yes
HCT116	CHR13	113481084	C	T	31.88	ATP11A	ACG	ATG	T	M	NonSyno	yes
HCT116	CHR14	24788331	A	G	27.85	ADCY4	TCA	CCA	S	P	NonSyno	yes
HCT116	CHR1	45125892	C	T	44.83	TMEM53	TGC	TAC	C	Y	NonSyno	yes
HCT116	CHR1	46650979	A	C	40	TSPAN1	GAG	GCG	E	A	NonSyno	yes
HCT116	CHR15	40661500	A	T	24	DISP2	ACA	TCA	T	S	NonSyno	yes
HCT116	CHR16	16101760	C	A	40.26	ABCC1	CTC	ATC	L	I	NonSyno	yes
HCT116	CHR16	4042192	C	T	15.38	ADCY9	CGG	CAG	R	Q	NonSyno	yes
HCT116	CHR17	70845793	A	G	21.33	SLC39A11	ATC	ACC	I	T	NonSyno	yes
HCT116	CHR1	95001617	G	A	20.78	F3	CGG	TGG	R	W	NonSyno	yes
HCT116	CHR3	126748855	G	T	35.71	PLXNA1	CGC	CTC	R	L	NonSyno	yes
HCT116	CHR3	48696585	G	C	14.29	CELSR3	GAC	GAG	D	E	NonSyno	yes
HCT116	CHR3	53700457	G	T	31.82	CACNA1D	TGG	TGT	W	C	NonSyno	yes
HCT116	CHR3	57743437	G	A	45.45	SLMAP	CGT	CAT	R	H	NonSyno	yes
HCT116	CHR5	141248471	A	T	32.5	PCDH1	ATC	AAC	I	N	NonSyno	yes
HCT116	CHR5	159344255	C	T	29.17	ADRA1B	CGG	TGG	R	W	NonSyno	yes
HCT116	CHR5	36677150	A	G	37.5	SLC1A3	AAT	GAT	N	D	NonSyno	yes
HCT116	CHR7	100226953	G	A	22.86	TFR2	CCA	CTA	P	L	NonSyno	yes
HCT116	CHR7	99474469	A	T	31.67	OR2AE1	CTC	CAC	L	H	NonSyno	yes
HCT116	CHR9	113704219	G	A	35.82	LPAR1	GCT	GTT	A	V	NonSyno	yes
HCT15	CHR10	103609579	T	C	37.5	C10ORF76	GAG	GGG	E	G	NonSyno	yes
HCT15	CHR10	47087098	C	A	30.43	PPYR1	GAC	GAA	D	E	NonSyno	yes
HCT15	CHR10	95079703	C	A	44.64	MYOF	GGG	TGG	G	W	NonSyno	yes
HCT15	CHR10	95121223	G	A	33.33	MYOF	GCG	GTG	A	V	NonSyno	yes
HCT15	CHR10	95168557	G	A	41.03	MYOF	CCT	CTT	P	L	NonSyno	yes
HCT15	CHR1	109735299	G	A	23.33	KIAA1324	GTG	ATG	V	M	NonSyno	yes
HCT15	CHR1	109794148	C	A	70.59	CELSR2	CCA	ACA	P	T	NonSyno	yes
HCT15	CHR11	119181103	G	T	47.92	MCAM	CTC	ATC	L	I	NonSyno	yes
HCT15	CHR11	124747068	T	C	28.57	ROBO3	TAC	CAC	Y	H	NonSyno	yes
HCT15	CHR1	117509698	C	T	40.85	PTGFRN	ACG	ATG	T	M	NonSyno	yes
HCT15	CHR11	46900496	C	A	57.32	LRP4	GGC	GTC	G	V	NonSyno	yes
HCT15	CHR11	57268302	G	T	40.54	SLC43A1	CTG	ATG	L	M	NonSyno	yes
HCT15	CHR1	158061202	G	A	56.14	KIRREL	GTG	ATG	V	M	NonSyno	yes
HCT15	CHR11	62655873	G	A	90.91	SLC3A2	CGC	CAC	R	H	NonSyno	yes
HCT15	CHR12	26816653	G	T	37.18	ITPR2	CTG	ATG	L	M	NonSyno	yes
HCT15	CHR12	52385722	T	A	26.53	ACVR1B	GTT	GAT	V	D	NonSyno	yes
HCT15	CHR12	56489535	G	A	32.86	ERBB3	CGT	CAT	R	H	NonSyno	yes
HCT15	CHR12	57552211	T	C	37.84	LRP1	TAT	CAT	Y	H	NonSyno	yes
HCT15	CHR13	39358842	G	C	47.46	FREM2	GAG	GAC	E	D	NonSyno	yes
HCT15	CHR13	52542743	C	T	33.33	ATP7B	GGT	GAT	G	D	NonSyno	yes
HCT15	CHR13	75873578	G	T	46.51	TBC1D4	GCT	GAT	A	D	NonSyno	yes
HCT15	CHR14	45605562	T	C	36.21	FANCM	TGT	CGT	C	R	NonSyno	yes
HCT15	CHR15	34657280	A	T	27.45	LPCAT4	ATT	AAT	I	N	NonSyno	yes
HCT15	CHR15	63631123	G	T	46.15	CA12	CTG	ATG	L	M	NonSyno	yes
HCT15	CHR16	16208844	G	T	48.39	ABCC1	GTC	TTC	V	F	NonSyno	yes
HCT15	CHR16	16232381	G	A	58.97	ABCC1	GCC	ACC	A	T	NonSyno	yes
HCT15	CHR16	2569335	G	A	45.83	ATP6V0C	GCC	ACC	A	T	NonSyno	yes
HCT15	CHR16	57693399	T	C	24.53	GPR56	TTC	TCC	F	S	NonSyno	yes
HCT15	CHR16	67988649	C	T	32.79	SLC12A4	CGT	CAT	R	H	NonSyno	yes
HCT15	CHR17	1640879	C	A	65.52	WDR81	TCT	TAT	S	Y	NonSyno	yes
HCT15	CHR17	38080399	G	A	41.67	ORMDL3	CGT	TGT	R	C	NonSyno	yes
HCT15	CHR17	42153062	C	T	33.33	G6PC3	GCC	GTC	A	V	NonSyno	yes
HCT15	CHR17	71080954	G	T	50	SLC39A11	GCT	GAT	A	D	NonSyno	yes
HCT15	CHR17	7460209	T	C	43.48	TNFSF12	CTG	CCG	L	P	NonSyno	yes
HCT15	CHR19	1005405	G	T	21.74	GRIN3B	AAG	AAT	K	N	NonSyno	yes
HCT15	CHR19	41762398	T	C	32.63	AXL	CTC	CCC	L	P	NonSyno	yes
HCT15	CHR19	49713557	C	A	47.83	TRPM4	CTG	ATG	L	M	NonSyno	yes
HCT15	CHR21	27423425	C	T	42.31	APP	GTG	ATG	V	M	NonSyno	yes
HCT15	CHR21	45656879	G	A	39.68	ICOSLG	CGG	TGG	R	W	NonSyno	yes
HCT15	CHR21	45786740	G	T	53.85	TRPM2	GGG	GTG	G	V	NonSyno	yes
HCT15	CHR2	219205490	C	A	40.98	PNKD	CTG	ATG	L	M	NonSyno	yes
HCT15	CHR22	20126806	C	T	60	ZDHHC8	GCC	GTC	A	V	NonSyno	yes
HCT15	CHR22	47022779	C	T	32.14	GRAMD4	TCG	TTG	S	L	NonSyno	yes
HCT15	CHR2	27001159	G	A	41.94	C2ORF18	CGC	CAC	R	H	NonSyno	yes
HCT15	CHR2	86071595	G	A	36.36	ST3GAL5	CCA	CTA	P	L	NonSyno	yes
HCT15	CHR3	105252484	G	A	35	ALCAM	GGC	GAC	G	D	NonSyno	yes
HCT15	CHR3	121725969	C	T	56.14	ILDR1	CGC	CAC	R	H	NonSyno	yes
HCT15	CHR3	126708506	T	G	30.3	PLXNA1	CTG	CGG	L	R	NonSyno	yes
HCT15	CHR3	30715697	T	C	40.91	TGFBR2	CTG	CCG	L	P	NonSyno	yes
HCT15	CHR3	38520668	T	C	43.86	ACVR2B	ATG	ACG	M	T	NonSyno	yes
HCT15	CHR3	49569080	C	T	23.53	DAG1	ACC	ATC	T	I	NonSyno	yes
HCT15	CHR3	49570279	C	T	20.83	DAG1	CGG	TGG	R	W	NonSyno	yes
HCT15	CHR3	53757914	T	C	50	CACNA1D	ATC	ACC	I	T	NonSyno	yes
HCT15	CHR3	62177218	C	T	33.33	PTPRG	CCG	CTG	P	L	NonSyno	yes
HCT15	CHR4	30724591	C	G	37.93	PCDH7	TCG	TGG	S	W	NonSyno	yes
HCT15	CHR5	140347684	G	A	22.41	PCDHAC2	GGA	AGA	G	R	NonSyno	yes
HCT15	CHR5	76129322	T	C	34.04	F2RL1	CTG	CCG	L	P	NonSyno	yes
HCT15	CHR5	76129424	G	A	40.66	F2RL1	TGC	TAC	C	Y	NonSyno	yes
HCT15	CHR5	96314958	T	C	46	LNPEP	TAT	CAT	Y	H	NonSyno	yes
HCT15	CHR6	160492969	G	A	50.75	IGF2R	GTG	ATG	V	M	NonSyno	yes
HCT15	CHR6	170155446	T	A	11.11	C6ORF70	CAT	CAA	H	Q	NonSyno	yes
HCT15	CHR6	26468604	C	T	59.09	BTN2A1	CAC	TAC	H	Y	NonSyno	yes
HCT15	CHR7	100173498	G	A	33.33	LRCH4	GCT	GTT	A	V	NonSyno	yes
HCT15	CHR7	128802333	C	A	40.62	TSPAN33	CTC	ATC	L	I	NonSyno	yes
HCT15	CHR7	143091961	C	A	34.62	EPHA1	AAG	AAT	K	N	NonSyno	yes
HCT15	CHR7	147844694	G	T	37.88	CNTNAP2	AGG	ATG	R	M	NonSyno	yes
HCT15	CHR8	145584086	C	A	33.33	GPR172A	CTG	ATG	L	M	NonSyno	yes
HCT15	CHR9	111795623	G	A	39.74	C9ORF5	ACG	ATG	T	M	NonSyno	yes
HCT15	CHR9	130169493	C	A	40.82	SLC2A8	CTG	ATG	L	M	NonSyno	yes
HCT15	CHRX	153132187	G	T	58.62	L1CAM	CCC	CAC	P	H	NonSyno	yes
HT29	CHR12	56092319	C	T	66.67	ITGA7	CGC	CAC	R	H	NonSyno	yes
HT29	CHR7	100404997	G	A	41.89	EPHB4	ACG	ATG	T	M	NonSyno	yes
KM12	CHR10	129867964	T	C	31.11	PTPRE	GTG	GCG	V	A	NonSyno	yes
KM12	CHR1	109793324	C	A	22.22	CELSR2	CCG	CAG	P	Q	NonSyno	yes
KM12	CHR1	120458899	G	A	32.2	NOTCH2	TCC	TTC	S	F	NonSyno	yes
KM12	CHR1	155221343	C	T	42.86	FAM189B	GAT	AAT	D	N	NonSyno	yes
KM12	CHR1	32205164	C	T	63.64	BAI2	GGC	GAC	G	D	NonSyno	yes
KM12	CHR1	35908603	C	T	27.42	KIAA0319L	GGC	AGC	G	S	NonSyno	yes
KM12	CHR14	70171407	G	A	31.15	KIAA0247	GTG	ATG	V	M	NonSyno	yes
KM12	CHR15	90771576	C	T	47.37	SEMA4B	CGG	TGG	R	W	NonSyno	yes
KM12	CHR16	4016669	C	T	72.84	ADCY9	GGA	AGA	G	R	NonSyno	yes
KM12	CHR17	73482016	C	T	28.57	KIAA0195	GCC	GTC	A	V	NonSyno	yes
KM12	CHR19	19766709	C	T	53.85	ATP13A1	CGG	CAG	R	Q	NonSyno	yes
KM12	CHR1	92224237	G	A	31.43	TGFBR3	TCC	TTC	S	F	NonSyno	yes
KM12	CHR19	54675679	G	A	42.86	TMC4	CGG	TGG	R	W	NonSyno	yes
KM12	CHR20	3209557	G	A	26.92	SLC4A11	CCC	TCC	P	S	NonSyno	yes
KM12	CHR22	46859778	G	A	69.23	CELSR1	CTC	TTC	L	F	NonSyno	yes
KM12	CHR2	97531449	A	G	39.39	SEMA4C	CTG	CCG	L	P	NonSyno	yes
KM12	CHR3	129370532	A	T	35.85	TMCC1	CTT	CAT	L	H	NonSyno	yes
KM12	CHR3	30715703	T	C	26.53	TGFBR2	CTC	CCC	L	P	NonSyno	yes
KM12	CHR3	48697208	C	T	20.59	CELSR3	GTG	ATG	V	M	NonSyno	yes
KM12	CHR3	49570391	C	T	24.19	DAG1	CCA	CTA	P	L	NonSyno	yes
KM12	CHR4	79351571	G	T	21.62	FRAS1	GGT	TGT	G	C	NonSyno	yes
KM12	CHR5	140347204	G	A	25	PCDHAC2	GAT	AAT	D	N	NonSyno	yes
KM12	CHR7	100456752	C	T	30.77	SLC12A9	CTT	TTT	L	F	NonSyno	yes
KM12	CHR7	147600710	T	C	50	CNTNAP2	TGG	CGG	W	R	NonSyno	yes
KM12	CHR8	22269696	G	A	55.56	SLC39A14	GCC	ACC	A	T	NonSyno	yes
KM12	CHR9	131708619	G	A	46.88	DOLK	CGG	TGG	R	W	NonSyno	yes
LIM1215	CHR1	16458244	C	T	39.29	EPHA2	CGG	CAG	R	Q	NonSyno	yes
LIM1215	CHR1	27436120	C	T	35.29	SLC9A1	CGA	CAA	R	Q	NonSyno	yes
LIM1215	CHR19	1051038	G	A	45.45	ABCA7	GTG	ATG	V	M	NonSyno	yes
LIM1215	CHR19	32968478	C	T	34.29	DPY19L3	GCC	GTC	A	V	NonSyno	yes
LIM1215	CHR3	66457811	G	A	52.73	LRIG1	GCG	GTG	A	V	NonSyno	yes
LIM1215	CHR5	1422074	G	A	79.17	SLC6A3	CGG	TGG	R	W	NonSyno	yes
LIM1215	CHR9	119976799	G	A	28.57	ASTN2	CGG	TGG	R	W	NonSyno	yes
LIM2405	CHR1	116206573	G	T	56.41	VANGL1	GGG	TGG	G	W	NonSyno	yes
LIM2405	CHR1	153750812	G	A	35.71	SLC27A3	CGT	CAT	R	H	NonSyno	yes
LIM2405	CHR12	56525318	G	T	54.32	ESYT1	GGG	TGG	G	W	NonSyno	yes
LIM2405	CHR12	57577933	C	T	34.69	LRP1	CGC	TGC	R	C	NonSyno	yes
LIM2405	CHR17	37840938	C	T	61.11	PGAP3	GGC	GAC	G	D	NonSyno	yes
LIM2405	CHR17	73484958	G	A	47.69	KIAA0195	CGT	CAT	R	H	NonSyno	yes
LIM2405	CHR19	11492608	A	G	36.67	EPOR	GTA	GCA	V	A	NonSyno	yes
LIM2405	CHR21	43716452	C	G	34.78	ABCG1	CGC	GGC	R	G	NonSyno	yes
LIM2405	CHR4	187540974	C	T	35.16	FAT1	GCA	ACA	A	T	NonSyno	yes
LIM2405	CHR4	79432468	G	A	31.67	FRAS1	CGT	CAT	R	H	NonSyno	yes
LIM2405	CHR7	128415166	C	T	65.28	OPN1SW	CGC	CAC	R	H	NonSyno	yes
LIM2405	CHR9	125797349	G	C	45.1	GPR21	TGG	TGC	W	C	NonSyno	yes
LOVO	CHR10	104232618	A	C	15.79	TMEM180	CAC	CCC	H	P	NonSyno	yes
LOVO	CHR1	109795250	T	G	14.63	CELSR2	GTC	GGC	V	G	NonSyno	yes
LOVO	CHR11	117166020	A	G	65	BACE1	TAC	CAC	Y	H	NonSyno	yes
LOVO	CHR1	207930431	G	A	56.82	CD46	GGT	GAT	G	D	NonSyno	yes
LOVO	CHR1	208202230	A	G	27.27	PLXNA2	TCC	CCC	S	P	NonSyno	yes
LOVO	CHR1	22047625	G	A	38.1	USP48	CGG	TGG	R	W	NonSyno	yes
LOVO	CHR12	56120970	C	T	45.71	CD63	GGG	AGG	G	R	NonSyno	yes
LOVO	CHR12	7586227	A	C	17.95	CD163L1	GTG	GGG	V	G	NonSyno	yes
LOVO	CHR1	29641997	G	A	52.94	PTPRU	CGT	CAT	R	H	NonSyno	yes
LOVO	CHR13	113975734	C	T	34.62	LAMP1	CGG	TGG	R	W	NonSyno	yes
LOVO	CHR13	52520478	A	C	29.17	ATP7B	GTG	GGG	V	G	NonSyno	yes
LOVO	CHR14	23600683	G	A	46.15	SLC7A8	GCC	GTC	A	V	NonSyno	yes
LOVO	CHR14	24788600	T	G	20	ADCY4	ACC	CCC	T	P	NonSyno	yes
LOVO	CHR1	53724095	T	G	14.29	LRP8	TAC	TCC	Y	S	NonSyno	yes
LOVO	CHR15	40660468	T	C	33.33	DISP2	TAC	CAC	Y	H	NonSyno	yes
LOVO	CHR15	40661537	T	G	22.73	DISP2	GTG	GGG	V	G	NonSyno	yes
LOVO	CHR15	90768257	C	T	48.15	SEMA4B	CGC	TGC	R	C	NonSyno	yes
LOVO	CHR16	29996576	C	T	45	TAOK2	CGG	TGG	R	W	NonSyno	yes
LOVO	CHR17	78197095	A	C	13.89	SLC26A11	ACC	CCC	T	P	NonSyno	yes
LOVO	CHR18	29784272	C	T	48.28	MEP1B	CGT	TGT	R	C	NonSyno	yes
LOVO	CHR19	1005130	T	C	38.46	GRIN3B	TTC	CTC	F	L	NonSyno	yes
LOVO	CHR19	1041420	A	C	19.44	ABCA7	AGA	AGC	R	S	NonSyno	yes
LOVO	CHR19	1051532	T	G	20	ABCA7	GTG	GGG	V	G	NonSyno	yes
LOVO	CHR19	10747397	G	A	46.34	SLC44A2	CGT	CAT	R	H	NonSyno	yes
LOVO	CHR19	38780809	C	T	31.25	SPINT2	CGC	TGC	R	C	NonSyno	yes
LOVO	CHR19	41726597	C	T	69.23	AXL	CGG	TGG	R	W	NonSyno	yes
LOVO	CHR19	47127190	G	T	58.33	PTGIR	GCC	GAC	A	D	NonSyno	yes
LOVO	CHR19	7965646	C	A	60	LRRC8E	CTC	ATC	L	I	NonSyno	yes
LOVO	CHR21	45789120	T	C	69.23	TRPM2	GTG	GCG	V	A	NonSyno	yes
LOVO	CHR2	206659717	G	A	58.06	NRP2	GAG	AAG	E	K	NonSyno	yes
LOVO	CHR2	220089023	C	T	51.52	ATG9A	GGC	GAC	G	D	NonSyno	yes
LOVO	CHR2	62728423	A	G	38.98	TMEM17	TTC	TCC	F	S	NonSyno	yes
LOVO	CHR2	70683600	C	T	47.62	TGFA	GGT	GAT	G	D	NonSyno	yes
LOVO	CHR2	97427562	A	C	18.18	CNNM4	ACC	CCC	T	P	NonSyno	yes
LOVO	CHR3	27427493	G	A	55.56	SLC4A7	CGC	TGC	R	C	NonSyno	yes
LOVO	CHR3	62257058	G	T	75	PTPRG	GGT	TGT	G	C	NonSyno	yes
LOVO	CHR4	1807345	A	G	48.28	FGFR3	ATC	GTC	I	V	NonSyno	yes
LOVO	CHR4	79429993	C	T	33.33	FRAS1	CAT	TAT	H	Y	NonSyno	yes
LOVO	CHR6	128294289	G	C	17.86	PTPRK	CGA	GGA	R	G	NonSyno	yes
LOVO	CHR6	33541938	C	T	17.86	BAK1	GGC	GAC	G	D	NonSyno	yes
LOVO	CHR6	44108011	A	C	21.43	TMEM63B	ACC	CCC	T	P	NonSyno	yes
LOVO	CHR7	142574205	C	T	32.61	TRPV6	GGT	AGT	G	S	NonSyno	yes
LOVO	CHR7	143097119	A	C	31.43	EPHA1	TTC	GTC	F	V	NonSyno	yes
LOVO	CHR7	17913195	G	A	28.77	SNX13	CCT	TCT	P	S	NonSyno	yes
LOVO	CHR7	2698630	G	A	77.78	TTYH3	CGC	CAC	R	H	NonSyno	yes
LOVO	CHR7	38256841	T	C	14.71	STARD3NL	CTT	CCT	L	P	NonSyno	yes
LOVO	CHR7	73097245	G	A	46.67	DNAJC30	GCC	GTC	A	V	NonSyno	yes
LOVO	CHR7	97822901	T	G	15.62	LMTK2	TGG	GGG	W	G	NonSyno	yes
LOVO	CHR9	92011729	G	A	43.75	SEMA4D	CGG	TGG	R	W	NonSyno	yes
RKO	CHR10	104679142	C	T	41.46	CNNM2	GCC	GTC	A	V	NonSyno	yes
RKO	CHR11	117061379	T	C	40.32	SIDT2	ATG	ACG	M	T	NonSyno	yes
RKO	CHR1	113460571	C	A	55	SLC16A1	GGC	TGC	G	C	NonSyno	yes
RKO	CHR11	2418040	G	A	41.18	CD81	GAG	AAG	E	K	NonSyno	yes
RKO	CHR11	3846602	A	C	37.93	PGAP2	AAC	CAC	N	H	NonSyno	yes
RKO	CHR1	156255211	G	T	43.59	TMEM79	GGT	GTT	G	V	NonSyno	yes
RKO	CHR12	117217062	G	T	23.46	RNFT2	GGG	GTG	G	V	NonSyno	yes
RKO	CHR12	3387704	G	A	94.12	TSPAN9	GGC	AGC	G	S	NonSyno	yes
RKO	CHR1	24768554	C	T	26.47	NIPAL3	CAC	TAC	H	Y	NonSyno	yes
RKO	CHR12	57553743	G	T	28.21	LRP1	GGC	GTC	G	V	NonSyno	yes
RKO	CHR12	9096441	G	A	20.41	M6PR	CGT	TGT	R	C	NonSyno	yes
RKO	CHR13	113508637	C	T	41.86	ATP11A	GCC	GTC	A	V	NonSyno	yes
RKO	CHR1	32204498	C	T	54.05	BAI2	GTG	ATG	V	M	NonSyno	yes
RKO	CHR1	35915572	A	G	43.59	KIAA0319L	CTT	CCT	L	P	NonSyno	yes
RKO	CHR15	99251062	G	C	75.47	IGF1R	ATG	ATC	M	I	NonSyno	yes
RKO	CHR19	11038608	G	A	47.62	YIPF2	GCT	GTT	A	V	NonSyno	yes
RKO	CHR20	50305627	A	G	32.81	ATP9A	TGG	CGG	W	R	NonSyno	yes
RKO	CHR21	42629197	A	G	31.11	BACE2	TAC	TGC	Y	C	NonSyno	yes
RKO	CHR2	158626966	T	C	50	ACVR1	AAG	AGG	K	R	NonSyno	yes
RKO	CHR3	126748314	C	A	38.89	PLXNA1	CCC	CAC	P	H	NonSyno	yes
RKO	CHR3	183995790	C	T	43.06	ECE2	CGC	TGC	R	C	NonSyno	yes
RKO	CHR3	196674848	G	A	28.89	PIGZ	GCG	GTG	A	V	NonSyno	yes
RKO	CHR4	151520252	A	G	48.72	LRBA	TGG	CGG	W	R	NonSyno	yes
RKO	CHR5	179221104	T	C	41.18	LTC4S	CTG	CCG	L	P	NonSyno	yes
RKO	CHR6	160510968	A	T	29.63	IGF2R	GAC	GTC	D	V	NonSyno	yes
RKO	CHR6	44120367	C	T	33.33	TMEM63B	GCC	GTC	A	V	NonSyno	yes
RKO	CHR7	133979776	C	T	53.85	SLC35B4	GTC	ATC	V	I	NonSyno	yes
RKO	CHR7	77572031	G	C	18.52	PHTF2	CAG	CAC	Q	H	NonSyno	yes
RW7213	CHR12	52374851	A	G	20.69	ACVR1B	AGG	GGG	R	G	NonSyno	yes
RW7213	CHR17	48750402	T	A	17.02	ABCC3	ATT	AAT	I	N	NonSyno	yes
RW7213	CHR19	19764782	G	A	28.57	ATP13A1	TCC	TTC	S	F	NonSyno	yes
RW7213	CHR3	184001720	G	A	74.14	ECE2	GAG	AAG	E	K	NonSyno	yes
SKCO1	CHR16	2369721	A	G	15.62	ABCA3	TTC	TCC	F	S	NonSyno	yes
SKCO1	CHR16	74761211	T	G	33.33	FA2H	CAC	CCC	H	P	NonSyno	yes
SKCO1	CHR19	18092608	G	A	57.14	KCNN1	GCC	ACC	A	T	NonSyno	yes
SKCO1	CHR22	46835249	C	T	100	CELSR1	GGG	AGG	G	R	NonSyno	yes
SKCO1	CHR6	41166123	C	T	22.22	TREML2	GGG	AGG	G	R	NonSyno	yes
SW1116	CHR1	29637287	C	A	44.83	PTPRU	ACT	AAT	T	N	NonSyno	yes
SW1116	CHR2	206605246	T	A	20.83	NRP2	TTT	ATT	F	I	NonSyno	yes
SW1116	CHR4	187541255	G	A	32	FAT1	CCG	CTG	P	L	NonSyno	yes
SW1116	CHR8	38848906	A	G	23.33	TM2D2	CTA	CCA	L	P	NonSyno	yes
SW403	CHR1	109737169	G	T	48.72	KIAA1324	GGG	TGG	G	W	NonSyno	yes
SW403	CHR11	120200709	G	T	36.11	TMEM136	GTT	TTT	V	F	NonSyno	yes
SW403	CHR11	5474897	A	G	58.7	OR51I2	TAC	TGC	Y	C	NonSyno	yes
SW403	CHR11	60694795	C	A	36.76	TMEM132A	CTG	ATG	L	M	NonSyno	yes
SW403	CHR1	211966472	T	C	28.89	LPGAT1	AAT	AGT	N	S	NonSyno	yes
SW403	CHR1	32201230	G	C	46.43	BAI2	CTC	GTC	L	V	NonSyno	yes
SW403	CHR2	36691772	G	T	35.48	CRIM1	TGC	TTC	C	F	NonSyno	yes
SW403	CHR3	31641900	C	G	32.14	STT3B	CAT	GAT	H	D	NonSyno	yes
SW403	CHR5	1085384	C	A	23.53	SLC12A7	GGC	TGC	G	C	NonSyno	yes
SW403	CHR6	117866651	G	T	23.68	DCBLD1	AAG	AAT	K	N	NonSyno	yes
SW480	CHR1	158063168	G	A	37.1	KIRREL	GGC	GAC	G	D	NonSyno	yes
SW480	CHR1	27440424	C	T	41.18	SLC9A1	GCC	ACC	A	T	NonSyno	yes
SW480	CHR19	14273439	C	T	72.41	LPHN1	GGG	AGG	G	R	NonSyno	yes
SW480	CHR5	150844730	G	T	16.07	SLC36A1	AGA	ATA	R	I	NonSyno	yes
SW480	CHRX	48319067	C	T	42.86	SLC38A5	GTG	ATG	V	M	NonSyno	yes
SW48	CHR10	104816683	C	T	45.83	CNNM2	CGC	TGC	R	C	NonSyno	yes
SW48	CHR11	124743754	T	G	40.54	ROBO3	TTC	GTC	F	V	NonSyno	yes
SW48	CHR11	14865528	C	T	55.32	PDE3B	CCA	TCA	P	S	NonSyno	yes
SW48	CHR1	116941271	G	A	43.55	ATP1A1	GGT	GAT	G	D	NonSyno	yes
SW48	CHR1	117146318	G	A	68	IGSF3	CGG	TGG	R	W	NonSyno	yes
SW48	CHR1	117509724	G	A	49.02	PTGFRN	GAT	AAT	D	N	NonSyno	yes
SW48	CHR12	13220116	A	T	38.24	KIAA1467	GAC	GTC	D	V	NonSyno	yes
SW48	CHR1	241803346	G	A	72.73	OPN3	CGG	TGG	R	W	NonSyno	yes
SW48	CHR12	49165507	C	T	61.54	ADCY6	GCT	ACT	A	T	NonSyno	yes
SW48	CHR14	23310721	T	C	58.33	MMP14	TAC	CAC	Y	H	NonSyno	yes
SW48	CHR1	44086778	G	A	43.48	PTPRF	GGC	AGC	G	S	NonSyno	yes
SW48	CHR15	50897127	C	T	52.63	TRPM7	CGT	CAT	R	H	NonSyno	yes
SW48	CHR1	57002662	G	A	70.37	PPAP2B	CTC	TTC	L	F	NonSyno	yes
SW48	CHR15	73552705	T	A	45.71	NEO1	ATT	AAT	I	N	NonSyno	yes
SW48	CHR16	2327650	T	C	43.1	ABCA3	CAC	CGC	H	R	NonSyno	yes
SW48	CHR16	68713872	C	T	61.29	CDH3	CGG	TGG	R	W	NonSyno	yes
SW48	CHR16	88782225	C	A	60	FAM38A	GGC	TGC	G	C	NonSyno	yes
SW48	CHR17	65026704	C	A	32	CACNG4	CTG	ATG	L	M	NonSyno	yes
SW48	CHR19	11034847	G	A	60.71	YIPF2	ACG	ATG	T	M	NonSyno	yes
SW48	CHR19	17330093	A	G	45.21	USE1	CAT	CGT	H	R	NonSyno	yes
SW48	CHR19	19762564	C	T	52	ATP13A1	GTG	ATG	V	M	NonSyno	yes
SW48	CHR19	42489532	C	T	60	ATP1A3	CGC	CAC	R	H	NonSyno	yes
SW48	CHR20	14306391	C	T	44.68	FLRT3	GAA	AAA	E	K	NonSyno	yes
SW48	CHR20	3017913	G	T	41.86	PTPRA	AGG	ATG	R	M	NonSyno	yes
SW48	CHR2	220502919	A	G	48.89	SLC4A3	ATC	GTC	I	V	NonSyno	yes
SW48	CHR2	9661445	T	A	44.23	ADAM17	ATT	TTT	I	F	NonSyno	yes
SW48	CHR3	196674344	A	G	33.33	PIGZ	CTC	CCC	L	P	NonSyno	yes
SW48	CHR3	49936300	C	A	44.44	MST1R	CAG	TAG	Q	*	NonSyno	yes
SW48	CHR4	48035037	C	T	43.1	NIPAL1	GCT	GTT	A	V	NonSyno	yes
SW48	CHR6	122766202	C	A	56.52	SERINC1	CGT	CTT	R	L	NonSyno	yes
SW48	CHR7	100179785	T	C	15.15	LRCH4	AAC	AGC	N	S	NonSyno	yes
SW48	CHR7	100410758	A	G	63.89	EPHB4	ATC	ACC	I	T	NonSyno	yes
SW48	CHR7	105636730	G	T	38.24	CDHR3	GGC	TGC	G	C	NonSyno	yes
SW48	CHR7	17930085	T	C	42.19	SNX13	GAT	GGT	D	G	NonSyno	yes
SW48	CHR7	55241707	G	A	27.45	EGFR	GGC	AGC	G	S	NonSyno	yes
SW48	CHR7	92848737	A	C	33.77	HEPACAM2	GTG	GGG	V	G	NonSyno	yes
SW48	CHR9	131105562	C	T	66	SLC27A4	CGC	TGC	R	C	NonSyno	yes
SW620	CHR1	110464481	A	C	20.69	CSF1	ACT	CCT	T	P	NonSyno	yes
SW620	CHR1	27440424	C	T	34.29	SLC9A1	GCC	ACC	A	T	NonSyno	yes
SW620	CHR15	79614468	C	A	49.06	TMED3	GCC	GAC	A	D	NonSyno	yes
SW620	CHR19	49713497	G	A	52.73	TRPM4	GAT	AAT	D	N	NonSyno	yes
SW620	CHR4	30725149	G	A	45.61	PCDH7	CGG	CAG	R	Q	NonSyno	yes
SW620	CHRX	109247337	C	G	40	TMEM164	GCC	GGC	A	G	NonSyno	yes
SW837	CHR11	119183296	C	T	43.24	MCAM	GTG	ATG	V	M	NonSyno	yes
SW837	CHR8	145066637	G	A	52.73	GRINA	CGC	CAC	R	H	NonSyno	yes
SW948	CHR7	86542399	C	A	52.38	KIAA1324L	TGT	TTT	C	F	NonSyno	yes
SW948	CHR7	92844905	C	A	33.33	HEPACAM2	GGC	GTC	G	V	NonSyno	yes
SW948	CHR8	37693087	G	A	75	GPR124	GCC	ACC	A	T	NonSyno	yes
T84	CHR1	117487543	C	T	12.68	PTGFRN	CGC	TGC	R	C	NonSyno	yes
T84	CHR1	180135658	G	T	17.02	QSOX1	GAC	TAC	D	Y	NonSyno	yes
T84	CHR16	3021780	T	G	36.36	PAQR4	CTG	CGG	L	R	NonSyno	yes
T84	CHR17	60749449	G	T	70.42	MRC2	TGG	TTG	W	L	NonSyno	yes
T84	CHR20	4880328	C	T	42.5	SLC23A2	GCA	ACA	A	T	NonSyno	yes
T84	CHR6	88218823	A	C	43.02	SLC35A1	AAA	AAC	K	N	NonSyno	yes
CACO2	CHR1	208255817	C	T	22.5	PLXNA2	GTG	ATG	V	M	NonSyno	yes
COLO205	CHR11	68213980	C	T	34.62	LRP5	CCG	CTG	P	L	NonSyno	yes
COLO205	CHR1	209933481	C	T	75	TRAF3IP3	CGC	TGC	R	C	NonSyno	yes
COLO205	CHR5	140256399	G	A	32.43	PCDHA12	GTG	ATG	V	M	NonSyno	yes
COLO320	CHR5	140255988	G	A	100	PCDHA12	GAA	AAA	E	K	NonSyno	yes
COLO320	CHR5	140741831	C	A	42.86	PCDHGB2	GCA	GAA	A	E	NonSyno	yes
HCC2998	CHR10	95185861	C	A	46.43	MYOF	GAC	TAC	D	Y	NonSyno	yes
HCC2998	CHR11	59559682	G	A	40.91	STX3	GAA	AAA	E	K	NonSyno	yes
HCC2998	CHR1	226065189	T	C	26.09	TMEM63A	TAT	TGT	Y	C	NonSyno	yes
HCC2998	CHR1	236332034	C	A	32.14	GPR137B	TCT	TAT	S	Y	NonSyno	yes
HCC2998	CHR1	24485998	G	T	33.67	IL28RA	TTC	TTA	F	L	NonSyno	yes
HCC2998	CHR20	30738616	T	G	36	TM9SF4	TTT	GTT	F	V	NonSyno	yes
HCC2998	CHR21	31062065	A	G	33.33	GRIK1	GTG	GCG	V	A	NonSyno	yes
HCC2998	CHR2	27430382	T	G	51.16	SLC5A6	CAT	CCT	H	P	NonSyno	yes
HCC2998	CHR3	183995145	C	A	41.43	ECE2	TTC	TTA	F	L	NonSyno	yes
HCC2998	CHR3	53845183	A	C	40.58	CACNA1D	AAA	ACA	K	T	NonSyno	yes
HCC2998	CHR5	140262322	G	A	38.37	PCDHA13	GCA	ACA	A	T	NonSyno	yes
HCC2998	CHR5	140782910	C	T	38.46	PCDHGA9	CCA	TCA	P	S	NonSyno	yes
HCC2998	CHR6	170594398	C	T	25	DLL1	GAG	AAG	E	K	NonSyno	yes
HCC2998	CHR7	38256675	C	T	33.33	STARD3NL	TCG	TTG	S	L	NonSyno	yes
HCC2998	CHR7	99474317	G	T	31.68	OR2AE1	CTC	ATC	L	I	NonSyno	yes
HCT116	CHR12	49165675	C	T	36.73	ADCY6	GCG	ACG	A	T	NonSyno	yes
HCT116	CHR12	57581173	G	A	20	LRP1	CGT	CAT	R	H	NonSyno	yes
HCT116	CHR1	27427705	C	T	64.29	SLC9A1	CGC	CAC	R	H	NonSyno	yes
HCT116	CHR15	73590836	C	T	30.36	NEO1	ACT	ATT	T	I	NonSyno	yes
HCT116	CHR15	79614369	A	T	28.57	TMED3	GAC	GTC	D	V	NonSyno	yes
HCT116	CHR19	38834946	A	G	22.73	CATSPERG	AAT	GAT	N	D	NonSyno	yes
HCT116	CHR19	41758310	T	A	22.22	AXL	ATG	AAG	M	K	NonSyno	yes
HCT116	CHR19	4550898	G	A	53.57	SEMA6B	GCA	GTA	A	V	NonSyno	yes
HCT116	CHR20	3214917	C	T	29.63	SLC4A11	CGC	CAC	R	H	NonSyno	yes
HCT116	CHR22	24224959	C	T	35.29	SLC2A11	GCC	GTC	A	V	NonSyno	yes
HCT116	CHR3	49568662	G	A	17.24	DAG1	GCC	ACC	A	T	NonSyno	yes
HCT116	CHR5	140215961	G	A	28.57	PCDHA7	GTG	ATG	V	M	NonSyno	yes
HCT116	CHR5	140753844	G	T	13.33	PCDHGA6	CGC	CTC	R	L	NonSyno	yes
HCT15	CHR11	121429379	C	A	47.31	SORL1	CTG	ATG	L	M	NonSyno	yes
HCT15	CHR11	36119975	G	A	32.35	LDLRAD3	GAC	AAC	D	N	NonSyno	yes
HCT15	CHR11	47436384	G	T	50	SLC39A13	AAG	AAT	K	N	NonSyno	yes
HCT15	CHR12	125302247	G	A	45.65	SCARB1	CGC	TGC	R	C	NonSyno	yes
HCT15	CHR12	51868929	C	T	38.71	SLC4A8	ACC	ATC	T	I	NonSyno	yes
HCT15	CHR1	43396500	C	T	46.15	SLC2A1	GTG	ATG	V	M	NonSyno	yes
HCT15	CHR16	2376256	G	A	37.14	ABCA3	ACG	ATG	T	M	NonSyno	yes
HCT15	CHR16	67979022	C	T	46.67	SLC12A4	GGC	GAC	G	D	NonSyno	yes
HCT15	CHR16	88801377	G	A	50	FAM38A	GCT	GTT	A	V	NonSyno	yes
HCT15	CHR19	38857901	T	G	23.81	CATSPERG	TTT	GTT	F	V	NonSyno	yes
HCT15	CHR19	7174706	C	A	40.82	INSR	AAG	AAT	K	N	NonSyno	yes
HCT15	CHR19	7184528	A	G	57.14	INSR	TTC	TCC	F	S	NonSyno	yes
HCT15	CHR2	227779053	G	A	47.92	RHBDD1	AGC	AAC	S	N	NonSyno	yes
HCT15	CHR2	25141496	G	T	51.85	ADCY3	CTC	ATC	L	I	NonSyno	yes
HCT15	CHR2	26998021	A	T	22	C2ORF18	AAC	ATC	N	I	NonSyno	yes
HCT15	CHR3	66436657	G	A	35.62	LRIG1	CGG	TGG	R	W	NonSyno	yes
HCT15	CHR4	110972565	G	T	34.88	ELOVL6	CTT	ATT	L	I	NonSyno	yes
HCT15	CHR4	110972736	C	T	10.14	ELOVL6	GCA	ACA	A	T	NonSyno	yes
HCT15	CHR4	42466966	T	C	19.35	ATP8A1	ATC	GTC	I	V	NonSyno	yes
HCT15	CHR4	79188420	G	T	40.32	FRAS1	GGG	GTG	G	V	NonSyno	yes
HCT15	CHR5	140215031	C	A	38.46	PCDHA7	CTG	ATG	L	M	NonSyno	yes
HCT15	CHR5	140719131	G	T	65	PCDHGA2	CGC	CTC	R	L	NonSyno	yes
HCT15	CHR5	140762912	G	T	48	PCDHGA7	GGG	GTG	G	V	NonSyno	yes
HCT15	CHR5	140810777	C	T	29.41	PCDHGA12	CGG	TGG	R	W	NonSyno	yes
HCT15	CHR5	140870720	A	G	53.19	PCDHGC5	GAC	GGC	D	G	NonSyno	yes
HT29	CHR2	95947686	C	T	27.59	PROM2	CCA	CTA	P	L	NonSyno	yes
KM12	CHR1	110466805	G	T	35.71	CSF1	AGG	ATG	R	M	NonSyno	yes
KM12	CHR1	156339125	C	T	60	RHBG	CTC	TTC	L	F	NonSyno	yes
KM12	CHR11	61632664	G	A	23.81	FADS2	GCC	ACC	A	T	NonSyno	yes
KM12	CHR12	6342605	G	A	35.85	CD9	GCC	ACC	A	T	NonSyno	yes
KM12	CHR1	28293200	C	T	43.33	XKR8	CCC	CTC	P	L	NonSyno	yes
KM12	CHR1	29644308	G	A	44.44	PTPRU	GCC	ACC	A	T	NonSyno	yes
KM12	CHR16	68732277	A	G	19.23	CDH3	ATG	GTG	M	V	NonSyno	yes
KM12	CHR16	85024191	C	T	50	ZDHHC7	GAG	AAG	E	K	NonSyno	yes
KM12	CHR17	37866384	C	T	42.11	ERBB2	CCA	CTA	P	L	NonSyno	yes
KM12	CHR17	4337456	T	C	23.81	SPNS3	ATT	ACT	I	T	NonSyno	yes
KM12	CHR17	7318466	C	T	55.56	NLGN2	CGC	TGC	R	C	NonSyno	yes
KM12	CHR17	7318864	G	A	53.19	NLGN2	GAC	AAC	D	N	NonSyno	yes
KM12	CHR2	220032762	A	G	34.43	SLC23A3	CTG	CCG	L	P	NonSyno	yes
KM12	CHR4	79400768	C	T	58.33	FRAS1	GCC	GTC	A	V	NonSyno	yes
KM12	CHR5	140720342	G	A	54.55	PCDHGA2	GCC	ACC	A	T	NonSyno	yes
KM12	CHR5	140774386	C	T	45.71	PCDHGA8	CCC	CTC	P	L	NonSyno	yes
KM12	CHR5	140782901	G	A	29.31	PCDHGA9	GAC	AAC	D	N	NonSyno	yes
KM12	CHR5	140856299	C	T	35.29	PCDHGC3	CGG	TGG	R	W	NonSyno	yes
KM12	CHR9	74360108	G	A	43.9	TMEM2	ACC	ATC	T	I	NonSyno	yes
LIM1215	CHR1	19644220	G	A	45.1	PQLC2	GGC	AGC	G	S	NonSyno	yes
LIM1215	CHR12	106633854	C	T	42.22	CKAP4	GCC	ACC	A	T	NonSyno	yes
LIM1215	CHR12	57581173	G	A	56.52	LRP1	CGT	CAT	R	H	NonSyno	yes
LIM1215	CHR2	220033503	A	C	28.57	SLC23A3	CTG	CGG	L	R	NonSyno	yes
LIM1215	CHR3	48475196	A	G	41.67	CCDC51	GTG	GCG	V	A	NonSyno	yes
LIM1215	CHR3	49568662	G	A	42.86	DAG1	GCC	ACC	A	T	NonSyno	yes
LIM1215	CHR5	140753844	G	T	40	PCDHGA6	CGC	CTC	R	L	NonSyno	yes
LIM1215	CHR5	140764756	C	T	27.91	PCDHGA7	CGG	TGG	R	W	NonSyno	yes
LIM1215	CHR5	140811210	A	C	43.48	PCDHGA12	GAT	GCT	D	A	NonSyno	yes
LIM1215	CHR7	143092588	C	A	57.14	EPHA1	GGG	GTG	G	V	NonSyno	yes
LIM1215	CHRX	70327701	A	G	100	IL2RG	GTC	GCC	V	A	NonSyno	yes
LIM2405	CHR11	64065651	C	T	20	KCNK4	GCT	GTT	A	V	NonSyno	yes
LIM2405	CHR16	19501841	A	G	22.39	TMC5	AAC	GAC	N	D	NonSyno	yes
LIM2405	CHR21	45815315	C	T	43.14	TRPM2	CGG	TGG	R	W	NonSyno	yes
LIM2405	CHR3	45152150	C	T	34.57	CDCP1	CGG	CAG	R	Q	NonSyno	yes
LIM2405	CHR4	187524677	C	T	40.45	FAT1	CGG	CAG	R	Q	NonSyno	yes
LIM2405	CHR5	140755029	A	G	43.16	PCDHGA6	TAT	TGT	Y	C	NonSyno	yes
LIM2405	CHR6	170592574	C	T	45	DLL1	CGT	CAT	R	H	NonSyno	yes
LOVO	CHR11	430132	T	G	25	ANO9	GAC	GCC	D	A	NonSyno	yes
LOVO	CHR12	110783175	A	G	27.03	ATP2A2	AAC	AGC	N	S	NonSyno	yes
LOVO	CHR12	12397441	A	C	13.33	LRP6	AGT	AGG	S	R	NonSyno	yes
LOVO	CHR12	89984781	T	C	15.79	ATP2B1	AGT	GGT	S	G	NonSyno	yes
LOVO	CHR1	35250967	A	C	17.14	GJB3	ACC	CCC	T	P	NonSyno	yes
LOVO	CHR15	68500525	G	A	34.04	CLN6	CCT	TCT	P	S	NonSyno	yes
LOVO	CHR19	54666855	G	A	52.94	TMC4	CTC	TTC	L	F	NonSyno	yes
LOVO	CHR4	6302694	A	G	45.65	WFS1	GAG	GGG	E	G	NonSyno	yes
LOVO	CHR5	140256391	T	G	20.69	PCDHA12	GTG	GGG	V	G	NonSyno	yes
LOVO	CHR5	140802818	A	C	19.23	PCDHGA11	GAC	GCC	D	A	NonSyno	yes
LOVO	CHR5	52356848	C	T	44.44	ITGA2	ACG	ATG	T	M	NonSyno	yes
RKO	CHR1	11898608	T	C	43.9	CLCN6	ATG	ACG	M	T	NonSyno	yes
RKO	CHR1	168073766	A	G	33.33	GPR161	CTG	CCG	L	P	NonSyno	yes
RKO	CHR12	56527209	T	G	52.17	ESYT1	CTG	CGG	L	R	NonSyno	yes
RKO	CHR12	57575050	C	T	30	LRP1	CGG	TGG	R	W	NonSyno	yes
RKO	CHR1	32568228	C	T	35.71	TMEM39B	TCA	TTA	S	L	NonSyno	yes
RKO	CHR1	45120334	G	T	33.33	TMEM53	TCT	TAT	S	Y	NonSyno	yes
RKO	CHR1	45289032	C	T	45.83	PTCH2	CGG	CAG	R	Q	NonSyno	yes
RKO	CHR16	2569378	T	C	20.59	ATP6V0C	CTG	CCG	L	P	NonSyno	yes
RKO	CHR16	31049475	G	A	40	STX4	ATG	ATA	M	I	NonSyno	yes
RKO	CHR16	67979098	G	A	40.91	SLC12A4	CAC	TAC	H	Y	NonSyno	yes
RKO	CHR19	10748932	C	T	29.73	SLC44A2	CGT	TGT	R	C	NonSyno	yes
RKO	CHR19	35501037	C	T	31.25	GRAMD1A	CGC	TGC	R	C	NonSyno	yes
RKO	CHR19	38845419	G	A	28.74	CATSPERG	GGC	GAC	G	D	NonSyno	yes
RKO	CHR20	33764148	A	G	34.21	PROCR	CAG	CGG	Q	R	NonSyno	yes
RKO	CHR2	103281806	T	C	50	SLC9A2	ATG	ACG	M	T	NonSyno	yes
RKO	CHR2	206607948	T	A	52	NRP2	CTG	CAG	L	Q	NonSyno	yes
RKO	CHR2	25095489	G	A	42.59	ADCY3	CGC	TGC	R	C	NonSyno	yes
RKO	CHR3	48686177	G	A	54.05	CELSR3	GCC	GTC	A	V	NonSyno	yes
RKO	CHR5	140794385	G	A	33.33	PCDHGA10	AGC	AAC	S	N	NonSyno	yes
RKO	CHR5	94230493	A	T	37.14	MCTP1	CTG	CAG	L	Q	NonSyno	yes
RW2982	CHR9	74344988	A	T	18.33	TMEM2	ATT	AAT	I	N	NonSyno	yes
SKCO1	CHR20	25290161	C	A	52.31	ABHD12	GCA	TCA	A	S	NonSyno	yes
SKCO1	CHR5	140256607	T	G	16.28	PCDHA12	GTG	GGG	V	G	NonSyno	yes
SW403	CHR11	59556388	A	T	18.33	STX3	AAA	ATA	K	I	NonSyno	yes
SW403	CHR12	124221722	G	T	28.26	ATP6V0A2	ATG	ATT	M	I	NonSyno	yes
SW403	CHR4	99428851	C	T	32	TSPAN5	GGA	GAA	G	E	NonSyno	yes
SW403	CHR5	140763515	C	T	31.91	PCDHGA7	ACG	ATG	T	M	NonSyno	yes
SW480	CHR1	21548274	G	A	34.78	ECE1	ACC	ATC	T	I	NonSyno	yes
SW480	CHR4	6290834	C	T	100	WFS1	CGC	TGC	R	C	NonSyno	yes
SW480	CHR5	140256021	G	A	51.02	PCDHA12	GCC	ACC	A	T	NonSyno	yes
SW480	CHR6	149285598	C	T	50	UST	CGG	TGG	R	W	NonSyno	yes
SW48	CHR10	105209329	G	A	44.44	CALHM2	CGT	TGT	R	C	NonSyno	yes
SW48	CHR10	85901284	C	T	48.84	GHITM	CGG	TGG	R	W	NonSyno	yes
SW48	CHR10	95111323	T	A	45	MYOF	AAA	AAT	K	N	NonSyno	yes
SW48	CHR12	57575015	C	T	48.21	LRP1	ACC	ATC	T	I	NonSyno	yes
SW48	CHR12	71971740	C	T	51.85	LGR5	CCC	CTC	P	L	NonSyno	yes
SW48	CHR1	27427705	C	T	54	SLC9A1	CGC	CAC	R	H	NonSyno	yes
SW48	CHR14	105612974	C	T	21.31	JAG2	GGC	GAC	G	D	NonSyno	yes
SW48	CHR14	23344638	G	A	50	LRP10	GGG	AGG	G	R	NonSyno	yes
SW48	CHR1	45297396	C	A	63.33	PTCH2	GGG	GTG	G	V	NonSyno	yes
SW48	CHR14	96706990	G	A	47.06	BDKRB2	GGG	AGG	G	R	NonSyno	yes
SW48	CHR15	73994743	T	C	41.94	CD276	GTG	GCG	V	A	NonSyno	yes
SW48	CHR21	42622828	G	T	55.88	BACE2	CAG	CAT	Q	H	NonSyno	yes
SW48	CHR2	74902493	G	A	53.33	SEMA4F	GTG	ATG	V	M	NonSyno	yes
SW48	CHR3	53137969	C	T	44.9	RFT1	GGT	AGT	G	S	NonSyno	yes
SW48	CHR4	84511382	T	G	30.51	AGPAT9	TGT	TGG	C	W	NonSyno	yes
SW48	CHR5	140264014	C	A	27.27	PCDHA13	CTG	ATG	L	M	NonSyno	yes
SW48	CHR5	140801351	G	T	45.45	PCDHGA11	AGA	ATA	R	I	NonSyno	yes
SW48	CHR6	46800989	C	A	39.39	MEP1A	TTC	TTA	F	L	NonSyno	yes
SW48	CHR8	29924342	T	C	50.98	TMEM66	ACA	GCA	T	A	NonSyno	yes
SW48	CHR9	108127907	A	C	39.47	SLC44A1	CAG	CCG	Q	P	NonSyno	yes
SW48	CHR9	98239971	C	T	54.55	PTCH1	TGT	TAT	C	Y	NonSyno	yes
SW620	CHR4	6290834	C	T	100	WFS1	CGC	TGC	R	C	NonSyno	yes
SW620	CHR6	149285598	C	T	18.52	UST	CGG	TGG	R	W	NonSyno	yes
SW948	CHR7	129841781	C	G	17.24	TMEM209	GGT	GCT	G	A	NonSyno	yes
T84	CHR1	6522200	G	A	100	TNFRSF25	ACC	ATC	T	I	NonSyno	yes
CACO2	CHR11	5602498	C	G	50.68	OR52B6	TCT	TGT	S	C	NonSyno	no
CACO2	CHR7	48407468	G	T	42.86	ABCA13	AGA	ATA	R	I	NonSyno	no
CACO2	CHR8	10755799	G	A	63.64	XKR6	GCG	GTG	A	V	NonSyno	no
COLO205	CHR2	165997469	G	A	28.26	SCN3A	CGC	TGC	R	C	NonSyno	no
COLO205	CHR3	10970945	C	T	85.45	SLC6A11	CGG	TGG	R	W	NonSyno	no
COLO205	CHR4	96123929	A	G	35.71	UNC5C	TAC	CAC	Y	H	NonSyno	no
COLO205	CHR8	133187831	C	T	23.21	KCNQ3	GGT	AGT	G	S	NonSyno	no
COLO320	CHR10	127753387	G	T	11.9	ADAM12	CTC	ATC	L	I	NonSyno	no
COLO320	CHR1	111216035	A	G	72.22	KCNA3	ATC	ACC	I	T	NonSyno	no
COLO320	CHR11	17448645	C	G	19.05	ABCC8	GCC	CCC	A	P	NonSyno	no
COLO320	CHR15	78923482	C	T	58.62	CHRNB4	GGT	AGT	G	S	NonSyno	no
COLO320	CHR20	45354137	C	A	18.52	SLC2A10	AAC	AAA	N	K	NonSyno	no
COLO320	CHR2	109529163	G	A	40.82	EDAR	ACC	ATC	T	I	NonSyno	no
COLO320	CHR2	215809821	G	A	47.5	ABCA12	CCG	CTG	P	L	NonSyno	no
COLO320	CHR22	40066873	A	C	17.39	CACNA1I	ACC	CCC	T	P	NonSyno	no
COLO320	CHR5	140431428	G	T	100	PCDHB1	GAT	TAT	D	Y	NonSyno	no
HCC2998	CHR10	63170311	C	A	59.77	TMEM26	AAG	AAT	K	N	NonSyno	no
HCC2998	CHR10	68687216	G	A	38.37	LRRTM3	CGC	CAC	R	H	NonSyno	no
HCC2998	CHR10	71166978	T	G	40.91	TACR2	CAC	CCC	H	P	NonSyno	no
HCC2998	CHR10	88417891	C	A	46.58	OPN4	AGC	AGA	S	R	NonSyno	no
HCC2998	CHR1	111060956	G	A	35.29	KCNA10	CGG	TGG	R	W	NonSyno	no
HCC2998	CHR1	111146426	C	T	43.65	KCNA2	GAA	AAA	E	K	NonSyno	no
HCC2998	CHR11	119025035	A	C	36.62	ABCG4	AAG	ACG	K	T	NonSyno	no
HCC2998	CHR1	112524360	A	G	42.5	KCND3	ATG	ACG	M	T	NonSyno	no
HCC2998	CHR1	117568241	T	C	49.45	CD101	TCT	CCT	S	P	NonSyno	no
HCC2998	CHR11	2604760	C	A	25.58	KCNQ1	TTC	TTA	F	L	NonSyno	no
HCC2998	CHR11	30033616	C	A	38.46	KCNA4	GAC	TAC	D	Y	NonSyno	no
HCC2998	CHR1	147380308	C	T	35.71	GJA8	CGC	TGC	R	C	NonSyno	no
HCC2998	CHR11	4869556	T	G	33.33	OR51S1	AAC	CAC	N	H	NonSyno	no
HCC2998	CHR1	154304144	A	C	49.35	ATP8B2	CAG	CCG	Q	P	NonSyno	no
HCC2998	CHR1	154685947	A	C	43.08	KCNN3	CTT	CGT	L	R	NonSyno	no
HCC2998	CHR11	55433166	T	G	49.07	OR4C6	TTT	TGT	F	C	NonSyno	no
HCC2998	CHR11	55872601	T	G	31.82	OR8H2	CTG	CGG	L	R	NonSyno	no
HCC2998	CHR11	56310189	G	A	45.63	OR5M11	CCG	CTG	P	L	NonSyno	no
HCC2998	CHR11	56467994	T	A	22.99	OR9G9	CTC	CAC	L	H	NonSyno	no
HCC2998	CHR1	158725083	T	G	37.04	OR6K6	TAC	GAC	Y	D	NonSyno	no
HCC2998	CHR1	158736133	G	T	56.92	OR6N1	CTC	ATC	L	I	NonSyno	no
HCC2998	CHR11	59245432	T	C	25	OR4D10	TTC	TCC	F	S	NonSyno	no
HCC2998	CHR11	63057965	G	A	46.91	SLC22A10	GAG	AAG	E	K	NonSyno	no
HCC2998	CHR11	7818347	G	T	65.96	OR5P2	TCT	TAT	S	Y	NonSyno	no
HCC2998	CHR1	181687201	A	C	58.7	CACNA1E	GAA	GAC	E	D	NonSyno	no
HCC2998	CHR1	181690986	C	A	24.07	CACNA1E	TTC	TTA	F	L	NonSyno	no
HCC2998	CHR1	181767497	C	T	29.79	CACNA1E	CGG	TGG	R	W	NonSyno	no
HCC2998	CHR12	109328032	G	T	29.82	SVOP	TTC	ATC	F	I	NonSyno	no
HCC2998	CHR12	133196898	G	T	46.15	P2RX2	AAG	AAT	K	N	NonSyno	no
HCC2998	CHR12	52164372	T	C	43.48	SCN8A	TGG	CGG	W	R	NonSyno	no
HCC2998	CHR12	52200210	C	T	43.18	SCN8A	TCC	TTC	S	F	NonSyno	no
HCC2998	CHR13	25263494	T	C	62.86	ATP12A	TTC	TCC	F	S	NonSyno	no
HCC2998	CHR13	25268709	A	C	76.32	ATP12A	AAA	ACA	K	T	NonSyno	no
HCC2998	CHR13	33628395	C	A	66.67	KL	TTC	TTA	F	L	NonSyno	no
HCC2998	CHR13	33629245	C	A	18.68	KL	TTC	TTA	F	L	NonSyno	no
HCC2998	CHR14	20444027	C	A	44.44	OR4K15	TCT	TAT	S	Y	NonSyno	no
HCC2998	CHR14	24785132	T	C	14.58	LTB4R	CTG	CCG	L	P	NonSyno	no
HCC2998	CHR14	24785177	T	G	47.62	LTB4R	CTT	CGT	L	R	NonSyno	no
HCC2998	CHR1	43308636	C	A	46.51	ERMAP	TTC	TTA	F	L	NonSyno	no
HCC2998	CHR1	44442815	T	G	35.42	ATP6V0B	TTT	TGT	F	C	NonSyno	no
HCC2998	CHR1	44476409	C	T	51.61	SLC6A9	CGC	CAC	R	H	NonSyno	no
HCC2998	CHR15	22368942	T	G	23.71	OR4M2	TAC	GAC	Y	D	NonSyno	no
HCC2998	CHR15	27193280	G	A	24.05	GABRA5	CGA	CAA	R	Q	NonSyno	no
HCC2998	CHR15	34355481	T	C	34.26	CHRM5	CTC	CCC	L	P	NonSyno	no
HCC2998	CHR15	45440143	G	A	39.29	DUOX1	GAC	AAC	D	N	NonSyno	no
HCC2998	CHR15	66207897	A	C	29.33	MEGF11	CTA	CGA	L	R	NonSyno	no
HCC2998	CHR15	72460177	C	G	40.48	GRAMD2	TGT	TCT	C	S	NonSyno	no
HCC2998	CHR15	79760595	G	A	51.43	KIAA1024	GAT	AAT	D	N	NonSyno	no
HCC2998	CHR16	1255243	G	A	52.87	CACNA1H	GAC	AAC	D	N	NonSyno	no
HCC2998	CHR16	31373207	G	A	30.16	ITGAX	GGC	AGC	G	S	NonSyno	no
HCC2998	CHR1	6314855	C	A	64	GPR153	AAG	AAT	K	N	NonSyno	no
HCC2998	CHR16	61687822	C	T	48.65	CDH8	CGT	CAT	R	H	NonSyno	no
HCC2998	CHR16	66420969	C	A	41.67	CDH5	TTC	TTA	F	L	NonSyno	no
HCC2998	CHR16	81145824	C	T	43.17	PKD1L2	GAC	AAC	D	N	NonSyno	no
HCC2998	CHR16	81167278	C	A	40.43	PKD1L2	AGA	ATA	R	I	NonSyno	no
HCC2998	CHR17	32959855	T	G	29.47	TMEM132E	TTG	GTG	L	V	NonSyno	no
HCC2998	CHR17	43111675	G	A	35.71	DCAKD	CGC	TGC	R	C	NonSyno	no
HCC2998	CHR17	48684315	T	C	26.79	CACNA1G	TAC	CAC	Y	H	NonSyno	no
HCC2998	CHR17	66872797	T	A	33.33	ABCA8	AAG	ATG	K	M	NonSyno	no
HCC2998	CHR17	7005512	A	C	39.44	ASGR2	TTC	GTC	F	V	NonSyno	no
HCC2998	CHR17	73100115	A	C	30.53	SLC16A5	AGC	CGC	S	R	NonSyno	no
HCC2998	CHR17	7350840	G	A	35.77	CHRNB1	GAC	AAC	D	N	NonSyno	no
HCC2998	CHR18	10689796	G	A	44.68	FAM38B	CGC	TGC	R	C	NonSyno	no
HCC2998	CHR18	25543412	C	T	56.67	CDH2	CGA	CAA	R	Q	NonSyno	no
HCC2998	CHR19	45206738	T	G	34.48	CEACAM16	TGG	GGG	W	G	NonSyno	no
HCC2998	CHR19	55399546	C	A	39.24	FCAR	TTC	TTA	F	L	NonSyno	no
HCC2998	CHR20	45242144	C	T	51.92	SLC13A3	CGA	CAA	R	Q	NonSyno	no
HCC2998	CHR2	125530417	C	T	57.14	CNTNAP5	CCT	TCT	P	S	NonSyno	no
HCC2998	CHR21	31587805	C	A	47.14	CLDN8	GAT	TAT	D	Y	NonSyno	no
HCC2998	CHR2	136547281	A	C	35.05	LCT	TTT	TGT	F	C	NonSyno	no
HCC2998	CHR2	165947249	G	A	50	SCN3A	ACC	ATC	T	I	NonSyno	no
HCC2998	CHR2	219869055	A	C	45	CCDC108	CTG	CGG	L	R	NonSyno	no
HCC2998	CHR2	220161732	C	A	52.78	PTPRN	AAG	AAT	K	N	NonSyno	no
HCC2998	CHR2	231775650	A	C	57.45	GPR55	TGC	GGC	C	G	NonSyno	no
HCC2998	CHR2	242151518	G	T	38.46	ANO7	CGC	CTC	R	L	NonSyno	no
HCC2998	CHR2	49190136	C	A	44.9	FSHR	AAG	AAT	K	N	NonSyno	no
HCC2998	CHR3	100949960	C	T	26.15	IMPG2	CGA	CAA	R	Q	NonSyno	no
HCC2998	CHR3	178543506	T	G	42.17	KCNMB2	TTT	GTT	F	V	NonSyno	no
HCC2998	CHR3	38888645	T	C	61.9	SCN11A	CAA	CGA	Q	R	NonSyno	no
HCC2998	CHR3	4735393	C	T	30	ITPR1	CGC	TGC	R	C	NonSyno	no
HCC2998	CHR3	4808261	C	A	62.5	ITPR1	TTC	TTA	F	L	NonSyno	no
HCC2998	CHR4	134071539	G	A	53.98	PCDH10	GAA	AAA	E	K	NonSyno	no
HCC2998	CHR4	134072889	G	A	18.18	PCDH10	GAC	AAC	D	N	NonSyno	no
HCC2998	CHR4	155157552	G	T	62.5	DCHS2	TCT	TAT	S	Y	NonSyno	no
HCC2998	CHR4	26483447	G	T	43.33	CCKAR	CCC	CAC	P	H	NonSyno	no
HCC2998	CHR4	55594083	G	T	41.67	KIT	AAG	AAT	K	N	NonSyno	no
HCC2998	CHR4	62849238	T	G	78.95	LPHN3	TTT	TTG	F	L	NonSyno	no
HCC2998	CHR5	140563149	G	A	46.3	PCDHB16	GAC	AAC	D	N	NonSyno	no
HCC2998	CHR5	36037982	T	A	59.18	UGT3A2	AAA	AAT	K	N	NonSyno	no
HCC2998	CHR5	89979632	C	T	35.71	GPR98	GCC	GTC	A	V	NonSyno	no
HCC2998	CHR6	160328817	C	A	55.26	MAS1	CCT	CAT	P	H	NonSyno	no
HCC2998	CHR6	29364748	C	A	48.72	OR12D2	TCT	TAT	S	Y	NonSyno	no
HCC2998	CHR6	30918931	C	G	19.23	DPCR1	CCA	CGA	P	R	NonSyno	no
HCC2998	CHR6	35773526	G	T	14.29	LHFPL5	GTG	TTG	V	L	NonSyno	no
HCC2998	CHR6	87725621	C	T	56.82	HTR1E	GCG	GTG	A	V	NonSyno	no
HCC2998	CHR7	138418941	G	A	56.25	ATP6V0A4	TCG	TTG	S	L	NonSyno	no
HCC2998	CHR7	48391990	G	A	19.3	ABCA13	GAA	AAA	E	K	NonSyno	no
HCC2998	CHR8	3267077	G	A	58.62	CSMD1	CGG	TGG	R	W	NonSyno	no
HCC2998	CHR9	101068408	G	A	40.74	GABBR2	CCG	TCG	P	S	NonSyno	no
HCC2998	CHR9	101904926	T	G	46.88	TGFBR1	CTT	CGT	L	R	NonSyno	no
HCC2998	CHR9	111903772	C	A	34.48	C9ORF4	AGA	ATA	R	I	NonSyno	no
HCC2998	CHR9	126134526	A	C	35.09	CRB2	AAT	ACT	N	T	NonSyno	no
HCC2998	CHRX	10162971	G	A	39.81	CLCN4	GAT	AAT	D	N	NonSyno	no
HCC2998	CHRX	142717060	A	G	47.76	SLITRK4	TTA	TCA	L	S	NonSyno	no
HCC2998	CHRX	99663031	C	T	41.86	PCDH19	GAA	AAA	E	K	NonSyno	no
HCT116	CHR1	154543991	G	A	29.03	CHRNB2	CGC	CAC	R	H	NonSyno	no
HCT116	CHR11	59480942	G	A	26.79	OR10V1	GCG	GTG	A	V	NonSyno	no
HCT116	CHR1	162729617	G	A	25	DDR2	GGT	AGT	G	S	NonSyno	no
HCT116	CHR12	13240871	C	T	38.64	GSG1	GCC	ACC	A	T	NonSyno	no
HCT116	CHR1	248004474	C	T	11.54	OR11L1	GGC	GAC	G	D	NonSyno	no
HCT116	CHR1	248685576	C	T	32.79	OR2G6	CCG	CTG	P	L	NonSyno	no
HCT116	CHR1	32085136	G	A	33.33	HCRTR1	TGC	TAC	C	Y	NonSyno	no
HCT116	CHR1	34209166	G	T	40	CSMD2	CTG	ATG	L	M	NonSyno	no
HCT116	CHR13	99907456	G	A	26.42	GPR18	CCC	CTC	P	L	NonSyno	no
HCT116	CHR14	22133660	C	T	23.64	OR4E2	CGT	TGT	R	C	NonSyno	no
HCT116	CHR14	95912292	C	A	34.69	C14ORF49	AGA	ATA	R	I	NonSyno	no
HCT116	CHR15	74425297	C	T	58.82	ISLR2	CGC	TGC	R	C	NonSyno	no
HCT116	CHR15	88420176	A	G	29.31	NTRK3	ATT	ACT	I	T	NonSyno	no
HCT116	CHR16	27460462	G	A	47.37	IL21R	AGT	AAT	S	N	NonSyno	no
HCT116	CHR16	56920980	G	A	15.22	SLC12A3	CGC	CAC	R	H	NonSyno	no
HCT116	CHR17	19317774	G	A	26	RNF112	GTG	ATG	V	M	NonSyno	no
HCT116	CHR17	28656289	G	A	35.42	TMIGD1	TCG	TTG	S	L	NonSyno	no
HCT116	CHR17	6596419	G	A	26.32	SLC13A5	CCC	TCC	P	S	NonSyno	no
HCT116	CHR17	72843496	A	G	31.25	GRIN2C	ATG	ACG	M	T	NonSyno	no
HCT116	CHR20	33450750	C	T	41.67	GGT7	GTG	ATG	V	M	NonSyno	no
HCT116	CHR22	40069087	G	T	29.55	CACNA1I	GTG	TTG	V	L	NonSyno	no
HCT116	CHR4	110772843	C	A	18.97	LRIT3	AGC	AGA	S	R	NonSyno	no
HCT116	CHR4	154636780	A	G	39.34	RNF175	TTA	TCA	L	S	NonSyno	no
HCT116	CHR4	155254037	G	A	40.91	DCHS2	GCG	GTG	A	V	NonSyno	no
HCT116	CHR5	180043449	G	A	27.5	FLT4	TCG	TTG	S	L	NonSyno	no
HCT116	CHR6	110300664	G	A	41.18	GPR6	GCT	ACT	A	T	NonSyno	no
HCT116	CHR7	128846374	G	A	28.81	SMO	GTG	ATG	V	M	NonSyno	no
HCT116	CHR7	30702316	C	T	32.43	CRHR2	GGA	AGA	G	R	NonSyno	no
HCT116	CHR7	45222912	C	G	26.09	RAMP3	GAC	GAG	D	E	NonSyno	no
HCT116	CHR7	71571151	G	A	53.85	CALN1	CGC	TGC	R	C	NonSyno	no
HCT116	CHR8	140631202	G	A	10.81	KCNK9	CGC	TGC	R	C	NonSyno	no
HCT116	CHR9	33385251	G	A	30.77	AQP7	CCA	TCA	P	S	NonSyno	no
HCT116	CHR9	107581102	C	T	31.58	ABCA1	GCC	ACC	A	T	NonSyno	no
HCT116	CHR9	140953634	G	T	37.5	CACNA1B	GGG	GTG	G	V	NonSyno	no
HCT116	CHRX	73740945	G	A	16.28	SLC16A2	GGC	GAC	G	D	NonSyno	no
HCT15	CHR10	106960983	T	A	23.21	SORCS3	TGT	AGT	C	S	NonSyno	no
HCT15	CHR10	112838190	C	T	50	ADRA2A	CGC	TGC	R	C	NonSyno	no
HCT15	CHR10	133948576	G	A	17.5	JAKMIP3	CGC	CAC	R	H	NonSyno	no
HCT15	CHR10	25701304	G	T	39.71	GPR158	GAT	TAT	D	Y	NonSyno	no
HCT15	CHR10	68687992	G	A	32.08	LRRTM3	GTG	ATG	V	M	NonSyno	no
HCT15	CHR10	71175892	C	A	49.02	TACR2	AGG	ATG	R	M	NonSyno	no
HCT15	CHR10	85968002	C	T	36.21	CDHR1	CTC	TTC	L	F	NonSyno	no
HCT15	CHR10	90966467	A	G	30.77	CH25H	TGC	CGC	C	R	NonSyno	no
HCT15	CHR1	101704781	T	C	48.05	S1PR1	TAC	CAC	Y	H	NonSyno	no
HCT15	CHR11	120776164	G	A	20.63	GRIK4	GGC	AGC	G	S	NonSyno	no
HCT15	CHR1	115600183	C	T	28.57	TSPAN2	TGC	TAC	C	Y	NonSyno	no
HCT15	CHR11	17448630	T	C	25.64	ABCC8	ATG	GTG	M	V	NonSyno	no
HCT15	CHR11	18722525	T	C	50.67	TMEM86A	TGC	CGC	C	R	NonSyno	no
HCT15	CHR11	4510380	C	A	48.28	OR52K1	CTT	ATT	L	I	NonSyno	no
HCT15	CHR11	55595048	G	A	48.84	OR5L2	ATG	ATA	M	I	NonSyno	no
HCT15	CHR1	156146647	G	T	44.19	SEMA4A	AAG	AAT	K	N	NonSyno	no
HCT15	CHR11	56431732	G	T	20.93	OR5AR1	GAC	TAC	D	Y	NonSyno	no
HCT15	CHR1	158262542	C	A	17.5	CD1C	CCT	CAT	P	H	NonSyno	no
HCT15	CHR1	158725428	T	C	39.34	OR6K6	TTC	CTC	F	L	NonSyno	no
HCT15	CHR1	160011459	C	A	52.38	KCNJ10	GAG	GAT	E	D	NonSyno	no
HCT15	CHR1	160589609	T	C	50	SLAMF1	GAA	GGA	E	G	NonSyno	no
HCT15	CHR11	61724874	C	T	38.78	BEST1	CGT	TGT	R	C	NonSyno	no
HCT15	CHR11	64434955	C	T	47.83	NRXN2	CGC	CAC	R	H	NonSyno	no
HCT15	CHR11	6653822	C	T	62.5	DCHS1	GGC	GAC	G	D	NonSyno	no
HCT15	CHR1	167400950	C	T	35.42	CD247	GCC	ACC	A	T	NonSyno	no
HCT15	CHR11	74799924	C	A	40.79	OR2AT4	GGC	TGC	G	C	NonSyno	no
HCT15	CHR1	176852092	C	T	37.78	ASTN1	GCA	ACA	A	T	NonSyno	no
HCT15	CHR1	211192310	C	T	38.33	KCNH1	GAC	AAC	D	N	NonSyno	no
HCT15	CHR12	123200842	G	T	45.83	HCAR3	TCT	TAT	S	Y	NonSyno	no
HCT15	CHR12	21981897	T	C	62.16	ABCC9	AGG	GGG	R	G	NonSyno	no
HCT15	CHR1	22924668	A	C	16.67	EPHA8	GAG	GCG	E	A	NonSyno	no
HCT15	CHR12	306597	G	T	55.32	SLC6A12	CTG	ATG	L	M	NonSyno	no
HCT15	CHR1	237813208	C	A	38.18	RYR2	GCC	GAC	A	D	NonSyno	no
HCT15	CHR12	50368201	G	A	53.85	AQP6	CGT	CAT	R	H	NonSyno	no
HCT15	CHR12	52180413	A	G	59.18	SCN8A	ATG	GTG	M	V	NonSyno	no
HCT15	CHR12	58016671	C	T	43.75	SLC26A10	GCC	GTC	A	V	NonSyno	no
HCT15	CHR12	58016822	G	T	24.73	SLC26A10	GGT	TGT	G	C	NonSyno	no
HCT15	CHR12	75444652	C	A	49.21	KCNC2	AGT	ATT	S	I	NonSyno	no
HCT15	CHR13	26621133	C	T	44.83	SHISA2	GCA	ACA	A	T	NonSyno	no
HCT15	CHR1	34037171	C	A	13.85	CSMD2	GGC	TGC	G	C	NonSyno	no
HCT15	CHR1	34066489	C	T	44.12	CSMD2	GGG	AGG	G	R	NonSyno	no
HCT15	CHR13	99907446	C	A	45.33	GPR18	AAG	AAT	K	N	NonSyno	no
HCT15	CHR14	20692376	G	A	27.42	OR11H6	GGA	AGA	G	R	NonSyno	no
HCT15	CHR1	43774777	G	A	37.14	TIE1	CGC	CAC	R	H	NonSyno	no
HCT15	CHR14	79181419	G	A	38.89	NRXN3	GGC	AGC	G	S	NonSyno	no
HCT15	CHR14	79434552	A	G	30.61	NRXN3	TAC	TGC	Y	C	NonSyno	no
HCT15	CHR15	31327859	G	T	37.74	TRPM1	CTG	ATG	L	M	NonSyno	no
HCT15	CHR15	33893632	C	A	43.75	RYR3	CTG	ATG	L	M	NonSyno	no
HCT15	CHR15	77907915	G	T	42.86	LINGO1	CCC	ACC	P	T	NonSyno	no
HCT15	CHR16	23379228	C	A	24.14	SCNN1B	AAC	AAA	N	K	NonSyno	no
HCT15	CHR16	55705886	T	C	57.14	SLC6A2	GTT	GCT	V	A	NonSyno	no
HCT15	CHR16	81167248	G	A	30.91	PKD1L2	CCT	CTT	P	L	NonSyno	no
HCT15	CHR16	81183348	C	A	52.27	PKD1L2	AGC	ATC	S	I	NonSyno	no
HCT15	CHR16	84256020	G	A	36	KCNG4	CAC	TAC	H	Y	NonSyno	no
HCT15	CHR17	16335164	G	T	28.85	TRPV2	GCC	TCC	A	S	NonSyno	no
HCT15	CHR17	26817745	C	T	34.09	SLC13A2	ACG	ATG	T	M	NonSyno	no
HCT15	CHR17	27287532	G	A	55.56	SEZ6	CGC	TGC	R	C	NonSyno	no
HCT15	CHR17	35736164	G	T	29.87	C17ORF78	GTC	TTC	V	F	NonSyno	no
HCT15	CHR17	36484144	C	A	35.09	GPR179	GGG	TGG	G	W	NonSyno	no
HCT15	CHR17	37243922	C	T	30.56	PLXDC1	CGC	CAC	R	H	NonSyno	no
HCT15	CHR17	4837815	T	G	14.52	GP1BA	CTG	CGG	L	R	NonSyno	no
HCT15	CHR17	48680400	G	A	54.29	CACNA1G	GGG	AGG	G	R	NonSyno	no
HCT15	CHR18	335160	C	A	15	COLEC12	AAG	TAG	K	*	NonSyno	no
HCT15	CHR18	335176	C	T	32	COLEC12	GGC	GAC	G	D	NonSyno	no
HCT15	CHR19	12863500	C	A	40	BEST2	CTG	ATG	L	M	NonSyno	no
HCT15	CHR19	15839734	G	T	38.89	OR10H2	AGG	ATG	R	M	NonSyno	no
HCT15	CHR19	49813717	G	A	14.29	SLC6A16	CTT	TTT	L	F	NonSyno	no
HCT15	CHR19	52327200	C	A	25	FPR3	CTG	ATG	L	M	NonSyno	no
HCT15	CHR19	8993453	T	C	28.99	MUC16	TAT	TGT	Y	C	NonSyno	no
HCT15	CHR19	9204116	C	A	40.26	OR1M1	CTG	ATG	L	M	NonSyno	no
HCT15	CHR19	9225695	A	G	48.39	OR7G1	TCC	CCC	S	P	NonSyno	no
HCT15	CHR20	33834751	G	A	78.16	MMP24	GGG	AGG	G	R	NonSyno	no
HCT15	CHR20	62070956	G	T	55.88	KCNQ2	CCT	ACT	P	T	NonSyno	no
HCT15	CHR2	125262133	G	T	52.94	CNTNAP5	GGC	TGC	G	C	NonSyno	no
HCT15	CHR2	133174972	C	A	61.9	GPR39	AGC	AGA	S	R	NonSyno	no
HCT15	CHR2	135602818	G	T	24.44	ACMSD	GGC	TGC	G	C	NonSyno	no
HCT15	CHR2	136562438	G	A	34.29	LCT	CGC	TGC	R	C	NonSyno	no
HCT15	CHR21	41459133	C	A	51.16	DSCAM	GGG	GTG	G	V	NonSyno	no
HCT15	CHR2	162760645	T	A	20.83	SLC4A10	ATC	AAC	I	N	NonSyno	no
HCT15	CHR2	204599628	G	A	52.08	CD28	CGC	CAC	R	H	NonSyno	no
HCT15	CHR2	207424713	T	C	41.03	ADAM23	CTG	CCG	L	P	NonSyno	no
HCT15	CHR22	32464505	T	C	27.27	SLC5A1	CTG	CCG	L	P	NonSyno	no
HCT15	CHR2	40366709	G	A	32.05	SLC8A1	CCC	TCC	P	S	NonSyno	no
HCT15	CHR2	44079852	A	G	51.43	ABCG8	CAC	CGC	H	R	NonSyno	no
HCT15	CHR2	50758493	T	A	31.91	NRXN1	GAG	GTG	E	V	NonSyno	no
HCT15	CHR2	71838610	C	A	43.75	DYSF	CTG	ATG	L	M	NonSyno	no
HCT15	CHR2	80530173	G	T	48.84	LRRTM1	CTG	ATG	L	M	NonSyno	no
HCT15	CHR3	10417188	C	T	44.83	ATP2B2	GTG	ATG	V	M	NonSyno	no
HCT15	CHR3	112991467	A	G	25.64	BOC	GAC	GGC	D	G	NonSyno	no
HCT15	CHR3	112998150	A	C	39.58	BOC	TAC	TCC	Y	S	NonSyno	no
HCT15	CHR3	122000984	G	T	63.22	CASR	GAC	TAC	D	Y	NonSyno	no
HCT15	CHR3	140123404	G	A	29.55	CLSTN2	GTG	ATG	V	M	NonSyno	no
HCT15	CHR3	38648239	C	A	36.73	SCN5A	AGC	ATC	S	I	NonSyno	no
HCT15	CHR3	42572418	G	A	54.55	VIPR1	GGC	AGC	G	S	NonSyno	no
HCT15	CHR3	42906895	G	A	44.68	CCBP2	GCC	ACC	A	T	NonSyno	no
HCT15	CHR3	45817276	G	A	45.71	SLC6A20	CGT	TGT	R	C	NonSyno	no
HCT15	CHR3	46750715	A	T	33.33	TMIE	GAC	GTC	D	V	NonSyno	no
HCT15	CHR3	7188268	G	T	60	GRM7	GGC	TGC	G	C	NonSyno	no
HCT15	CHR4	122854036	G	T	32.26	TRPC3	CCA	CAA	P	Q	NonSyno	no
HCT15	CHR4	155287442	T	C	35.9	DCHS2	GAC	GGC	D	G	NonSyno	no
HCT15	CHR5	126769144	C	A	24.32	MEGF10	CCT	ACT	P	T	NonSyno	no
HCT15	CHR5	139747051	A	C	91.67	SLC4A9	AAC	ACC	N	T	NonSyno	no
HCT15	CHR5	140475405	A	G	39.22	PCDHB2	GAC	GGC	D	G	NonSyno	no
HCT15	CHR5	140530954	C	A	37.68	PCDHB6	GAC	GAA	D	E	NonSyno	no
HCT15	CHR5	140553866	G	A	48.78	PCDHB7	GCC	ACC	A	T	NonSyno	no
HCT15	CHR5	140579817	C	T	40.43	PCDHB11	GCG	GTG	A	V	NonSyno	no
HCT15	CHR5	160721156	A	G	31.15	GABRB2	TCC	CCC	S	P	NonSyno	no
HCT15	CHR5	178410029	C	T	36	GRM6	CGT	CAT	R	H	NonSyno	no
HCT15	CHR5	75914239	G	T	47.62	F2RL2	CCT	CAT	P	H	NonSyno	no
HCT15	CHR5	9054292	G	A	44.44	SEMA5A	CGC	TGC	R	C	NonSyno	no
HCT15	CHR6	146720645	A	G	39.47	GRM1	ACA	GCA	T	A	NonSyno	no
HCT15	CHR6	27879682	C	A	37.68	OR2B2	AGG	ATG	R	M	NonSyno	no
HCT15	CHR6	46826318	C	A	51.06	GPR116	GGC	TGC	G	C	NonSyno	no
HCT15	CHR6	55119988	T	C	31.11	HCRTR2	TGG	CGG	W	R	NonSyno	no
HCT15	CHR6	88854411	C	A	41.18	CNR1	GGG	TGG	G	W	NonSyno	no
HCT15	CHR6	89891641	G	T	24.56	GABRR1	CCT	CAT	P	H	NonSyno	no
HCT15	CHR7	127670230	C	T	40.54	LRRC4	CGC	CAC	R	H	NonSyno	no
HCT15	CHR7	141797406	T	C	37.5	MGAM	GTC	GCC	V	A	NonSyno	no
HCT15	CHR7	142723876	G	T	46.15	OR9A2	GCT	GAT	A	D	NonSyno	no
HCT15	CHR7	142724086	A	C	64	OR9A2	ATT	AGT	I	S	NonSyno	no
HCT15	CHR7	150389723	C	T	65.96	GIMAP2	CGC	TGC	R	C	NonSyno	no
HCT15	CHR7	31013636	G	A	47.37	GHRHR	GCC	ACC	A	T	NonSyno	no
HCT15	CHR7	4116759	C	A	34.15	SDK1	GCT	GAT	A	D	NonSyno	no
HCT15	CHR8	133153549	C	T	35.29	KCNQ3	CGC	CAC	R	H	NonSyno	no
HCT15	CHR8	3000008	C	T	42.86	CSMD1	GGA	AGA	G	R	NonSyno	no
HCT15	CHR8	3216743	C	A	47.83	CSMD1	GGT	TGT	G	C	NonSyno	no
HCT15	CHR8	42586937	G	A	45.1	CHRNB3	GAC	AAC	D	N	NonSyno	no
HCT15	CHR8	54142051	C	G	52.54	OPRK1	GCC	CCC	A	P	NonSyno	no
HCT15	CHR8	87591472	G	A	47.17	CNGB3	GCA	GTA	A	V	NonSyno	no
HCT15	CHR9	107298649	G	A	45.28	OR13C3	GCA	GTA	A	V	NonSyno	no
HCT15	CHR9	139946736	T	C	28.57	ENTPD2	GAC	GGC	D	G	NonSyno	no
HCT15	CHR9	34372047	G	A	58.06	KIAA1161	CGC	TGC	R	C	NonSyno	no
HCT15	CHR9	77416908	C	T	21.15	TRPM6	GTG	ATG	V	M	NonSyno	no
HCT15	CHRX	10174816	G	T	95.83	CLCN4	GAG	GAT	E	D	NonSyno	no
HCT15	CHRX	70149754	G	T	100	SLC7A3	CTA	ATA	L	I	NonSyno	no
HCT15	CHRX	99662046	G	A	93.18	PCDH19	GCG	GTG	A	V	NonSyno	no
HT29	CHR11	40136410	G	A	15.79	LRRC4C	CCC	CTC	P	L	NonSyno	no
HT29	CHR17	4804290	G	A	96.55	CHRNE	GCG	GTG	A	V	NonSyno	no
HT29	CHR17	76134473	G	A	40.62	TMC8	CGT	CAT	R	H	NonSyno	no
HT29	CHR19	55399395	T	C	23.26	FCAR	CTC	CCC	L	P	NonSyno	no
HT29	CHR3	129251123	G	A	27.66	RHO	TGT	TAT	C	Y	NonSyno	no
HT29	CHR4	134072563	G	A	32.14	PCDH10	CGA	CAA	R	Q	NonSyno	no
HT29	CHR7	4119101	C	A	10	SDK1	CCT	CAT	P	H	NonSyno	no
KM12	CHR10	108459007	C	A	40.35	SORCS1	GGC	TGC	G	C	NonSyno	no
KM12	CHR11	124413220	A	G	46.15	OR8B12	TCC	CCC	S	P	NonSyno	no
KM12	CHR11	4510881	C	A	20	OR52K1	CTG	ATG	L	M	NonSyno	no
KM12	CHR1	158576937	G	A	75.86	OR10Z1	GCC	ACC	A	T	NonSyno	no
KM12	CHR11	6806939	C	T	33.87	OR2AG1	ACT	ATT	T	I	NonSyno	no
KM12	CHR11	75173886	G	A	23.08	GDPD5	CTC	TTC	L	F	NonSyno	no
KM12	CHR12	109017161	G	T	14.89	SELPLG	CCA	CAA	P	Q	NonSyno	no
KM12	CHR12	5154071	C	T	32.14	KCNA5	GCC	GTC	A	V	NonSyno	no
KM12	CHR12	52115367	G	A	44.9	SCN8A	CGC	CAC	R	H	NonSyno	no
KM12	CHR1	29189325	G	A	52.17	OPRD1	GTG	ATG	V	M	NonSyno	no
KM12	CHR1	37271767	C	A	33.33	GRIK3	TGC	TTC	C	F	NonSyno	no
KM12	CHR15	33955132	G	A	35.21	RYR3	GAA	AAA	E	K	NonSyno	no
KM12	CHR15	40093955	G	T	39.53	GPR176	CCC	CAC	P	H	NonSyno	no
KM12	CHR15	45389870	C	T	36.59	DUOX2	CGC	CAC	R	H	NonSyno	no
KM12	CHR15	91769846	C	T	48.94	SV2B	GCC	GTC	A	V	NonSyno	no
KM12	CHR16	55690874	G	A	53.57	SLC6A2	GGC	AGC	G	S	NonSyno	no
KM12	CHR16	68395173	C	T	26.32	SMPD3	GGC	GAC	G	D	NonSyno	no
KM12	CHR17	72875608	A	G	28.57	FADS6	TTC	CTC	F	L	NonSyno	no
KM12	CHR19	52249281	C	T	46.77	FPR1	GCC	ACC	A	T	NonSyno	no
KM12	CHR19	9204558	G	A	46.05	OR1M1	TGC	TAC	C	Y	NonSyno	no
KM12	CHR20	58558053	G	A	16	CDH26	GAT	AAT	D	N	NonSyno	no
KM12	CHR2	128408503	C	T	35.29	GPR17	CCG	CTG	P	L	NonSyno	no
KM12	CHR22	26707863	C	T	22.22	SEZ6L	CCG	CTG	P	L	NonSyno	no
KM12	CHR2	26698265	G	A	29.73	OTOF	CCC	TCC	P	S	NonSyno	no
KM12	CHR2	44053636	G	A	37.7	ABCG5	ACC	ATC	T	I	NonSyno	no
KM12	CHR2	71839829	G	A	41.03	DYSF	CGC	CAC	R	H	NonSyno	no
KM12	CHR2	96993099	C	T	24.24	ITPRIPL1	CCA	TCA	P	S	NonSyno	no
KM12	CHR3	173322668	C	T	35.94	NLGN1	CGT	TGT	R	C	NonSyno	no
KM12	CHR3	38592137	T	C	42.86	SCN5A	CAG	CGG	Q	R	NonSyno	no
KM12	CHR3	38592230	T	A	30.86	SCN5A	AAG	ATG	K	M	NonSyno	no
KM12	CHR4	122853727	C	T	27.78	TRPC3	CGC	CAC	R	H	NonSyno	no
KM12	CHR5	140559221	G	A	37.5	PCDHB8	GAC	AAC	D	N	NonSyno	no
KM12	CHR5	169805730	G	A	24.24	KCNMB1	TCC	TTC	S	F	NonSyno	no
KM12	CHR5	19473493	C	T	77.78	CDH18	GCC	ACC	A	T	NonSyno	no
KM12	CHR6	47682302	G	A	15.15	GPR115	GTG	ATG	V	M	NonSyno	no
KM12	CHR7	45743230	G	A	42.11	ADCY1	GGC	GAC	G	D	NonSyno	no
KM12	CHR7	72849491	C	T	66.67	FZD9	ACT	ATT	T	I	NonSyno	no
LIM1215	CHR11	105795330	T	C	31.25	GRIA4	GTC	GCC	V	A	NonSyno	no
LIM1215	CHR1	159900535	T	C	45.1	IGSF9	CAG	CGG	Q	R	NonSyno	no
LIM1215	CHR1	16350379	T	C	30.77	CLCNKA	CTG	CCG	L	P	NonSyno	no
LIM1215	CHR1	176903402	C	T	38.71	ASTN1	GGC	AGC	G	S	NonSyno	no
LIM1215	CHR1	248004474	C	T	61.76	OR11L1	GGC	GAC	G	D	NonSyno	no
LIM1215	CHR14	79434677	C	T	50	NRXN3	CGT	TGT	R	C	NonSyno	no
LIM1215	CHR15	34102779	C	T	58.97	RYR3	CCC	TCC	P	S	NonSyno	no
LIM1215	CHR16	56920980	G	A	39.47	SLC12A3	CGC	CAC	R	H	NonSyno	no
LIM1215	CHR17	7557372	T	C	32.18	ATP1B2	TAC	CAC	Y	H	NonSyno	no
LIM1215	CHR2	175614835	C	G	58.33	CHRNA1	GTG	CTG	V	L	NonSyno	no
LIM1215	CHR3	4704852	C	T	23.64	ITPR1	CGG	TGG	R	W	NonSyno	no
LIM1215	CHR3	7340484	G	A	43.59	GRM7	GTG	ATG	V	M	NonSyno	no
LIM1215	CHR5	22078620	A	G	44.26	CDH12	TGG	CGG	W	R	NonSyno	no
LIM1215	CHR8	140631202	G	A	65.62	KCNK9	CGC	TGC	R	C	NonSyno	no
LIM1215	CHR8	3141806	G	A	34.48	CSMD1	CCG	CTG	P	L	NonSyno	no
LIM1215	CHR9	33385251	G	A	62.5	AQP7	CCA	TCA	P	S	NonSyno	no
LIM1215	CHRX	70836378	G	A	100	CXCR3	CCG	CTG	P	L	NonSyno	no
LIM1215	CHRX	73740945	G	A	90.32	SLC16A2	GGC	GAC	G	D	NonSyno	no
LIM2405	CHR15	27128342	T	C	12.82	GABRA5	TAC	CAC	Y	H	NonSyno	no
LIM2405	CHR15	33954521	A	G	40	RYR3	TAC	TGC	Y	C	NonSyno	no
LIM2405	CHR15	41226896	G	A	17.5	DLL4	CGC	CAC	R	H	NonSyno	no
LIM2405	CHR15	48054483	C	T	37.25	SEMA6D	CGC	TGC	R	C	NonSyno	no
LIM2405	CHR17	40312392	A	G	58.33	KCNH4	CTG	CCG	L	P	NonSyno	no
LIM2405	CHR19	47969261	T	C	31.58	SLC8A2	ATG	GTG	M	V	NonSyno	no
LIM2405	CHR19	52220337	T	C	24.56	HAS1	AAC	AGC	N	S	NonSyno	no
LIM2405	CHR19	55687405	A	G	37.84	SYT5	TAC	CAC	Y	H	NonSyno	no
LIM2405	CHR21	45876733	T	C	41.18	LRRC3	CTG	CCG	L	P	NonSyno	no
LIM2405	CHR2	166894510	C	T	51.61	SCN1A	GGC	AGC	G	S	NonSyno	no
LIM2405	CHR3	134670406	G	A	26.47	EPHB1	TGC	TAC	C	Y	NonSyno	no
LIM2405	CHR7	119915567	T	C	29.67	KCND2	GTC	GCC	V	A	NonSyno	no
LIM2405	CHR7	4259875	G	A	20.83	SDK1	GCC	ACC	A	T	NonSyno	no
LIM2405	CHR7	4947184	T	C	14.52	MMD2	TAC	TGC	Y	C	NonSyno	no
LIM2405	CHR7	86415812	G	A	30.23	GRM3	CGC	CAC	R	H	NonSyno	no
LIM2405	CHR8	27321247	C	T	54.79	CHRNA2	GGC	GAC	G	D	NonSyno	no
LIM2405	CHR9	136341424	C	T	40.62	SLC2A6	CGT	CAT	R	H	NonSyno	no
LIM2405	CHRX	123556283	G	A	95.24	ODZ1	GCC	GTC	A	V	NonSyno	no
LIM2405	CHRX	99662494	T	A	36.67	PCDH19	ATC	TTC	I	F	NonSyno	no
LIM2405	CHRX	99662784	C	T	97.3	PCDH19	GGC	GAC	G	D	NonSyno	no
LOVO	CHR11	123508957	A	C	23.26	SCN3B	CTC	CGC	L	R	NonSyno	no
LOVO	CHR11	124440370	G	A	38.24	OR8A1	GCC	ACC	A	T	NonSyno	no
LOVO	CHR11	124794834	G	C	27.78	HEPACAM	CGG	GGG	R	G	NonSyno	no
LOVO	CHR11	2434114	T	G	17.86	TRPM5	TAC	TCC	Y	S	NonSyno	no
LOVO	CHR1	156131255	T	C	41.67	SEMA4A	CTC	CCC	L	P	NonSyno	no
LOVO	CHR11	57004138	T	G	17.24	APLNR	TAC	TCC	Y	S	NonSyno	no
LOVO	CHR1	160136382	C	T	54.55	ATP1A4	GCG	GTG	A	V	NonSyno	no
LOVO	CHR1	162745958	T	A	36	DDR2	ATT	AAT	I	N	NonSyno	no
LOVO	CHR11	63884460	G	A	65.22	FLRT1	GAC	AAC	D	N	NonSyno	no
LOVO	CHR11	6644202	A	C	32.14	DCHS1	GTG	GGG	V	G	NonSyno	no
LOVO	CHR11	6654805	C	T	44	DCHS1	GGA	AGA	G	R	NonSyno	no
LOVO	CHR1	205899124	G	A	27.59	SLC26A9	CGG	TGG	R	W	NonSyno	no
LOVO	CHR1	207640231	C	T	53.19	CR2	CCG	CTG	P	L	NonSyno	no
LOVO	CHR1	207785157	C	T	19.23	CR1	ACG	ATG	T	M	NonSyno	no
LOVO	CHR12	104096930	A	G	60.71	STAB2	TAT	TGT	Y	C	NonSyno	no
LOVO	CHR1	23520268	G	A	62.5	HTR1D	CGC	TGC	R	C	NonSyno	no
LOVO	CHR1	248756285	G	T	51.04	OR2T10	CCC	CAC	P	H	NonSyno	no
LOVO	CHR12	49935487	T	C	31.71	KCNH3	TCT	CCT	S	P	NonSyno	no
LOVO	CHR13	114504688	A	C	22.73	FAM70B	CAC	CCC	H	P	NonSyno	no
LOVO	CHR13	26620859	A	G	34.62	SHISA2	CTG	CCG	L	P	NonSyno	no
LOVO	CHR13	53421055	A	G	56.25	PCDH8	GTG	GCG	V	A	NonSyno	no
LOVO	CHR13	84455171	C	T	48.57	SLITRK1	GTG	ATG	V	M	NonSyno	no
LOVO	CHR1	48698096	G	A	15	SLC5A9	GTG	ATG	V	M	NonSyno	no
LOVO	CHR14	91700584	A	G	50	GPR68	TCC	CCC	S	P	NonSyno	no
LOVO	CHR15	45437120	C	T	32.35	DUOX1	CGG	TGG	R	W	NonSyno	no
LOVO	CHR15	48521442	G	T	32.26	SLC12A1	GGC	TGC	G	C	NonSyno	no
LOVO	CHR16	89253894	A	C	21.74	CDH15	ACA	CCA	T	P	NonSyno	no
LOVO	CHR17	3853992	A	C	53.12	ATP2A3	CTG	CGG	L	R	NonSyno	no
LOVO	CHR17	48669200	G	A	38.71	CACNA1G	GTC	ATC	V	I	NonSyno	no
LOVO	CHR17	6941923	C	T	44.44	SLC16A13	CGT	TGT	R	C	NonSyno	no
LOVO	CHR17	76134151	C	T	77.78	TMC8	CCC	CTC	P	L	NonSyno	no
LOVO	CHR19	36049522	C	T	43.75	ATP4A	CGC	CAC	R	H	NonSyno	no
LOVO	CHR19	52220337	T	G	15.15	HAS1	AAC	ACC	N	T	NonSyno	no
LOVO	CHR1	99772549	C	T	66.67	LPPR4	CGG	TGG	R	W	NonSyno	no
LOVO	CHR20	19677492	A	C	82.14	SLC24A3	ACC	CCC	T	P	NonSyno	no
LOVO	CHR20	2575610	G	A	52.94	TMC2	CGA	CAA	R	Q	NonSyno	no
LOVO	CHR20	30585090	C	T	57.14	XKR7	CGG	TGG	R	W	NonSyno	no
LOVO	CHR20	61881402	A	C	40.91	NKAIN4	GTG	GGG	V	G	NonSyno	no
LOVO	CHR2	116447275	T	C	62.5	DPP10	TCG	CCG	S	P	NonSyno	no
LOVO	CHR2	136575344	G	A	50	LCT	ACG	ATG	T	M	NonSyno	no
LOVO	CHR21	39087117	C	T	44.44	KCNJ6	GCA	ACA	A	T	NonSyno	no
LOVO	CHR2	166868758	G	A	60.87	SCN1A	ACG	ATG	T	M	NonSyno	no
LOVO	CHR2	212426770	C	T	42.31	ERBB4	CGG	CAG	R	Q	NonSyno	no
LOVO	CHR2	219888078	T	G	18.18	CCDC108	ACC	CCC	T	P	NonSyno	no
LOVO	CHR22	21380135	G	A	56.52	P2RX6	CGC	CAC	R	H	NonSyno	no
LOVO	CHR22	24829550	A	C	31.25	ADORA2A	ATC	CTC	I	L	NonSyno	no
LOVO	CHR2	97354963	C	T	39.13	FER1L5	GCC	GTC	A	V	NonSyno	no
LOVO	CHR3	111298000	G	A	48.21	CD96	GAT	AAT	D	N	NonSyno	no
LOVO	CHR3	172163149	G	T	62.5	GHSR	AGC	AGA	S	R	NonSyno	no
LOVO	CHR3	46747287	C	T	66.67	TMIE	ACG	ATG	T	M	NonSyno	no
LOVO	CHR3	97851786	T	C	36.67	OR5H1	CTG	CCG	L	P	NonSyno	no
LOVO	CHR4	126411862	G	A	45	FAT4	GCC	ACC	A	T	NonSyno	no
LOVO	CHR4	62800609	T	C	32.35	LPHN3	TGG	CGG	W	R	NonSyno	no
LOVO	CHR4	87754554	G	A	20	SLC10A6	ACC	ATC	T	I	NonSyno	no
LOVO	CHR4	94006294	T	G	43.75	GRID2	TGT	TGG	C	W	NonSyno	no
LOVO	CHR5	140595562	G	A	67.86	PCDHB13	GAG	AAG	E	K	NonSyno	no
LOVO	CHR5	75597229	C	T	35	SV2C	TCG	TTG	S	L	NonSyno	no
LOVO	CHR6	43270492	C	T	52.78	SLC22A7	ACG	ATG	T	M	NonSyno	no
LOVO	CHR7	103969426	A	C	22.73	LHFPL3	ACC	CCC	T	P	NonSyno	no
LOVO	CHR7	1131627	G	A	30	GPER	CGC	CAC	R	H	NonSyno	no
LOVO	CHR7	126173464	C	G	36.17	GRM8	GGC	CGC	G	R	NonSyno	no
LOVO	CHR7	135384149	T	G	30	SLC13A4	ACC	CCC	T	P	NonSyno	no
LOVO	CHR8	39645712	T	C	45	ADAM2	GAA	GGA	E	G	NonSyno	no
LOVO	CHR8	42587186	G	T	50	CHRNB3	GGG	TGG	G	W	NonSyno	no
LOVO	CHR9	107289201	C	T	35	OR13C4	TGT	TAT	C	Y	NonSyno	no
LOVO	CHR9	125562931	A	C	17.86	OR1K1	CAC	CCC	H	P	NonSyno	no
RKO	CHR10	35929454	C	T	63.64	FZD8	GAC	AAC	D	N	NonSyno	no
RKO	CHR10	68688059	G	T	43.75	LRRTM3	AGG	ATG	R	M	NonSyno	no
RKO	CHR10	73453966	C	T	68.57	CDH23	CGC	TGC	R	C	NonSyno	no
RKO	CHR10	73462308	G	C	48.84	CDH23	GGC	CGC	G	R	NonSyno	no
RKO	CHR1	101198091	G	T	32	VCAM1	AGG	ATG	R	M	NonSyno	no
RKO	CHR11	128781968	G	A	46.3	KCNJ5	CGC	CAC	R	H	NonSyno	no
RKO	CHR1	154315639	G	A	41.67	ATP8B2	GCA	ACA	A	T	NonSyno	no
RKO	CHR11	55579115	C	A	26.47	OR5L1	CCC	CAC	P	H	NonSyno	no
RKO	CHR11	55905014	A	G	55.74	OR8J3	TTT	CTT	F	L	NonSyno	no
RKO	CHR11	57114056	A	G	40	P2RX3	GAC	GGC	D	G	NonSyno	no
RKO	CHR11	58034555	G	T	41.56	OR10W1	CCC	CAC	P	H	NonSyno	no
RKO	CHR11	59271784	G	A	41.94	OR4D11	GTG	ATG	V	M	NonSyno	no
RKO	CHR11	60557887	C	T	42.86	MS4A10	CCC	TCC	P	S	NonSyno	no
RKO	CHR1	161514566	C	T	58.18	FCGR3A	GGC	AGC	G	S	NonSyno	no
RKO	CHR11	6190839	G	T	45.45	OR52B2	CTC	ATC	L	I	NonSyno	no
RKO	CHR11	62747320	G	A	33.33	SLC22A6	CCT	TCT	P	S	NonSyno	no
RKO	CHR11	64434748	A	C	27.5	NRXN2	GTG	GGG	V	G	NonSyno	no
RKO	CHR11	6816143	C	T	40.82	OR6A2	CGG	CAG	R	Q	NonSyno	no
RKO	CHR12	2622088	A	G	46.43	CACNA1C	CAG	CGG	Q	R	NonSyno	no
RKO	CHR12	52174544	G	A	46.15	SCN8A	GAA	AAA	E	K	NonSyno	no
RKO	CHR12	7640539	C	T	56.25	CD163	GGC	GAC	G	D	NonSyno	no
RKO	CHR14	81606150	C	T	41.38	TSHR	CGG	TGG	R	W	NonSyno	no
RKO	CHR14	95906108	T	C	26.67	C14ORF49	GAA	GGA	E	G	NonSyno	no
RKO	CHR15	26866507	G	A	32.35	GABRB3	CGC	TGC	R	C	NonSyno	no
RKO	CHR15	33878283	T	C	27.27	RYR3	ATC	ACC	I	T	NonSyno	no
RKO	CHR15	69328257	G	A	51.72	NOX5	CGC	CAC	R	H	NonSyno	no
RKO	CHR16	20043242	G	A	31.08	GPR139	CGC	TGC	R	C	NonSyno	no
RKO	CHR16	27974515	C	T	23.08	GSG1L	TGT	TAT	C	Y	NonSyno	no
RKO	CHR16	76556116	G	T	46.67	CNTNAP4	GGG	GTG	G	V	NonSyno	no
RKO	CHR16	81232565	C	A	87.8	PKD1L2	CAG	CAT	Q	H	NonSyno	no
RKO	CHR17	72846861	A	G	35.9	GRIN2C	TGG	TGC	W	C	NonSyno	no
RKO	CHR19	43023218	C	A	48.35	CEACAM1	CAG	CAT	Q	H	NonSyno	no
RKO	CHR2	136575419	C	T	43.75	LCT	GGC	GAC	G	D	NonSyno	no
RKO	CHR21	42080565	T	C	29.41	DSCAM	TAC	TGC	Y	C	NonSyno	no
RKO	CHR2	166848767	A	G	48.89	SCN1A	ATC	ACC	I	T	NonSyno	no
RKO	CHR2	220412279	C	T	50	TMEM198	TCG	TTG	S	L	NonSyno	no
RKO	CHR2	68882362	G	A	40.74	PROKR1	CGC	CAC	R	H	NonSyno	no
RKO	CHR2	99013356	G	T	54.35	CNGA3	GAC	TAC	D	Y	NonSyno	no
RKO	CHR3	122632816	G	A	61.54	SEMA5B	GCG	GTG	A	V	NonSyno	no
RKO	CHR3	133667739	T	G	35.56	SLCO2A1	AAA	ACA	K	T	NonSyno	no
RKO	CHR3	152553833	G	A	31.58	P2RY1	GTG	ATG	V	M	NonSyno	no
RKO	CHR4	134072709	G	A	43.06	PCDH10	GTG	ATG	V	M	NonSyno	no
RKO	CHR4	25677883	G	A	44.44	SLC34A2	GCC	ACC	A	T	NonSyno	no
RKO	CHR5	1219033	G	T	73.68	SLC6A19	GGC	TGC	G	C	NonSyno	no
RKO	CHR5	140625621	G	A	39.13	PCDHB15	GAC	AAC	D	N	NonSyno	no
RKO	CHR5	7706976	T	C	41.94	ADCY2	GTG	GCG	V	A	NonSyno	no
RKO	CHR6	32713688	G	A	24.19	HLA-DQA2	GGG	GAG	G	E	NonSyno	no
RKO	CHR7	107823196	T	C	59.38	NRCAM	AAT	GAT	N	D	NonSyno	no
RKO	CHR7	1131731	T	C	27.12	GPER	TAC	CAC	Y	H	NonSyno	no
RKO	CHR7	87069063	G	T	29.27	ABCB4	CCC	ACC	P	T	NonSyno	no
RKO	CHR7	98460759	C	T	41.18	TMEM130	TGC	TAC	C	Y	NonSyno	no
RKO	CHR8	110980546	G	T	24.44	KCNV1	GCT	GAT	A	D	NonSyno	no
RKO	CHR8	73480168	T	C	40.3	KCNB2	TGC	CGC	C	R	NonSyno	no
RKO	CHR8	99440562	T	C	32.89	KCNS2	TGC	CGC	C	R	NonSyno	no
RKO	CHR9	107266760	T	C	17.19	OR13F1	TAC	CAC	Y	H	NonSyno	no
RKO	CHR9	107571799	G	T	29.09	ABCA1	CTC	ATC	L	I	NonSyno	no
RKO	CHR9	125552092	A	T	20.37	OR5C1	TAC	TTC	Y	F	NonSyno	no
RKO	CHR9	140991040	G	T	23.64	CACNA1B	TGG	TGT	W	C	NonSyno	no
RKO	CHRX	103349391	T	A	21.88	MCART6	AGG	TGG	R	W	NonSyno	no
RKO	CHRX	49084752	C	G	42.86	CACNA1F	CAG	CAC	Q	H	NonSyno	no
RKO	CHRX	69478705	C	T	30.77	P2RY4	TGC	TAC	C	Y	NonSyno	no
RW2982	CHR11	5566320	G	A	100	OR52H1	ACT	ATT	T	I	NonSyno	no
RW2982	CHR1	216243614	G	T	46.97	USH2A	CCC	ACC	P	T	NonSyno	no
RW2982	CHR16	1498480	A	C	15	CLCN7	GTG	GGG	V	G	NonSyno	no
RW2982	CHR16	31502239	C	T	69.23	C16ORF58	GGC	AGC	G	S	NonSyno	no
RW2982	CHR1	65099868	A	C	100	CACHD1	ACC	CCC	T	P	NonSyno	no
RW2982	CHR18	59206303	A	C	100	CDH20	TTA	TTC	L	F	NonSyno	no
RW2982	CHR1	94526230	C	T	100	ABCA4	GTC	ATC	V	I	NonSyno	no
RW2982	CHR2	167145040	T	G	39.02	SCN9A	GAA	CAA	E	Q	NonSyno	no
RW2982	CHR6	93964471	T	C	38.64	EPHA7	CAG	CGG	Q	R	NonSyno	no
RW2982	CHR9	125273227	C	G	100	OR1J2	ATC	ATG	I	M	NonSyno	no
RW2982	CHRX	9727384	G	A	100	GPR143	TCG	TTG	S	L	NonSyno	no
RW7213	CHR11	5510795	G	A	53.33	OR52D1	GTG	ATG	V	M	NonSyno	no
RW7213	CHR1	32085252	G	A	41.67	HCRTR1	GAC	AAC	D	N	NonSyno	no
RW7213	CHR19	17001103	C	T	75	F2RL3	CGC	TGC	R	C	NonSyno	no
RW7213	CHR2	128408980	G	A	20.83	GPR17	CGT	CAT	R	H	NonSyno	no
RW7213	CHR2	133174831	G	T	82.5	GPR39	ATG	ATT	M	I	NonSyno	no
RW7213	CHR6	146720729	A	C	18.75	GRM1	ACC	CCC	T	P	NonSyno	no
RW7213	CHR6	160677697	A	T	41.43	SLC22A2	GTG	GAG	V	E	NonSyno	no
SKCO1	CHR10	122334762	G	A	18.18	PPAPDC1A	GCC	ACC	A	T	NonSyno	no
SKCO1	CHR10	55913033	G	C	43.75	PCDH15	GAC	GAG	D	E	NonSyno	no
SKCO1	CHR1	228345618	G	C	17.86	GJC2	AAG	AAC	K	N	NonSyno	no
SKCO1	CHR12	344318	C	T	33.33	SLC6A13	GGG	AGG	G	R	NonSyno	no
SKCO1	CHR1	247836241	C	A	56.9	OR13G1	GCT	TCT	A	S	NonSyno	no
SKCO1	CHR16	81187849	G	A	55.56	PKD1L2	TCC	TTC	S	F	NonSyno	no
SKCO1	CHR4	93511326	C	T	82.05	GRID2	CGC	TGC	R	C	NonSyno	no
SKCO1	CHR5	170235718	G	T	98.75	GABRP	TGG	TTG	W	L	NonSyno	no
SKCO1	CHR6	154412420	T	C	11.36	OPRM1	CTA	CCA	L	P	NonSyno	no
SW1116	CHR11	17793683	C	A	11.32	KCNC1	CTC	ATC	L	I	NonSyno	no
SW1116	CHR11	48510526	T	A	28.72	OR4A47	CTT	CAT	L	H	NonSyno	no
SW1116	CHR1	155912126	T	G	35.71	RXFP4	GTG	GGG	V	G	NonSyno	no
SW1116	CHR11	55927607	T	A	22.73	OR8K5	ATC	TTC	I	F	NonSyno	no
SW1116	CHR11	56237478	A	C	25	OR5M3	TTC	GTC	F	V	NonSyno	no
SW1116	CHR15	34134150	C	T	51.56	RYR3	CGG	TGG	R	W	NonSyno	no
SW1116	CHR17	36499270	G	A	55.93	GPR179	CGC	TGC	R	C	NonSyno	no
SW1116	CHR2	102968110	A	T	30.43	IL1RL1	CAC	CTC	H	L	NonSyno	no
SW1116	CHR2	49244685	T	G	21.67	FSHR	AAC	ACC	N	T	NonSyno	no
SW1116	CHR2	74466586	A	G	17.86	SLC4A5	CTG	CCG	L	P	NonSyno	no
SW1116	CHR3	151598681	G	A	100	SUCNR1	AGC	AAC	S	N	NonSyno	no
SW1116	CHR3	98073425	C	T	100	OR5K4	TCC	TTC	S	F	NonSyno	no
SW1116	CHR5	21752052	C	A	11.86	CDH12	GAT	TAT	D	Y	NonSyno	no
SW1116	CHR5	24535853	A	G	37.08	CDH10	ATA	ACA	I	T	NonSyno	no
SW1116	CHR5	72469111	A	T	15.19	TMEM174	AAT	ATT	N	I	NonSyno	no
SW1116	CHR5	90046432	G	A	54.32	GPR98	CGC	CAC	R	H	NonSyno	no
SW1116	CHR7	4169714	C	T	18.42	SDK1	CGC	TGC	R	C	NonSyno	no
SW1116	CHRX	142718609	G	A	45	SLITRK4	CTC	TTC	L	F	NonSyno	no
SW403	CHR10	73490238	G	A	30.51	CDH23	GTG	ATG	V	M	NonSyno	no
SW403	CHR11	58125900	A	G	40	OR5B17	TCC	CCC	S	P	NonSyno	no
SW403	CHR11	58190129	G	T	22.97	OR5B2	AGC	AGA	S	R	NonSyno	no
SW403	CHR1	160100338	G	A	26.23	ATP1A2	CGG	CAG	R	Q	NonSyno	no
SW403	CHR1	205901096	G	T	28	SLC26A9	TTC	TTA	F	L	NonSyno	no
SW403	CHR1	206224771	A	C	45.1	AVPR1B	AAG	CAG	K	Q	NonSyno	no
SW403	CHR1	34208947	C	T	56.1	CSMD2	GTG	ATG	V	M	NonSyno	no
SW403	CHR2	163291993	A	C	32.79	KCNH7	TGC	GGC	C	G	NonSyno	no
SW403	CHR3	195490942	C	T	46.67	MUC4	TGT	TAT	C	Y	NonSyno	no
SW403	CHR4	7691240	C	T	48.57	SORCS2	CGC	TGC	R	C	NonSyno	no
SW403	CHR5	140481899	G	A	30.43	PCDHB3	GAC	AAC	D	N	NonSyno	no
SW403	CHR5	140589125	G	T	37.31	PCDHB12	GAT	TAT	D	Y	NonSyno	no
SW403	CHR6	34026837	C	A	37.31	GRM4	TGG	TTG	W	L	NonSyno	no
SW403	CHRX	135405363	A	T	20	GPR112	AAT	ATT	N	I	NonSyno	no
SW480	CHR1	157666940	T	C	32.14	FCRL3	ATA	ATG	I	M	NonSyno	no
SW480	CHR11	7334927	G	T	30.77	SYT9	GAT	TAT	D	Y	NonSyno	no
SW480	CHR15	34130272	C	T	98.82	RYR3	CGC	TGC	R	C	NonSyno	no
SW480	CHR1	65143915	T	C	15	CACHD1	TAC	CAC	Y	H	NonSyno	no
SW480	CHR17	29645467	A	G	100	EVI2A	TGG	CGG	W	R	NonSyno	no
SW480	CHR2	120210893	G	T	43.48	SCTR	GCT	GAT	A	D	NonSyno	no
SW480	CHR21	42064807	A	T	29.63	DSCAM	ATT	AAT	I	N	NonSyno	no
SW480	CHR2	208632232	T	C	60	FZD5	TAC	TGC	Y	C	NonSyno	no
SW480	CHR2	219894382	C	T	33.33	CCDC108	GTG	ATG	V	M	NonSyno	no
SW480	CHR3	190321979	G	T	35	IL1RAP	GCT	TCT	A	S	NonSyno	no
SW480	CHR5	180477094	G	A	35.94	BTNL9	GGC	GAC	G	D	NonSyno	no
SW480	CHR7	143807529	A	C	75	OR2A2	AAC	ACC	N	T	NonSyno	no
SW480	CHR7	45750222	G	A	15.25	ADCY1	GAT	AAT	D	N	NonSyno	no
SW480	CHR8	3008975	C	A	42.11	CSMD1	GGT	GTT	G	V	NonSyno	no
SW48	CHR11	117647592	G	A	48.98	DSCAML1	GCC	GTC	A	V	NonSyno	no
SW48	CHR11	123908981	T	C	46.94	OR10G7	CAC	CGC	H	R	NonSyno	no
SW48	CHR11	134014219	C	T	49.02	JAM3	CGC	TGC	R	C	NonSyno	no
SW48	CHR11	298634	G	A	53.33	IFITM5	GCC	GTC	A	V	NonSyno	no
SW48	CHR11	60620885	C	T	38.98	GPR44	TGC	TAC	C	Y	NonSyno	no
SW48	CHR12	126137170	C	A	45.83	TMEM132B	CCA	ACA	P	T	NonSyno	no
SW48	CHR12	20803512	T	C	14.71	PDE3A	ATT	ACT	I	T	NonSyno	no
SW48	CHR1	237732481	C	T	46	RYR2	CGC	TGC	R	C	NonSyno	no
SW48	CHR13	53418879	T	C	11.9	PCDH8	AAG	AGG	K	R	NonSyno	no
SW48	CHR13	99907567	A	G	48.28	GPR18	CTG	CCG	L	P	NonSyno	no
SW48	CHR15	74425544	G	A	42.31	ISLR2	CGT	CAT	R	H	NonSyno	no
SW48	CHR15	83788351	G	A	52.94	TM6SF1	GCA	ACA	A	T	NonSyno	no
SW48	CHR16	31371744	C	A	47.83	ITGAX	CCC	CAC	P	H	NonSyno	no
SW48	CHR17	2995470	G	A	58.97	OR1D2	ACA	ATA	T	I	NonSyno	no
SW48	CHR17	3181355	G	T	45	OR3A2	CCT	CAT	P	H	NonSyno	no
SW48	CHR17	32953538	G	A	37.5	TMEM132E	GAC	AAC	D	N	NonSyno	no
SW48	CHR17	53798196	T	C	54.55	TMEM100	AAT	AGT	N	S	NonSyno	no
SW48	CHR17	62022862	G	A	53.42	SCN4A	ACC	ATC	T	I	NonSyno	no
SW48	CHR18	10487822	C	A	64.29	APCDD1	AGC	AGA	S	R	NonSyno	no
SW48	CHR20	30584763	C	T	41.18	XKR7	CTC	TTC	L	F	NonSyno	no
SW48	CHR20	33842483	C	A	66.67	MMP24	CCT	CAT	P	H	NonSyno	no
SW48	CHR20	5294612	C	T	61.54	PROKR2	CGC	CAC	R	H	NonSyno	no
SW48	CHR2	103121858	G	T	61.36	SLC9A4	GGC	TGC	G	C	NonSyno	no
SW48	CHR2	112767593	G	A	41.82	MERTK	GGG	AGG	G	R	NonSyno	no
SW48	CHR2	136567120	C	T	44.93	LCT	GAT	AAT	D	N	NonSyno	no
SW48	CHR21	41550917	C	T	51.52	DSCAM	GCC	ACC	A	T	NonSyno	no
SW48	CHR2	219258871	C	T	63.64	SLC11A1	ACG	ATG	T	M	NonSyno	no
SW48	CHR2	232393437	G	T	44.23	NMUR1	CTC	ATC	L	I	NonSyno	no
SW48	CHR22	37770250	C	T	51.85	ELFN2	CGC	CAC	R	H	NonSyno	no
SW48	CHR3	100349552	A	T	50	GPR128	AAT	ATT	N	I	NonSyno	no
SW48	CHR3	175184905	G	A	42.11	NAALADL2	CGA	CAA	R	Q	NonSyno	no
SW48	CHR3	195935376	C	T	48.89	ZDHHC19	CGC	CAC	R	H	NonSyno	no
SW48	CHR3	46944832	G	A	40.62	PTH1R	GGG	AGG	G	R	NonSyno	no
SW48	CHR3	52542371	G	A	34.78	STAB1	GGC	GAC	G	D	NonSyno	no
SW48	CHR4	141868823	C	T	50	RNF150	CGG	CAG	R	Q	NonSyno	no
SW48	CHR4	38798133	C	T	47.19	TLR1	GCA	ACA	A	T	NonSyno	no
SW48	CHR5	156186354	G	A	56.67	SGCD	GCA	ACA	A	T	NonSyno	no
SW48	CHR5	160886675	C	T	53.33	GABRB2	CGC	CAC	R	H	NonSyno	no
SW48	CHR5	180582793	C	T	56.1	OR2V2	CCC	CTC	P	L	NonSyno	no
SW48	CHR5	24488008	G	A	50	CDH10	CGG	TGG	R	W	NonSyno	no
SW48	CHR5	26906924	C	T	53.33	CDH9	GCA	ACA	A	T	NonSyno	no
SW48	CHR5	90073730	G	A	47.06	GPR98	CGA	CAA	R	Q	NonSyno	no
SW48	CHR6	47646749	C	G	49.06	GPR111	TCC	TGC	S	C	NonSyno	no
SW48	CHR7	107430069	C	T	35.71	SLC26A3	GGC	GAC	G	D	NonSyno	no
SW48	CHR7	143042632	G	A	17.65	CLCN1	GGC	GAC	G	D	NonSyno	no
SW48	CHR7	4051786	G	A	100	SDK1	CGG	CAG	R	Q	NonSyno	no
SW48	CHR8	16007814	G	A	30.77	MSR1	CCG	CTG	P	L	NonSyno	no
SW48	CHR8	26722156	T	C	60.87	ADRA1A	ACC	GCC	T	A	NonSyno	no
SW48	CHR8	42587235	G	A	50	CHRNB3	GGA	GAA	G	E	NonSyno	no
SW48	CHR8	56436674	G	A	40	XKR4	CGA	CAA	R	Q	NonSyno	no
SW48	CHR8	87656009	G	A	49.12	CNGB3	ACT	ATT	T	I	NonSyno	no
SW48	CHR9	33386993	C	T	27.27	AQP7	GGA	GAA	G	E	NonSyno	no
SW48	CHRX	111155926	G	A	21.74	TRPC5	CGG	TGG	R	W	NonSyno	no
SW48	CHRX	122532511	G	A	50	GRIA3	GCA	ACA	A	T	NonSyno	no
SW48	CHRX	123780606	C	T	34.78	ODZ1	GGC	GAC	G	D	NonSyno	no
SW48	CHRX	19013101	A	G	52.5	GPR64	TCA	CCA	S	P	NonSyno	no
SW620	CHR1	157666940	T	C	27.27	FCRL3	ATA	ATG	I	M	NonSyno	no
SW620	CHR14	20295732	A	C	96.15	OR4N2	AAT	ACT	N	T	NonSyno	no
SW620	CHR15	34130272	C	T	96.25	RYR3	CGC	TGC	R	C	NonSyno	no
SW620	CHR17	29645467	A	G	100	EVI2A	TGG	CGG	W	R	NonSyno	no
SW620	CHR17	30632369	C	T	43.18	RHBDL3	GCA	GTA	A	V	NonSyno	no
SW620	CHR17	72436165	C	T	100	GPRC5C	CGG	TGG	R	W	NonSyno	no
SW620	CHR19	54759225	C	A	53.85	LILRB5	CAG	CAT	Q	H	NonSyno	no
SW620	CHR20	1162096	C	A	39.13	C20ORF46	AGG	ATG	R	M	NonSyno	no
SW620	CHR2	208632232	T	C	52.17	FZD5	TAC	TGC	Y	C	NonSyno	no
SW620	CHR2	40342598	G	A	62.5	SLC8A1	ACA	ATA	T	I	NonSyno	no
SW620	CHR2	80530459	C	G	53.33	LRRTM1	AAG	AAC	K	N	NonSyno	no
SW620	CHR6	29323587	G	C	45.45	OR5V1	CCT	CGT	P	R	NonSyno	no
SW620	CHR7	143807529	A	C	65.52	OR2A2	AAC	ACC	N	T	NonSyno	no
SW620	CHR8	3008975	C	A	36.84	CSMD1	GGT	GTT	G	V	NonSyno	no
SW837	CHR11	22281107	C	T	65.15	ANO5	CGC	TGC	R	C	NonSyno	no
SW837	CHR3	119912269	A	G	57.58	GPR156	ATT	ACT	I	T	NonSyno	no
SW837	CHR3	38763774	A	G	100	SCN10A	ATG	ACG	M	T	NonSyno	no
SW837	CHR6	69949036	C	A	50	BAI3	TCC	TAC	S	Y	NonSyno	no
SW948	CHR1	201054594	C	T	31.82	CACNA1S	GAG	AAG	E	K	NonSyno	no
SW948	CHR18	43248375	G	A	100	SLC14A2	GTG	ATG	V	M	NonSyno	no
SW948	CHR3	89259103	A	G	42.86	EPHA3	AGA	GGA	R	G	NonSyno	no
SW948	CHR5	89938563	G	A	50	GPR98	GGA	GAA	G	E	NonSyno	no
SW948	CHR7	126173583	C	T	50	GRM8	GGA	GAA	G	E	NonSyno	no
SW948	CHR7	142566843	C	A	60	EPHB6	AGC	AGA	S	R	NonSyno	no
SW948	CHR8	2876058	G	A	63.64	CSMD1	TCT	TTT	S	F	NonSyno	no
SW948	CHR9	127230428	G	A	42.11	GPR144	GAG	AAG	E	K	NonSyno	no
T84	CHR11	5068116	G	A	26.37	OR52J3	GCT	ACT	A	T	NonSyno	no
T84	CHR1	204944483	A	C	16.42	NFASC	GAC	GCC	D	A	NonSyno	no
T84	CHR12	11090969	G	C	18.56	TAS2R14	CTG	GTG	L	V	NonSyno	no
T84	CHR1	216420386	A	C	13.46	USH2A	TTT	GTT	F	V	NonSyno	no
T84	CHR12	5154787	G	C	20.97	KCNA5	GGG	CGG	G	R	NonSyno	no
T84	CHR12	60098637	G	T	15.15	SLC16A7	GGT	TGT	G	C	NonSyno	no
T84	CHR13	108955908	A	C	43.33	TNFSF13B	CAA	CCA	Q	P	NonSyno	no
T84	CHR15	75982835	C	A	100	CSPG4	GGC	TGC	G	C	NonSyno	no
T84	CHR17	74934215	G	A	69.57	MGAT5B	GCA	ACA	A	T	NonSyno	no
T84	CHR2	175624329	G	A	64.58	CHRNA1	CGT	TGT	R	C	NonSyno	no
T84	CHR2	49190059	C	T	41.89	FSHR	CGC	CAC	R	H	NonSyno	no
T84	CHR3	52556815	G	T	35.85	STAB1	GGC	TGC	G	C	NonSyno	no
T84	CHR4	47322218	T	G	48	GABRB1	ATC	AGC	I	S	NonSyno	no
T84	CHR5	153054100	G	T	22.5	GRIA1	GGC	GTC	G	V	NonSyno	no
T84	CHR7	107872889	G	A	55.1	NRCAM	ACG	ATG	T	M	NonSyno	no
T84	CHR7	121653044	C	A	25.81	PTPRZ1	CCT	CAT	P	H	NonSyno	no
T84	CHR7	143956006	G	C	41.62	OR2A7	ACC	AGC	T	S	NonSyno	no
CACO2	CHR12	110234412	G	A	40.91	TRPV4	TCG	TTG	S	L	NonSyno	no
CACO2	CHR12	55615073	A	T	37.84	OR10A7	AGG	TGG	R	W	NonSyno	no
CACO2	CHR1	34238292	G	A	91.43	CSMD2	TCC	TTC	S	F	NonSyno	no
COLO320	CHR11	4936194	C	T	17.24	OR51G2	GCC	ACC	A	T	NonSyno	no
COLO320	CHR11	6644232	C	T	43.75	DCHS1	CGG	CAG	R	Q	NonSyno	no
COLO320	CHR1	48694582	A	G	19.35	SLC5A9	ACA	GCA	T	A	NonSyno	no
COLO320	CHR19	51885717	G	A	57.69	LIM2	CGC	TGC	R	C	NonSyno	no
COLO320	CHR2	27351309	A	T	25	ABHD1	AGG	TGG	R	W	NonSyno	no
COLO320	CHR2	97350114	G	A	34.18	FER1L5	GTG	ATG	V	M	NonSyno	no
COLO320	CHR5	140207900	T	C	100	PCDHA6	CTG	CCG	L	P	NonSyno	no
COLO320	CHR5	140209120	G	A	64.44	PCDHA6	GCG	ACG	A	T	NonSyno	no
COLO320	CHR7	141754633	G	T	40.91	MGAM	GGT	GTT	G	V	NonSyno	no
HCC2998	CHR10	87898646	C	T	45.21	GRID1	CGC	CAC	R	H	NonSyno	no
HCC2998	CHR11	117870043	C	A	27.59	IL10RA	CCC	CAC	P	H	NonSyno	no
HCC2998	CHR11	17464826	G	T	34.94	ABCC8	CTC	ATC	L	I	NonSyno	no
HCC2998	CHR11	4843076	G	A	51.52	OR51F2	CGA	CAA	R	Q	NonSyno	no
HCC2998	CHR1	155255529	C	A	64.29	HCN3	TTC	TTA	F	L	NonSyno	no
HCC2998	CHR11	55872615	C	A	29.73	OR8H2	CTC	ATC	L	I	NonSyno	no
HCC2998	CHR11	56185466	C	T	20.83	OR5R1	ATG	ATA	M	I	NonSyno	no
HCC2998	CHR11	57798613	C	A	50	OR6Q1	TTC	TTA	F	L	NonSyno	no
HCC2998	CHR1	158669934	G	A	59.02	OR6K2	TCG	TTG	S	L	NonSyno	no
HCC2998	CHR1	160094123	T	C	29.03	ATP1A2	ATC	ACC	I	T	NonSyno	no
HCC2998	CHR1	160654870	C	A	50.77	CD48	CAG	CAT	Q	H	NonSyno	no
HCC2998	CHR11	6191099	C	T	49.35	OR52B2	CGA	CAA	R	Q	NonSyno	no
HCC2998	CHR11	63064917	A	G	44.59	SLC22A10	AAT	GAT	N	D	NonSyno	no
HCC2998	CHR1	167409907	T	G	29.41	CD247	AGA	AGC	R	S	NonSyno	no
HCC2998	CHR1	182443396	T	C	60.34	RGSL1	TTC	CTC	F	L	NonSyno	no
HCC2998	CHR1	197411372	T	G	29.9	CRB1	TTC	GTC	F	V	NonSyno	no
HCC2998	CHR12	53586553	C	T	27.08	ITGB7	CGC	CAC	R	H	NonSyno	no
HCC2998	CHR12	71094984	C	T	18.18	PTPRR	CGA	CAA	R	Q	NonSyno	no
HCC2998	CHR13	26273392	G	A	23.26	ATP8A2	GAT	AAT	D	N	NonSyno	no
HCC2998	CHR1	34123617	C	T	50	CSMD2	GGA	GAA	G	E	NonSyno	no
HCC2998	CHR14	20711582	C	A	50	OR11H4	ACT	AAT	T	N	NonSyno	no
HCC2998	CHR15	33954549	C	A	36.11	RYR3	TTC	TTA	F	L	NonSyno	no
HCC2998	CHR16	57598971	A	G	46.9	GPR114	AAT	AGT	N	S	NonSyno	no
HCC2998	CHR19	47944655	C	A	50	SLC8A2	GAG	GAT	E	D	NonSyno	no
HCC2998	CHR21	41725611	C	G	59.09	DSCAM	GGG	CGG	G	R	NonSyno	no
HCC2998	CHR2	75720511	C	T	29.73	FAM176A	GAG	AAG	E	K	NonSyno	no
HCC2998	CHR3	129247834	G	T	55.34	RHO	ATG	ATT	M	I	NonSyno	no
HCC2998	CHR3	170198161	G	T	39.56	SLC7A14	GCC	GAC	A	D	NonSyno	no
HCC2998	CHR3	77666792	C	T	39.47	ROBO2	CCT	CTT	P	L	NonSyno	no
HCC2998	CHR4	158254041	G	T	51.85	GRIA2	AGA	ATA	R	I	NonSyno	no
HCC2998	CHR4	187455022	C	A	49.37	MTNR1A	GCC	TCC	A	S	NonSyno	no
HCC2998	CHR4	62845421	G	T	26.53	LPHN3	AAG	AAT	K	N	NonSyno	no
HCC2998	CHR5	140229419	G	A	38.24	PCDHA9	GAC	AAC	D	N	NonSyno	no
HCC2998	CHR5	140432010	A	C	38.83	PCDHB1	ATT	CTT	I	L	NonSyno	no
HCC2998	CHR5	140711812	G	A	43.07	PCDHGA1	GAC	AAC	D	N	NonSyno	no
HCC2998	CHR5	140723920	A	G	44	PCDHGA3	AAC	AGC	N	S	NonSyno	no
HCC2998	CHR5	140730151	A	C	37.5	PCDHGB1	GAA	GAC	E	D	NonSyno	no
HCC2998	CHR5	140745734	G	A	39.53	PCDHGA5	GAG	AAG	E	K	NonSyno	no
HCC2998	CHR5	140778146	G	T	34.21	PCDHGB5	AGA	ATA	R	I	NonSyno	no
HCC2998	CHR5	140778191	C	A	33.75	PCDHGB5	TCT	TAT	S	Y	NonSyno	no
HCC2998	CHR5	140788199	G	A	46.81	PCDHGB6	GAA	AAA	E	K	NonSyno	no
HCC2998	CHR5	140790045	C	T	22.73	PCDHGB6	ACG	ATG	T	M	NonSyno	no
HCC2998	CHR5	36037977	A	C	32.08	UGT3A2	TTT	TGT	F	C	NonSyno	no
HCC2998	CHR6	32497911	C	T	14.63	HLA-DRB5	GAC	AAC	D	N	NonSyno	no
HCC2998	CHR6	32782865	C	A	52.78	HLA-DOB	AGA	ATA	R	I	NonSyno	no
HCC2998	CHR7	150648020	C	T	15.15	KCNH2	GAC	AAC	D	N	NonSyno	no
HCC2998	CHR7	4153732	C	T	50.88	SDK1	CGC	TGC	R	C	NonSyno	no
HCC2998	CHR8	22020227	C	A	42.86	SFTPC	AGC	AGA	S	R	NonSyno	no
HCC2998	CHR8	42620299	G	A	50	CHRNA6	TCT	TTT	S	F	NonSyno	no
HCC2998	CHR8	72981304	G	A	51.95	TRPA1	GCT	GTT	A	V	NonSyno	no
HCC2998	CHR9	113449474	G	A	30.83	MUSK	GGC	GAC	G	D	NonSyno	no
HCC2998	CHR9	125273651	G	A	51.75	OR1J2	GAT	AAT	D	N	NonSyno	no
HCC2998	CHR9	138657020	C	A	53.12	KCNT1	TTC	TTA	F	L	NonSyno	no
HCC2998	CHRX	108641870	G	T	54.05	GUCY2F	TCT	TAT	S	Y	NonSyno	no
HCC2998	CHRX	153663684	G	A	51.43	ATP6AP1	GAA	AAA	E	K	NonSyno	no
HCT116	CHR1	110051329	C	T	40.62	AMIGO1	AGT	AAT	S	N	NonSyno	no
HCT116	CHR17	61615462	C	T	22.22	KCNH6	GCG	GTG	A	V	NonSyno	no
HCT116	CHR21	43524108	C	A	31.03	UMODL1	CCC	CAC	P	H	NonSyno	no
HCT116	CHR7	142881098	C	T	29.31	TAS2R39	ACT	ATT	T	I	NonSyno	no
HCT116	CHR7	143826492	G	A	26.32	OR2A14	TGC	TAC	C	Y	NonSyno	no
HCT116	CHRX	123556389	G	A	75	ODZ1	CGT	TGT	R	C	NonSyno	no
HCT15	CHR1	111215835	C	T	45	KCNA3	GAA	AAA	E	K	NonSyno	no
HCT15	CHR11	123777554	G	T	39.73	OR8D4	AGG	ATG	R	M	NonSyno	no
HCT15	CHR1	112524688	G	A	56.52	KCND3	CGC	TGC	R	C	NonSyno	no
HCT15	CHR11	4470815	A	T	19.4	OR52K2	AAA	AAT	K	N	NonSyno	no
HCT15	CHR11	4510309	C	A	31.71	OR52K1	CCC	CAC	P	H	NonSyno	no
HCT15	CHR11	4674039	A	G	36.78	OR51E1	ATC	GTC	I	V	NonSyno	no
HCT15	CHR11	4903983	T	C	40.85	OR51T1	TTA	TCA	L	S	NonSyno	no
HCT15	CHR1	155005154	A	T	48	DCST2	GTG	GAG	V	E	NonSyno	no
HCT15	CHR1	156821503	G	A	42.5	INSRR	GCG	GTG	A	V	NonSyno	no
HCT15	CHR1	157670257	A	C	48.65	FCRL3	CTG	CGG	L	R	NonSyno	no
HCT15	CHR1	158517774	A	G	36.54	OR6Y1	CTG	CCG	L	P	NonSyno	no
HCT15	CHR1	204939758	C	A	52.46	NFASC	CTG	ATG	L	M	NonSyno	no
HCT15	CHR12	110238475	C	A	54.55	TRPV4	CAG	CAT	Q	H	NonSyno	no
HCT15	CHR12	130648523	G	A	50	FZD10	GCC	ACC	A	T	NonSyno	no
HCT15	CHR1	248402931	G	A	12.9	OR2M4	CGT	CAT	R	H	NonSyno	no
HCT15	CHR15	25925326	C	A	63.77	ATP10A	GGT	TGT	G	C	NonSyno	no
HCT15	CHR15	33992001	A	G	47.73	RYR3	AGT	GGT	S	G	NonSyno	no
HCT15	CHR15	68609616	C	A	29.82	ITGA11	CGG	CTG	R	L	NonSyno	no
HCT15	CHR16	64984694	G	T	52	CDH11	CTC	ATC	L	I	NonSyno	no
HCT15	CHR17	27283236	G	A	15.15	SEZ6	CGC	TGC	R	C	NonSyno	no
HCT15	CHR17	3101462	A	G	39.19	OR1A2	TAT	TGT	Y	C	NonSyno	no
HCT15	CHR19	35940776	G	A	45.24	FFAR2	GCC	ACC	A	T	NonSyno	no
HCT15	CHR19	51728785	T	C	51.85	CD33	TTC	CTC	F	L	NonSyno	no
HCT15	CHR19	51960945	C	T	72.97	SIGLEC8	GGC	GAC	G	D	NonSyno	no
HCT15	CHR19	51994920	T	C	37.1	SIGLEC12	TAC	TGC	Y	C	NonSyno	no
HCT15	CHR19	54561787	C	T	46.3	VSTM1	AGC	AAC	S	N	NonSyno	no
HCT15	CHR19	8841798	G	A	40.23	OR2Z1	ATG	ATA	M	I	NonSyno	no
HCT15	CHR20	3675418	G	A	46.15	SIGLEC1	CGC	TGC	R	C	NonSyno	no
HCT15	CHR20	44669099	G	A	31.08	SLC12A5	GGC	AGC	G	S	NonSyno	no
HCT15	CHR21	35821622	C	A	59.09	KCNE1	AGG	ATG	R	M	NonSyno	no
HCT15	CHR21	41550871	A	T	62.5	DSCAM	ATC	AAC	I	N	NonSyno	no
HCT15	CHR22	32445975	G	A	27.78	SLC5A1	GCA	ACA	A	T	NonSyno	no
HCT15	CHR2	28825755	G	T	49.25	PLB1	GGA	GTA	G	V	NonSyno	no
HCT15	CHR2	75720507	C	T	47.06	FAM176A	AGG	AAG	R	K	NonSyno	no
HCT15	CHR3	26751348	T	C	27.27	LRRC3B	CTT	CCT	L	P	NonSyno	no
HCT15	CHR3	38739405	T	C	35.14	SCN10A	GAC	GGC	D	G	NonSyno	no
HCT15	CHR3	4752151	T	A	42.86	ITPR1	ATT	AAT	I	N	NonSyno	no
HCT15	CHR3	77666812	C	A	38.33	ROBO2	CAG	AAG	Q	K	NonSyno	no
HCT15	CHR4	126240201	G	T	30.36	FAT4	GTT	TTT	V	F	NonSyno	no
HCT15	CHR4	126240349	T	C	44.64	FAT4	GTA	GCA	V	A	NonSyno	no
HCT15	CHR4	3768691	G	A	66.67	ADRA2C	GGG	AGG	G	R	NonSyno	no
HCT15	CHR4	8951529	C	A	53.85	LOC650293	TCT	TAT	S	Y	NonSyno	no
HCT15	CHR5	139231285	C	T	29.41	NRG2	CGG	CAG	R	Q	NonSyno	no
HCT15	CHR5	140175940	T	C	36.67	PCDHA2	GTG	GCG	V	A	NonSyno	no
HCT15	CHR5	140308437	G	A	15.12	PCDHAC1	GTG	ATG	V	M	NonSyno	no
HCT15	CHR5	140724192	C	T	71.23	PCDHGA3	CGG	TGG	R	W	NonSyno	no
HCT15	CHR5	140768157	A	G	39.29	PCDHGB4	AAT	GAT	N	D	NonSyno	no
HCT15	CHR5	140779737	G	T	41.67	PCDHGB5	CAG	CAT	Q	H	NonSyno	no
HCT15	CHR6	150211095	G	T	39.66	RAET1E	ACC	AAC	T	N	NonSyno	no
HCT15	CHR6	160543068	C	A	11.32	SLC22A1	CCC	CAC	P	H	NonSyno	no
HCT15	CHR6	35782382	C	T	53.85	LHFPL5	CGG	TGG	R	W	NonSyno	no
HCT15	CHR7	143701510	T	G	25	OR6B1	TGC	GGC	C	G	NonSyno	no
HCT15	CHR8	122640965	C	G	65.22	HAS2	GAT	CAT	D	H	NonSyno	no
HCT15	CHR8	124992753	C	A	28.26	FER1L6	CCC	CAC	P	H	NonSyno	no
HCT15	CHR8	2876098	C	A	18.64	CSMD1	GCT	TCT	A	S	NonSyno	no
HCT15	CHRX	78010635	G	A	21.74	LPAR4	TGT	TAT	C	Y	NonSyno	no
KM12	CHR11	117869548	A	G	37.31	IL10RA	AAC	AGC	N	S	NonSyno	no
KM12	CHR11	5969241	A	G	48.78	OR56A3	TAC	TGC	Y	C	NonSyno	no
KM12	CHR1	26527451	C	T	26.56	CATSPER4	ACG	ATG	T	M	NonSyno	no
KM12	CHR1	53556307	G	T	60	SLC1A7	GAC	GAA	D	E	NonSyno	no
KM12	CHR1	55473921	G	T	61.54	BSND	GCT	TCT	A	S	NonSyno	no
KM12	CHR16	23203689	C	T	23.73	SCNN1G	TCC	TTC	S	F	NonSyno	no
KM12	CHR21	31538850	T	C	14.58	CLDN17	CAG	CGG	Q	R	NonSyno	no
KM12	CHR2	166179853	G	A	56.41	SCN2A	CGG	CAG	R	Q	NonSyno	no
KM12	CHR8	105360848	G	T	67.31	TM7SF4	AGC	ATC	S	I	NonSyno	no
LIM1215	CHR11	6261784	G	A	44.19	CNGA4	GCC	ACC	A	T	NonSyno	no
LIM1215	CHR12	56847422	C	T	54.17	MIP	GTG	ATG	V	M	NonSyno	no
LIM1215	CHR2	125521361	C	T	28	CNTNAP5	CGT	TGT	R	C	NonSyno	no
LIM1215	CHR3	52558335	A	G	44.44	STAB1	GAC	GGC	D	G	NonSyno	no
LIM1215	CHR5	140167265	G	A	75	PCDHA1	GTG	ATG	V	M	NonSyno	no
LIM1215	CHR6	32629876	T	C	25.71	HLA-DQB1	ACC	GCC	T	A	NonSyno	no
LIM2405	CHR11	17483216	C	T	46.15	ABCC8	GAC	AAC	D	N	NonSyno	no
LIM2405	CHR15	35044938	C	G	35.48	GJD2	TGC	TCC	C	S	NonSyno	no
LIM2405	CHR15	66223208	T	C	39.58	MEGF11	AAT	AGT	N	S	NonSyno	no
LIM2405	CHR19	55349057	G	T	31.03	KIR2DS4	GCC	TCC	A	S	NonSyno	no
LIM2405	CHR2	99013074	C	T	40.58	CNGA3	CGC	TGC	R	C	NonSyno	no
LIM2405	CHR3	11061990	C	T	34.62	SLC6A1	GCT	GTT	A	V	NonSyno	no
LIM2405	CHR5	140208329	G	A	35.29	PCDHA6	GGC	GAC	G	D	NonSyno	no
LIM2405	CHR5	140731145	G	A	45.76	PCDHGB1	GAC	AAC	D	N	NonSyno	no
LIM2405	CHR5	7709419	G	T	48.72	ADCY2	GAG	GAT	E	D	NonSyno	no
LOVO	CHR10	20568717	A	G	57.45	PLXDC2	AAA	AGA	K	R	NonSyno	no
LOVO	CHR11	18759457	G	A	44.64	PTPN5	CGG	TGG	R	W	NonSyno	no
LOVO	CHR1	160106160	G	A	53.33	ATP1A2	GGG	AGG	G	R	NonSyno	no
LOVO	CHR1	162741981	T	G	18.92	DDR2	TTC	GTC	F	V	NonSyno	no
LOVO	CHR1	179521760	G	A	20.59	NPHS2	GCG	GTG	A	V	NonSyno	no
LOVO	CHR1	205238172	A	C	23.08	TMCC2	GAC	GCC	D	A	NonSyno	no
LOVO	CHR12	110232160	C	T	72.22	TRPV4	GCC	ACC	A	T	NonSyno	no
LOVO	CHR12	130648223	G	A	38.46	FZD10	GTG	ATG	V	M	NonSyno	no
LOVO	CHR12	75444952	G	A	67.44	KCNC2	ACG	ATG	T	M	NonSyno	no
LOVO	CHR1	34117960	C	T	45.71	CSMD2	GTC	ATC	V	I	NonSyno	no
LOVO	CHR13	99378395	G	A	41.38	SLC15A1	TCG	TTG	S	L	NonSyno	no
LOVO	CHR15	90021130	C	T	67.57	RHCG	GGT	AGT	G	S	NonSyno	no
LOVO	CHR15	90023579	C	T	65.12	RHCG	GTG	ATG	V	M	NonSyno	no
LOVO	CHR16	61823342	A	G	45	CDH8	ATT	ACT	I	T	NonSyno	no
LOVO	CHR16	68405883	G	T	31.58	SMPD3	CTG	ATG	L	M	NonSyno	no
LOVO	CHR17	62034583	A	C	18.52	SCN4A	GTG	GGG	V	G	NonSyno	no
LOVO	CHR18	10759494	G	T	50	FAM38B	CCT	CAT	P	H	NonSyno	no
LOVO	CHR19	36336686	C	T	70	NPHS1	GTG	ATG	V	M	NonSyno	no
LOVO	CHR19	39015994	G	A	50	RYR1	CGC	CAC	R	H	NonSyno	no
LOVO	CHR19	51918509	T	C	35.29	SIGLEC10	CAC	CGC	H	R	NonSyno	no
LOVO	CHR19	5225824	G	A	47.37	PTPRS	ACC	ATC	T	I	NonSyno	no
LOVO	CHR2	141232868	A	G	40.91	LRP1B	ATT	ACT	I	T	NonSyno	no
LOVO	CHR2	44508600	C	T	63.41	SLC3A1	CGG	TGG	R	W	NonSyno	no
LOVO	CHR2	97308590	T	G	28.12	FER1L5	GTG	GGG	V	G	NonSyno	no
LOVO	CHR3	100275616	A	G	27.27	TMEM45A	GAG	GGG	E	G	NonSyno	no
LOVO	CHR3	10974934	T	G	17.95	SLC6A11	GTG	GGG	V	G	NonSyno	no
LOVO	CHR5	113808766	G	A	32.2	KCNN2	GCC	ACC	A	T	NonSyno	no
LOVO	CHR5	140572948	G	A	66.67	PCDHB10	GCG	ACG	A	T	NonSyno	no
LOVO	CHR5	140735221	T	C	61.11	PCDHGA4	TTT	CTT	F	L	NonSyno	no
LOVO	CHR5	140790021	C	T	65.22	PCDHGB6	TCT	TTT	S	F	NonSyno	no
LOVO	CHR7	143807337	T	C	33.05	OR2A2	CTC	CCC	L	P	NonSyno	no
LOVO	CHR7	143826941	G	A	45.45	OR2A14	GTG	ATG	V	M	NonSyno	no
LOVO	CHR8	113277804	T	G	22.5	CSMD3	GAC	GCC	D	A	NonSyno	no
LOVO	CHR9	2718284	T	C	100	KCNV2	CTG	CCG	L	P	NonSyno	no
RKO	CHR10	87407105	G	A	53.62	GRID1	CGG	TGG	R	W	NonSyno	no
RKO	CHR11	4510740	G	A	37.88	OR52K1	GTG	ATG	V	M	NonSyno	no
RKO	CHR1	158390292	C	T	39.39	OR10K2	CGT	CAT	R	H	NonSyno	no
RKO	CHR11	5969339	T	C	31.91	OR56A3	TTC	CTC	F	L	NonSyno	no
RKO	CHR11	6190950	A	G	36.73	OR52B2	TCA	CCA	S	P	NonSyno	no
RKO	CHR11	8161677	G	A	34.04	RIC3	CCT	CTT	P	L	NonSyno	no
RKO	CHR1	248569840	A	G	38.2	OR2T1	TAC	TGC	Y	C	NonSyno	no
RKO	CHR12	56625210	G	A	43.4	SLC39A5	GGG	GAG	G	E	NonSyno	no
RKO	CHR15	34102741	A	T	53.52	RYR3	CAG	CTG	Q	L	NonSyno	no
RKO	CHR15	85464256	G	A	51.67	SLC28A1	GCC	ACC	A	T	NonSyno	no
RKO	CHR18	13645376	T	C	50	C18ORF1	TTT	TCT	F	S	NonSyno	no
RKO	CHR19	47935624	G	A	53.06	SLC8A2	ACG	ATG	T	M	NonSyno	no
RKO	CHR19	52004638	C	A	53.73	SIGLEC12	GGG	GTG	G	V	NonSyno	no
RKO	CHR19	54722273	A	G	26.09	LILRB3	GTG	GCG	V	A	NonSyno	no
RKO	CHR3	134851802	C	T	37.5	EPHB1	ACC	ATC	T	I	NonSyno	no
RKO	CHR3	183823739	A	G	25	HTR3E	AGT	GGT	S	G	NonSyno	no
RKO	CHR5	140208804	C	A	34.38	PCDHA6	GAC	GAA	D	E	NonSyno	no
RKO	CHR5	140237092	G	A	45.45	PCDHA10	GCC	ACC	A	T	NonSyno	no
RKO	CHR6	167711547	G	A	42.86	UNC93A	GGC	GAC	G	D	NonSyno	no
RKO	CHR7	100346070	C	A	32.2	ZAN	CCT	CAT	P	H	NonSyno	no
RKO	CHR7	119914868	G	A	61.84	KCND2	CGT	CAT	R	H	NonSyno	no
RKO	CHR9	115925105	G	A	24.19	SLC31A2	GTA	ATA	V	I	NonSyno	no
RW2982	CHR1	210637908	G	A	35.71	HHAT	GTG	ATG	V	M	NonSyno	no
RW2982	CHR12	55524390	G	T	37.5	OR9K2	GTC	TTC	V	F	NonSyno	no
RW2982	CHR21	22658690	A	G	41.46	NCAM2	AGC	GGC	S	G	NonSyno	no
RW2982	CHR6	132859814	A	G	78.12	TAAR9	GAT	GGT	D	G	NonSyno	no
RW2982	CHR7	129847800	C	G	31.58	C7ORF45	CCT	CGT	P	R	NonSyno	no
RW7213	CHR1	45251861	A	G	40	BEST4	CTG	CCG	L	P	NonSyno	no
RW7213	CHRX	108636151	G	A	100	GUCY2F	ACG	ATG	T	M	NonSyno	no
SKCO1	CHR11	124096271	A	G	34.38	OR8G2	ACT	GCT	T	A	NonSyno	no
SKCO1	CHR11	57995965	A	C	43.18	OR10Q1	GTG	GGG	V	G	NonSyno	no
SKCO1	CHR12	126139057	C	A	23.33	TMEM132B	CCT	CAT	P	H	NonSyno	no
SKCO1	CHR12	50348094	C	T	32.56	AQP2	CTC	TTC	L	F	NonSyno	no
SKCO1	CHR14	70634892	G	A	84.48	SLC8A3	GCC	GTC	A	V	NonSyno	no
SKCO1	CHR15	34072533	G	A	23.53	RYR3	GAG	AAG	E	K	NonSyno	no
SKCO1	CHR18	28736037	G	A	94.29	DSC1	TCG	TTG	S	L	NonSyno	no
SKCO1	CHR3	142681430	G	T	36.54	PAQR9	CCG	CAG	P	Q	NonSyno	no
SW1116	CHR11	55135904	T	G	32.86	OR4A15	CTT	CGT	L	R	NonSyno	no
SW1116	CHR1	34076683	C	T	37.5	CSMD2	GAC	AAC	D	N	NonSyno	no
SW1116	CHR15	50339615	G	A	14.04	ATP8B4	CCA	CTA	P	L	NonSyno	no
SW1116	CHR16	31426274	G	C	28.21	ITGAD	GTG	CTG	V	L	NonSyno	no
SW1116	CHR19	36330427	A	C	17.07	NPHS1	GAT	GAG	D	E	NonSyno	no
SW1116	CHR2	135625196	G	T	44.64	ACMSD	ATG	ATT	M	I	NonSyno	no
SW1116	CHR2	167327158	A	C	17.54	SCN7A	TTG	GTG	L	V	NonSyno	no
SW403	CHR14	42356481	G	A	100	LRFN5	CGA	CAA	R	Q	NonSyno	no
SW403	CHR16	21215425	G	T	27.78	ZP2	CAT	AAT	H	N	NonSyno	no
SW403	CHR2	51255164	A	T	50	NRXN1	CTG	CAG	L	Q	NonSyno	no
SW403	CHR2	75276707	G	T	25.64	TACR1	TCC	TAC	S	Y	NonSyno	no
SW403	CHR5	113740450	T	A	32.5	KCNN2	TTT	ATT	F	I	NonSyno	no
SW403	CHR5	32724913	C	A	47.62	NPR3	AAC	AAA	N	K	NonSyno	no
SW403	CHR5	32724918	C	A	28.57	NPR3	TCT	TAT	S	Y	NonSyno	no
SW403	CHR9	140773579	G	T	18.46	CACNA1B	GAT	TAT	D	Y	NonSyno	no
SW480	CHR11	4928837	A	G	36	OR51A7	ACC	GCC	T	A	NonSyno	no
SW480	CHR1	157666108	A	C	24.44	FCRL3	GTG	GGG	V	G	NonSyno	no
SW480	CHR1	248224396	G	T	55.32	OR2L3	AGA	ATA	R	I	NonSyno	no
SW480	CHR12	59274471	T	A	35.29	LRIG3	ATC	TTC	I	F	NonSyno	no
SW48	CHR1	110754542	G	A	44.83	KCNC4	GAA	AAA	E	K	NonSyno	no
SW48	CHR11	119031790	C	T	25	ABCG4	CGT	TGT	R	C	NonSyno	no
SW48	CHR11	18159425	C	A	41.67	MRGPRX3	CTC	ATC	L	I	NonSyno	no
SW48	CHR1	48699341	G	A	65	SLC5A9	GTG	ATG	V	M	NonSyno	no
SW48	CHR16	1129574	G	T	51.52	SSTR5	GGC	TGC	G	C	NonSyno	no
SW48	CHR16	1250494	C	T	43.75	CACNA1H	CGC	TGC	R	C	NonSyno	no
SW48	CHR16	30529997	G	A	35.71	ITGAL	AGC	AAC	S	N	NonSyno	no
SW48	CHR16	31371027	C	A	44.44	ITGAX	CCA	CAA	P	Q	NonSyno	no
SW48	CHR2	130911857	C	T	52.83	SMPD4	CGC	CAC	R	H	NonSyno	no
SW48	CHR2	165948947	T	G	43.55	SCN3A	ACC	CCC	T	P	NonSyno	no
SW48	CHR3	38651375	T	C	60	SCN5A	AGC	GGC	S	G	NonSyno	no
SW48	CHR4	126241210	A	G	54.84	FAT4	TAC	TGC	Y	C	NonSyno	no
SW48	CHR5	140182332	T	G	14.75	PCDHA3	GTG	GGG	V	G	NonSyno	no
SW48	CHR5	140627098	C	T	55.71	PCDHB15	CCG	CTG	P	L	NonSyno	no
SW48	CHR5	149581922	G	T	65.91	SLC6A7	GCT	TCT	A	S	NonSyno	no
SW48	CHR5	150911396	C	T	57.89	FAT2	CGT	CAT	R	H	NonSyno	no
SW48	CHR5	19483520	C	T	49.25	CDH18	GCG	ACG	A	T	NonSyno	no
SW48	CHR6	146350799	C	T	44	GRM1	GCC	GTC	A	V	NonSyno	no
SW48	CHR6	24580111	C	G	45.45	KIAA0319	TTG	TTC	L	F	NonSyno	no
SW48	CHR7	87912231	G	A	55.56	STEAP4	CGT	TGT	R	C	NonSyno	no
SW48	CHR8	53853420	T	C	19.23	NPBWR1	CTC	CCC	L	P	NonSyno	no
SW48	CHR9	125315635	A	T	46.38	OR1N2	ATC	TTC	I	F	NonSyno	no
SW48	CHRX	123525972	T	C	42.11	ODZ1	GAC	GGC	D	G	NonSyno	no
SW48	CHRX	130409179	C	T	45.45	IGSF1	GGG	GAG	G	E	NonSyno	no
SW48	CHRX	2853021	A	T	45.65	ARSE	GTC	GAC	V	D	NonSyno	no
SW48	CHRX	49079188	A	G	48.39	CACNA1F	ATC	ACC	I	T	NonSyno	no
SW48	CHRX	70148825	C	T	40.74	SLC7A3	AGC	AAC	S	N	NonSyno	no
SW620	CHR1	160784346	T	G	46.67	LY9	ATT	ATG	I	M	NonSyno	no
SW620	CHR20	3678570	G	A	25.71	SIGLEC1	ACC	ATC	T	I	NonSyno	no
SW620	CHR6	97246799	C	T	53.85	GPR63	CGG	CAG	R	Q	NonSyno	no
SW620	CHRX	10188839	C	A	36.26	CLCN4	ACA	AAA	T	K	NonSyno	no
SW837	CHR11	117332199	G	A	36.89	DSCAML1	CGG	TGG	R	W	NonSyno	no
SW837	CHR11	56086011	G	A	57.14	OR8K3	GTG	ATG	V	M	NonSyno	no
SW837	CHR7	3681717	G	T	38.89	SDK1	AAG	AAT	K	N	NonSyno	no
SW948	CHR11	5345299	G	C	84.62	OR51B2	CCT	GCT	P	A	NonSyno	no
SW948	CHR15	55972694	C	T	100	PRTG	CGC	CAC	R	H	NonSyno	no
T84	CHR11	123894378	T	A	68.18	OR10G9	ATC	AAC	I	N	NonSyno	no
T84	CHR11	5411170	G	A	47.73	OR51M1	TGT	TAT	C	Y	NonSyno	no
T84	CHR2	166027010	T	C	44.74	SCN3A	ACC	GCC	T	A	NonSyno	no
CACO2	CHR14	23524363	G	GG	38.89	CDH24	-	-	-	-	InDel	yes
CACO2	CHR19	54676754	G	GGGAA	16.67	TMC4	-	-	-	-	InDel	yes
CACO2	CHR8	27516295	A	AGA	33.33	SCARA3	-	-	-	-	InDel	yes
CACO2	CHR9	5811126	G	GAGC	42.86	ERMP1	-	-	-	-	InDel	yes
COLO205	CHR11	57268783	G	GTG	37.5	SLC43A1	-	-	-	-	InDel	yes
COLO205	CHR19	41743939	C	CC	22.22	AXL	-	-	-	-	InDel	yes
COLO205	CHR4	30725829	G	GCATG	15.15	PCDH7	-	-	-	-	InDel	yes
COLO205	CHR9	111853309	T	TCT	13.79	C9orf5	-	-	-	-	InDel	yes
HCC2998	CHR10	105209356	CAG	C	43.33	CALHM2	-	-	-	-	InDel	yes
HCT116	CHR1	156354355	C	CC	21.28	RHBG	-	-	-	-	InDel	yes
HCT116	CHR11	60703977	CC	C	50	TMEM132A	-	-	-	-	InDel	yes
HCT116	CHR12	57567701	C	CC	33.33	LRP1	-	-	-	-	InDel	yes
HCT116	CHR12	7301643	CC	C	34.78	CLSTN3	-	-	-	-	InDel	yes
HCT116	CHR1	35250498	GG	G	30.56	GJB3	-	-	-	-	InDel	yes
HCT116	CHR14	23523734	G	GG	20.83	CDH24	-	-	-	-	InDel	yes
HCT116	CHR1	44084781	A	AA	33.33	PTPRF	-	-	-	-	InDel	yes
HCT116	CHR16	68835768	GG	G	24.07	CDH1	-	-	-	-	InDel	yes
HCT116	CHR17	56448302	GG	G	67.44	RNF43	-	-	-	-	InDel	yes
HCT116	CHR19	52034556	G	GTG	50	SIGLEC6	-	-	-	-	InDel	yes
HCT116	CHR2	230911099	TCTTCT	T	32.26	SLC16A14	-	-	-	-	InDel	yes
HCT116	CHR3	53760966	CC	C	37.35	CACNA1D	-	-	-	-	InDel	yes
HCT116	CHR5	1403170	GG	G	85.71	SLC6A3	-	-	-	-	InDel	yes
HCT116	CHR7	47869147	AA	A	43.75	PKD1L1	-	-	-	-	InDel	yes
HCT116	CHR9	74360136	T	TT	23.53	TMEM2	-	-	-	-	InDel	yes
HCT15	CHR12	57603947	C	CC	23.08	LRP1	-	-	-	-	InDel	yes
HCT15	CHR17	1631225	T	TT	20	WDR81	-	-	-	-	InDel	yes
HCT15	CHR17	42153280	CC	C	40.62	G6PC3	-	-	-	-	InDel	yes
HCT15	CHR20	4850575	GGG	G	34.48	SLC23A2	-	-	-	-	InDel	yes
HCT15	CHR3	14513791	TT	T	45.16	SLC6A6	-	-	-	-	InDel	yes
HCT15	CHR3	184071145	T	TGGGCT	23.08	CLCN2	-	-	-	-	InDel	yes
HCT15	CHR5	76128977	GG	G	24.05	F2RL1	-	-	-	-	InDel	yes
HCT15	CHR6	149395147	CC	C	45.33	UST	-	-	-	-	InDel	yes
HT29	CHR16	88782164	G	GCG	30	FAM38A	-	-	-	-	InDel	yes
HT29	CHR19	42879966	T	TTGTGC	12.5	MEGF8	-	-	-	-	InDel	yes
KM12	CHR11	66133905	CT	C	16.67	SLC29A2	-	-	-	-	InDel	yes
KM12	CHR1	227071476	G	GCGGCG	17.39	PSEN2	-	-	-	-	InDel	yes
KM12	CHR12	57603947	C	CC	23.53	LRP1	-	-	-	-	InDel	yes
KM12	CHR12	94691191	T	TA	34.78	PLXNC1	-	-	-	-	InDel	yes
KM12	CHR12	94976263	C	CC	22.73	TMCC3	-	-	-	-	InDel	yes
KM12	CHR1	45292631	GG	G	27.94	PTCH2	-	-	-	-	InDel	yes
KM12	CHR14	71443764	GT	G	54.29	PCNX	-	-	-	-	InDel	yes
KM12	CHR19	41744389	CC	C	55.56	AXL	-	-	-	-	InDel	yes
KM12	CHR19	49458978	GA	GGA	80	BAX	-	-	-	-	InDel	yes
KM12	CHR1	9667818	T	TCT	25	TMEM201	-	-	-	-	InDel	yes
KM12	CHR2	203407127	AA	A	71.43	BMPR2	-	-	-	-	InDel	yes
KM12	CHR3	184073514	GG	G	50	CLCN2	-	-	-	-	InDel	yes
KM12	CHR4	1019073	CAC	C	62.5	FGFRL1	-	-	-	-	InDel	yes
KM12	CHR5	140263185	GG	G	57.14	PCDHA13	-	-	-	-	InDel	yes
KM12	CHR5	140764780	C	CC	52.94	PCDHGA7	-	-	-	-	InDel	yes
KM12	CHR6	128302318	A	AA	27.27	PTPRK	-	-	-	-	InDel	yes
KM12	CHR6	160485495	G	GG	63.89	IGF2R	-	-	-	-	InDel	yes
KM12	CHR7	73184149	C	CGTCAA	27.27	CLDN3	-	-	-	-	InDel	yes
KM12	CHR8	145689666	CC	C	90.62	CYHR1	-	-	-	-	InDel	yes
KM12	CHRX	37312618	C	CCC	81.82	PRRG1	-	-	-	-	InDel	yes
LIM1215	CHR1	208315793	G	GG	25	PLXNA2	-	-	-	-	InDel	yes
LIM1215	CHR12	57603946	CC	C	50	LRP1	-	-	-	-	InDel	yes
LIM1215	CHR14	95669435	TT	T	60	CLMN	-	-	-	-	InDel	yes
LIM1215	CHR15	65703481	CT	C	44.44	IGDCC4	-	-	-	-	InDel	yes
LIM1215	CHR17	42268039	CC	C	43.59	TMUB2	-	-	-	-	InDel	yes
LIM1215	CHR3	48666133	CC	C	53.85	SLC26A6	-	-	-	-	InDel	yes
LIM1215	CHR4	1019075	C	CAC	37.5	FGFRL1	-	-	-	-	InDel	yes
LIM1215	CHR4	30726094	AA	A	45	PCDH7	-	-	-	-	InDel	yes
LIM1215	CHR4	55156530	G	GCTGTG	15.79	PDGFRA	-	-	-	-	InDel	yes
LIM1215	CHR9	74360136	T	TT	80	TMEM2	-	-	-	-	InDel	yes
LIM2405	CHR10	125805505	TT	T	56.41	CHST15	-	-	-	-	InDel	yes
LIM2405	CHR10	125805650	GG	G	72.22	CHST15	-	-	-	-	InDel	yes
LIM2405	CHR1	116930023	G	GG	27.59	ATP1A1	-	-	-	-	InDel	yes
LIM2405	CHR15	73581576	C	CC	66.67	NEO1	-	-	-	-	InDel	yes
LIM2405	CHR20	10625848	CC	C	32.88	JAG1	-	-	-	-	InDel	yes
LIM2405	CHR20	30737497	C	CC	46.15	TM9SF4	-	-	-	-	InDel	yes
LIM2405	CHR2	187521091	G	GG	25	ITGAV	-	-	-	-	InDel	yes
LIM2405	CHR2	202900599	TG	T	19.05	FZD7	-	-	-	-	InDel	yes
LIM2405	CHR3	172046795	CA	CACTGCA	23.08	FNDC3B	-	-	-	-	InDel	yes
LIM2405	CHR3	49935638	GG	G	36.67	MST1R	-	-	-	-	InDel	yes
LIM2405	CHR6	111587368	TT	T	100	KIAA1919	-	-	-	-	InDel	yes
LIM2405	CHR8	28385236	G	GG	66.67	FZD3	-	-	-	-	InDel	yes
LOVO	CHR11	14880753	TAAAAA	TAAAA	60.87	PDE3B	-	-	-	-	InDel	yes
LOVO	CHR11	57185345	CTTTTT	CTTTTTT	48.89	SLC43A3	-	-	-	-	InDel	yes
LOVO	CHR1	160389124	GCCCC	GCCC	50	VANGL2	-	-	-	-	InDel	yes
LOVO	CHR1	212548596	CTTTTTTT	CTTTTTTTT	48.28	TMEM206	-	-	-	-	InDel	yes
LOVO	CHR12	58140476	TCAACAA	TCAA	50	TSPAN31	-	-	-	-	InDel	yes
LOVO	CHR12	83444731	CAAAAAAA	CAAAAAA	46.67	TMTC2	-	-	-	-	InDel	yes
LOVO	CHR16	66603929	GTTTTTTTT	GTTTTTTT	62.16	CMTM1	-	-	-	-	InDel	yes
LOVO	CHR17	29185288	TAAAAAAA	TAAAAAA	60.87	ATAD5	-	-	-	-	InDel	yes
LOVO	CHR19	11221403	TG	T	46.15	LDLR	-	-	-	-	InDel	yes
LOVO	CHR20	3215424	CAAAAAAA	CAAAAAA	47.37	SLC4A11	-	-	-	-	InDel	yes
LOVO	CHR21	45837906	GCCCCCC	GCCCCC	71.43	TRPM2	-	-	-	-	InDel	yes
LOVO	CHR2	148683685	TAAAAAAAA	TAAAAAAA	100	ACVR2A	-	-	-	-	InDel	yes
LOVO	CHR2	203420129	GAAAAAAA	GAAAAAA	55.77	BMPR2	-	-	-	-	InDel	yes
LOVO	CHR22	20130521	GCCCCCC	GCCCCC	100	ZDHHC8	-	-	-	-	InDel	yes
LOVO	CHR22	20132875	TAAGAAG	TAAG	40.91	ZDHHC8	-	-	-	-	InDel	yes
LOVO	CHR3	172114964	GAGAAGAAG	GAGAAG	42.86	FNDC3B	-	-	-	-	InDel	yes
LOVO	CHR4	151509210	ATTTTTTT	ATTTTTT	42.86	LRBA	-	-	-	-	InDel	yes
LOVO	CHR5	140720904	ATTTTTT	ATTTTT	35.29	PCDHGA2	-	-	-	-	InDel	yes
LOVO	CHR6	111587360	ATTTTTTTTT	ATTTTTTTT	46.94	KIAA1919	-	-	-	-	InDel	yes
LOVO	CHR7	97766671	CTGTGTGTGTG	CTGTGTGTG	19.57	LMTK2	-	-	-	-	InDel	yes
LOVO	CHR9	131112834	TCCCCC	TCCCC	43.75	SLC27A4	-	-	-	-	InDel	yes
LOVO	CHR9	5801291	GTTTTTTTT	GTTTTTTT	100	ERMP1	-	-	-	-	InDel	yes
LOVO	CHRX	37312605	ACCCC	ACCCCCC	87.5	PRRG1	-	-	-	-	InDel	yes
RKO	CHR11	125880259	TG	T	45	CDON	-	-	-	-	InDel	yes
RKO	CHR1	160063819	GTG	G	40.74	IGSF8	-	-	-	-	InDel	yes
RKO	CHR1	160393932	GG	G	40.82	VANGL2	-	-	-	-	InDel	yes
RKO	CHR11	69934049	CC	C	55.56	ANO1	-	-	-	-	InDel	yes
RKO	CHR12	12303944	TT	T	51.35	LRP6	-	-	-	-	InDel	yes
RKO	CHR1	27428611	GG	G	50	SLC9A1	-	-	-	-	InDel	yes
RKO	CHR17	7324623	C	CC	23.53	SPEM1	-	-	-	-	InDel	yes
RKO	CHR19	51135703	CTGC	C	26.32	SYT3	-	-	-	-	InDel	yes
RKO	CHR20	10630972	CC	C	45	JAG1	-	-	-	-	InDel	yes
RKO	CHR20	4850575	GGG	G	83.33	SLC23A2	-	-	-	-	InDel	yes
RKO	CHR21	43697013	A	AATTA	13.04	ABCG1	-	-	-	-	InDel	yes
RKO	CHR2	203420135	AA	A	97.37	BMPR2	-	-	-	-	InDel	yes
RKO	CHR3	172365832	T	TT	30.51	NCEH1	-	-	-	-	InDel	yes
RKO	CHR3	183669316	GGA	G	15	ABCC5	-	-	-	-	InDel	yes
RKO	CHR3	48698230	TCT	T	28.12	CELSR3	-	-	-	-	InDel	yes
RKO	CHR4	1019073	CAC	C	100	FGFRL1	-	-	-	-	InDel	yes
RKO	CHR4	187532799	A	AA	51.52	FAT1	-	-	-	-	InDel	yes
RKO	CHR8	145689667	C	CC	31.25	CYHR1	-	-	-	-	InDel	yes
RKO	CHR8	22262236	CTGCTGC	C	89.47	SLC39A14	-	-	-	-	InDel	yes
RW2982	CHR11	5475021	GTTT	GT	100	OR51I2	-	-	-	-	InDel	yes
RW2982	CHR16	19126043	TCTCCTC	TCTC	33.33	ITPRIPL2	-	-	-	-	InDel	yes
RW2982	CHR16	88787607	CCTTCTTC	CCTTC	64.29	FAM38A	-	-	-	-	InDel	yes
RW7213	CHR16	88787607	CCTTCTTC	CCTTC	100	FAM38A	-	-	-	-	InDel	yes
SKCO1	CHR19	36230499	CAG	C	25.64	IGFLR1	-	-	-	-	InDel	yes
SW1116	CHR5	140772898	GCCCC	GCCC	40.43	PCDHGA8	-	-	-	-	InDel	yes
SW480	CHR11	5474927	A	AC	19.35	OR51I2	-	-	-	-	InDel	yes
SW480	CHR1	160327026	G	GAATCG	25	NCSTN	-	-	-	-	InDel	yes
SW480	CHR1	29631319	A	AC	27.27	PTPRU	-	-	-	-	InDel	yes
SW480	CHR1	44086146	C	CA	50	PTPRF	-	-	-	-	InDel	yes
SW480	CHR19	17441667	TT	T	16	ANO8	-	-	-	-	InDel	yes
SW480	CHR5	159344459	G	GAA	8.89	ADRA1B	-	-	-	-	InDel	yes
SW48	CHR1	100534121	CTTTTTTTT	CTTTTTTT	56.25	HIAT1	-	-	-	-	InDel	yes
SW48	CHR1	109801512	GCCTCCTCCTCC	GCCTCCTCC	43.24	CELSR2	-	-	-	-	InDel	yes
SW48	CHR11	5474927	A	AC	19.35	OR51I2	-	-	-	-	InDel	yes
SW48	CHR1	156255497	GCCCCCCC	GCCCCCC	47.37	TMEM79	-	-	-	-	InDel	yes
SW48	CHR1	16462198	CGGGGGG	CGGGGG	57.14	EPHA2	-	-	-	-	InDel	yes
SW48	CHR11	73101831	GCCCCCC	GCCCCC	41.94	RELT	-	-	-	-	InDel	yes
SW48	CHR11	76372197	TCCCCC	TCCCCCC	36	LRRC32	-	-	-	-	InDel	yes
SW48	CHR11	85342821	GAAAAAAA	GAAAAAA	54.29	TMEM126B	-	-	-	-	InDel	yes
SW48	CHR12	102108337	GTTTTTTTT	GTTTTTTT	47.06	CHPT1	-	-	-	-	InDel	yes
SW48	CHR12	21355480	TAAAAAA	TAAAAA	58.18	SLCO1B1	-	-	-	-	InDel	yes
SW48	CHR12	26553091	CA	CAA	38.1	ITPR2	-	-	-	-	InDel	yes
SW48	CHR13	20717071	GCTCTCTCTCT	GCTCTCTCT	37.5	GJA3	-	-	-	-	InDel	yes
SW48	CHR1	32202283	AAAGAAGAAG	AAAGAAG	45.45	BAI2	-	-	-	-	InDel	yes
SW48	CHR1	32222151	CGGGGGG	CGGGGG	55.56	BAI2	-	-	-	-	InDel	yes
SW48	CHR14	23517513	CGGGGGGG	CGGGGG	50	CDH24	-	-	-	-	InDel	yes
SW48	CHR15	65676731	TGGGGG	TGGGG	55.32	IGDCC4	-	-	-	-	InDel	yes
SW48	CHR17	56435160	ACCCCCCC	ACCCCCC	44.44	RNF43	-	-	-	-	InDel	yes
SW48	CHR17	56437564	CCACACA	CCACA	46.88	RNF43	-	-	-	-	InDel	yes
SW48	CHR17	60755932	TGGGGG	TGGGG	53.12	MRC2	-	-	-	-	InDel	yes
SW48	CHR17	79219741	TCCCCCCC	TCCCCCC	68.75	SLC38A10	-	-	-	-	InDel	yes
SW48	CHR18	55365039	ATTTTTTTT	ATTTTTTT	100	ATP8B1	-	-	-	-	InDel	yes
SW48	CHR1	90400066	CGGGGG	CGGGG	54.84	LRRC8D	-	-	-	-	InDel	yes
SW48	CHR19	17441667	TT	T	16	ANO8	-	-	-	-	InDel	yes
SW48	CHR20	3564725	GCCCCC	GCCCC	47.83	ATRN	-	-	-	-	InDel	yes
SW48	CHR2	148683685	TAAAAAAAA	TAAAAAAA	100	ACVR2A	-	-	-	-	InDel	yes
SW48	CHR2	220502412	GCCCCCCC	GCCCCCCCC	66.67	SLC4A3	-	-	-	-	InDel	yes
SW48	CHR3	105258916	TCCCCC	TCCCC	68.18	ALCAM	-	-	-	-	InDel	yes
SW48	CHR3	49147679	TGGGGGG	TGGGGG	72.73	USP19	-	-	-	-	InDel	yes
SW48	CHR4	1801137	TGGGG	TGGG	36.67	FGFR3	-	-	-	-	InDel	yes
SW48	CHR4	47559697	TGGGGGGG	TGGGGGG	56.25	ATP10D	-	-	-	-	InDel	yes
SW48	CHR5	149357646	CTTTTTTT	CTTTTTT	50.77	SLC26A2	-	-	-	-	InDel	yes
SW48	CHR5	94050577	CTTTTTTT	CTTTTTT	56.76	MCTP1	-	-	-	-	InDel	yes
SW48	CHR6	132793429	TGGGGG	TGGGG	42	STX7	-	-	-	-	InDel	yes
SW48	CHR6	170594673	GCCCCCCC	GCCCCCC	46.67	DLL1	-	-	-	-	InDel	yes
SW48	CHR7	77423459	CTTTTTTTTT	CTTTTTTTT	74.58	TMEM60	-	-	-	-	InDel	yes
SW48	CHR8	101300215	CTTTTTTT	CTTTTTT	53.66	RNF19A	-	-	-	-	InDel	yes
SW48	CHR8	145689658	GCCCCCCCCC	GCCCCCCCC	100	CYHR1	-	-	-	-	InDel	yes
SW48	CHR9	98211548	TGGGGGG	TGGGGG	36.67	PTCH1	-	-	-	-	InDel	yes
SW48	CHRX	70327613	TGGGGGGG	TGGGGGG	54.55	IL2RG	-	-	-	-	InDel	yes
SW620	CHR12	94691191	T	TA	42.11	PLXNC1	-	-	-	-	InDel	yes
SW620	CHR17	1636866	A	ACC	60	WDR81	-	-	-	-	InDel	yes
SW620	CHR17	79219504	ATGA	A	100	SLC38A10	-	-	-	-	InDel	yes
SW620	CHR9	111853308	C	CCTC	25	C9orf5	-	-	-	-	InDel	yes
SW837	CHR2	197729757	ATT	ATTT	41.18	PGAP1	-	-	-	-	InDel	yes
T84	CHR11	130784840	CCTTCTTC	CCTTC	57.33	SNX19	-	-	-	-	InDel	yes
T84	CHR5	140772898	GCCCC	GCCC	100	PCDHGA8	-	-	-	-	InDel	yes
CACO2	CHR10	72025884	G	GGT	12.9	NPFFR1	-	-	-	-	InDel	no
CACO2	CHR1	207644243	CCTGT	C	28.57	CR2	-	-	-	-	InDel	no
CACO2	CHR1	248458356	GAAG	G	54.29	OR2T12	-	-	-	-	InDel	no
CACO2	CHR2	96993543	G	GAC	8.11	ITPRIPL1	-	-	-	-	InDel	no
CACO2	CHR7	100353018	CAAC	C	55.07	ZAN	-	-	-	-	InDel	no
COLO205	CHR11	5510544	T	TGGCT	24.69	OR52D1	-	-	-	-	InDel	no
COLO205	CHR11	5906329	T	TTTG	33.33	OR52E4	-	-	-	-	InDel	no
COLO205	CHR2	118854360	C	CAA	42.86	INSIG2	-	-	-	-	InDel	no
COLO205	CHR3	152553980	G	GAT	9.68	P2RY1	-	-	-	-	InDel	no
COLO205	CHR4	175898747	TTAT	T	48.89	ADAM29	-	-	-	-	InDel	no
COLO205	CHR6	132966816	G	GCGGA	37.5	TAAR1	-	-	-	-	InDel	no
COLO205	CHR9	35957410	A	AG	16.67	OR2S2	-	-	-	-	InDel	no
COLO320	CHR19	55175407	CAGAG	CAG	68.97	LILRB4	-	-	-	-	InDel	no
HCC2998	CHR1	160001181	T	TT	48	PIGM	-	-	-	-	InDel	no
HCC2998	CHR11	6942588	TC	T	48.94	OR2D3	-	-	-	-	InDel	no
HCC2998	CHR13	20763690	CC	C	30.91	GJB2	-	-	-	-	InDel	no
HCC2998	CHR1	53553889	GG	G	50	SLC1A7	-	-	-	-	InDel	no
HCC2998	CHR15	45393427	AACGA	A	13.04	DUOX2	-	-	-	-	InDel	no
HCC2998	CHR19	1802639	C	CCACAC	15.79	ATP8B3	-	-	-	-	InDel	no
HCC2998	CHR8	72981382	T	TT	40.54	TRPA1	-	-	-	-	InDel	no
HCC2998	CHRX	123657418	A	AA	44	ODZ1	-	-	-	-	InDel	no
HCT116	CHR1	109479813	C	CTC	23.4	CLCC1	-	-	-	-	InDel	no
HCT116	CHR1	111215829	CC	C	28.33	KCNA3	-	-	-	-	InDel	no
HCT116	CHR11	119548398	G	GG	35.14	PVRL1	-	-	-	-	InDel	no
HCT116	CHR11	4903680	C	CCACCACCC	12	OR51T1	-	-	-	-	InDel	no
HCT116	CHR1	150234567	TCT	T	35.71	CA14	-	-	-	-	InDel	no
HCT116	CHR1	153934786	C	CCC	26.09	SLC39A1	-	-	-	-	InDel	no
HCT116	CHR11	5776681	GAAG	G	31.03	OR52N4	-	-	-	-	InDel	no
HCT116	CHR11	5799659	AAA	A	100	OR52N5	-	-	-	-	InDel	no
HCT116	CHR11	58190559	AA	A	32.73	OR5B2	-	-	-	-	InDel	no
HCT116	CHR1	160654724	TT	T	40.43	CD48	-	-	-	-	InDel	no
HCT116	CHR11	68748107	T	TA	25	MRGPRD	-	-	-	-	InDel	no
HCT116	CHR1	248512390	TT	T	48.65	OR14C36	-	-	-	-	InDel	no
HCT116	CHR12	57389472	CC	C	28.12	GPR182	-	-	-	-	InDel	no
HCT116	CHR1	33402702	GG	G	37.33	RNF19B	-	-	-	-	InDel	no
HCT116	CHR15	34113495	A	AA	25.71	RYR3	-	-	-	-	InDel	no
HCT116	CHR15	79755540	CC	C	31.43	KIAA1024	-	-	-	-	InDel	no
HCT116	CHR17	36485591	TT	T	45.71	GPR179	-	-	-	-	InDel	no
HCT116	CHR17	42336898	G	GG	32.35	SLC4A1	-	-	-	-	InDel	no
HCT116	CHR17	74078007	ATA	A	17.86	ZACN	-	-	-	-	InDel	no
HCT116	CHR17	7611440	C	CC	21.43	EFNB3	-	-	-	-	InDel	no
HCT116	CHR18	10471702	GG	G	35.71	APCDD1	-	-	-	-	InDel	no
HCT116	CHR2	102626145	CC	C	35.56	IL1R2	-	-	-	-	InDel	no
HCT116	CHR2	74687416	CC	C	72.73	WBP1	-	-	-	-	InDel	no
HCT116	CHR3	52546405	CC	C	37.5	STAB1	-	-	-	-	InDel	no
HCT116	CHR4	678575	GG	G	58.33	MFSD7	-	-	-	-	InDel	no
HCT116	CHR5	148206591	C	CACAGT	17.65	ADRB2	-	-	-	-	InDel	no
HCT116	CHR6	11735850	TCTT	T	33.33	C6orf105	-	-	-	-	InDel	no
HCT116	CHR6	78172831	A	AA	28.89	HTR1B	-	-	-	-	InDel	no
HCT116	CHR7	31016146	CC	C	50	GHRHR	-	-	-	-	InDel	no
HCT116	CHR8	3216781	GAG	G	22.92	CSMD1	-	-	-	-	InDel	no
HCT116	CHR9	107593328	CC	C	40.74	ABCA1	-	-	-	-	InDel	no
HCT116	CHR9	139945521	CC	C	47.06	ENTPD2	-	-	-	-	InDel	no
HCT116	CHR9	7799503	GG	G	32	C9orf123	-	-	-	-	InDel	no
HCT116	CHRX	106171628	ACA	A	70.97	CLDN2	-	-	-	-	InDel	no
HCT116	CHRX	151821276	TTTT	T	15.91	GABRQ	-	-	-	-	InDel	no
HCT116	CHRX	15618952	AA	A	80	ACE2	-	-	-	-	InDel	no
HCT15	CHR11	118402964	GG	G	57.14	TMEM25	-	-	-	-	InDel	no
HCT15	CHR11	123894274	AC	A	33.33	OR10G9	-	-	-	-	InDel	no
HCT15	CHR11	17428441	GA	G	28.57	ABCC8	-	-	-	-	InDel	no
HCT15	CHR11	5510427	TCTT	T	47.22	OR52D1	-	-	-	-	InDel	no
HCT15	CHR11	55861279	TT	T	34.29	OR8I2	-	-	-	-	InDel	no
HCT15	CHR1	157738463	C	CGGATC	20.59	FCRL2	-	-	-	-	InDel	no
HCT15	CHR1	158368772	T	TG	30.77	OR10T2	-	-	-	-	InDel	no
HCT15	CHR1	210591638	CC	C	34.09	HHAT	-	-	-	-	InDel	no
HCT15	CHR12	51393003	AA	A	61.11	SLC11A2	-	-	-	-	InDel	no
HCT15	CHR14	20296308	A	AA	17.57	OR4N2	-	-	-	-	InDel	no
HCT15	CHR17	6589612	AC	AAC	46.34	SLC13A5	-	-	-	-	InDel	no
HCT15	CHR19	38990551	T	TT	35.29	RYR1	-	-	-	-	InDel	no
HCT15	CHR3	113003269	A	AGGTCA	23.08	BOC	-	-	-	-	InDel	no
HCT15	CHR4	110788841	A	AA	48.39	LRIT3	-	-	-	-	InDel	no
HCT15	CHR4	22438201	AC	A	18.52	GPR125	-	-	-	-	InDel	no
HCT15	CHR7	6621855	TT	T	54.17	ZDHHC4	-	-	-	-	InDel	no
HT29	CHR2	136562346	GAT	G	21.43	LCT	-	-	-	-	InDel	no
HT29	CHR22	37333973	CC	C	21.05	CSF2RB	-	-	-	-	InDel	no
HT29	CHR2	28852014	CCAG	C	12.5	PLB1	-	-	-	-	InDel	no
HT29	CHR3	187416522	C	CT	42.86	RTP2	-	-	-	-	InDel	no
KM12	CHR10	119014798	C	CC	33.33	SLC18A2	-	-	-	-	InDel	no
KM12	CHR10	124597037	A	AT	42.86	CUZD1	-	-	-	-	InDel	no
KM12	CHR10	72025884	G	GGT	14.81	NPFFR1	-	-	-	-	InDel	no
KM12	CHR1	145534127	CC	C	37.5	ITGA10	-	-	-	-	InDel	no
KM12	CHR11	48185157	C	CGTAAC	19.05	PTPRJ	-	-	-	-	InDel	no
KM12	CHR11	55861314	TT	T	61.11	OR8I2	-	-	-	-	InDel	no
KM12	CHR1	157738463	C	CGGATC	16.67	FCRL2	-	-	-	-	InDel	no
KM12	CHR1	159922200	CC	C	46.97	SLAMF9	-	-	-	-	InDel	no
KM12	CHR1	206224956	TT	T	57.14	AVPR1B	-	-	-	-	InDel	no
KM12	CHR1	237947063	T	TT	33.33	RYR2	-	-	-	-	InDel	no
KM12	CHR12	45744535	AA	A	38.1	ANO6	-	-	-	-	InDel	no
KM12	CHR1	34008361	G	GTC	20	CSMD2	-	-	-	-	InDel	no
KM12	CHR13	47409460	TCCT	T	47.06	HTR2A	-	-	-	-	InDel	no
KM12	CHR15	75975261	C	CC	80	CSPG4	-	-	-	-	InDel	no
KM12	CHR16	30531246	GGGG	G	22.5	ITGAL	-	-	-	-	InDel	no
KM12	CHR1	67833627	GAG	G	37.5	IL12RB2	-	-	-	-	InDel	no
KM12	CHR16	84495693	CC	C	57.58	ATP2C2	-	-	-	-	InDel	no
KM12	CHR17	19315893	T	TTGGAC	13.04	RNF112	-	-	-	-	InDel	no
KM12	CHR17	4936579	TGCC	T	33.33	GPR172B	-	-	-	-	InDel	no
KM12	CHR17	61607567	CC	C	30	KCNH6	-	-	-	-	InDel	no
KM12	CHR17	71429908	G	GACTCT	12	SDK2	-	-	-	-	InDel	no
KM12	CHR17	74077816	C	CTCCTC	11.54	ZACN	-	-	-	-	InDel	no
KM12	CHR19	14910647	A	AA	30.43	OR7C1	-	-	-	-	InDel	no
KM12	CHR20	55100930	CC	C	25	C20orf106	-	-	-	-	InDel	no
KM12	CHR20	60511832	CC	C	53.49	CDH4	-	-	-	-	InDel	no
KM12	CHR21	34799297	TT	T	82.14	IFNGR2	-	-	-	-	InDel	no
KM12	CHR22	37466585	C	CC	47.83	TMPRSS6	-	-	-	-	InDel	no
KM12	CHR2	28852014	CCAG	C	14.29	PLB1	-	-	-	-	InDel	no
KM12	CHR3	46063405	AA	A	42.86	XCR1	-	-	-	-	InDel	no
KM12	CHR3	97806708	A	AA	50	OR5AC2	-	-	-	-	InDel	no
KM12	CHR4	158074056	AA	A	50	GLRB	-	-	-	-	InDel	no
KM12	CHR5	153174227	TT	T	39.02	GRIA1	-	-	-	-	InDel	no
KM12	CHR7	86415687	C	CC	30	GRM3	-	-	-	-	InDel	no
KM12	CHR8	133150241	T	TT	53.33	KCNQ3	-	-	-	-	InDel	no
KM12	CHR8	70744573	G	GTACG	25	SLCO5A1	-	-	-	-	InDel	no
KM12	CHR8	73480404	A	AA	35.71	KCNB2	-	-	-	-	InDel	no
KM12	CHRX	135488069	TT	T	91.3	GPR112	-	-	-	-	InDel	no
LIM1215	CHR11	55861279	TT	T	47.62	OR8I2	-	-	-	-	InDel	no
LIM1215	CHR11	74800661	AA	A	49.09	OR2AT4	-	-	-	-	InDel	no
LIM1215	CHR12	6887004	C	CGACAA	9.38	LAG3	-	-	-	-	InDel	no
LIM1215	CHR14	58604750	ATA	A	75	C14orf37	-	-	-	-	InDel	no
LIM1215	CHR16	55727954	TT	T	64.29	SLC6A2	-	-	-	-	InDel	no
LIM1215	CHR16	61689609	AA	A	56.25	CDH8	-	-	-	-	InDel	no
LIM1215	CHR17	3195176	AC	A	20	OR3A1	-	-	-	-	InDel	no
LIM1215	CHR17	7611440	C	CC	37.5	EFNB3	-	-	-	-	InDel	no
LIM1215	CHR20	44673729	CC	CCCGCCC	25	SLC12A5	-	-	-	-	InDel	no
LIM1215	CHR20	44757527	C	CC	42.31	CD40	-	-	-	-	InDel	no
LIM1215	CHR20	62729796	G	GGATCT	21.43	OPRL1	-	-	-	-	InDel	no
LIM1215	CHR2	113416616	GAG	G	33.33	SLC20A1	-	-	-	-	InDel	no
LIM1215	CHR2	136562346	GAT	G	50	LCT	-	-	-	-	InDel	no
LIM1215	CHR2	175618370	G	GG	44.44	CHRNA1	-	-	-	-	InDel	no
LIM1215	CHR2	71762412	CG	C	55.56	DYSF	-	-	-	-	InDel	no
LIM1215	CHR3	149192699	GG	G	47.22	TM4SF4	-	-	-	-	InDel	no
LIM1215	CHR3	185212525	A	AA	36.36	TMEM41A	-	-	-	-	InDel	no
LIM1215	CHR4	5567017	TT	T	41.18	EVC2	-	-	-	-	InDel	no
LIM1215	CHR4	66467577	TT	T	52.94	EPHA5	-	-	-	-	InDel	no
LIM1215	CHR6	26392791	AA	A	48.39	BTN2A2	-	-	-	-	InDel	no
LIM1215	CHR7	20371456	T	TT	44.44	ITGB8	-	-	-	-	InDel	no
LIM1215	CHR8	72981402	GG	G	40	TRPA1	-	-	-	-	InDel	no
LIM1215	CHR9	107571824	CG	C	23.08	ABCA1	-	-	-	-	InDel	no
LIM1215	CHRX	151821276	TTTT	T	89.47	GABRQ	-	-	-	-	InDel	no
LIM2405	CHR1	109479813	C	CTC	38.3	CLCC1	-	-	-	-	InDel	no
LIM2405	CHR1	110018247	GG	G	35.71	SYPL2	-	-	-	-	InDel	no
LIM2405	CHR11	134018474	G	GG	40.82	JAM3	-	-	-	-	InDel	no
LIM2405	CHR11	48157820	GG	G	34.92	PTPRJ	-	-	-	-	InDel	no
LIM2405	CHR1	151773608	AA	A	63.64	LINGO4	-	-	-	-	InDel	no
LIM2405	CHR1	154401733	GG	G	35.29	IL6R	-	-	-	-	InDel	no
LIM2405	CHR1	156849018	GG	G	52	NTRK1	-	-	-	-	InDel	no
LIM2405	CHR1	159284100	GTG	G	35.21	OR10J3	-	-	-	-	InDel	no
LIM2405	CHR1	207644243	CCTGT	C	14.29	CR2	-	-	-	-	InDel	no
LIM2405	CHR1	247695267	G	GG	39.02	OR2C3	-	-	-	-	InDel	no
LIM2405	CHR12	54757337	A	AA	50	GPR84	-	-	-	-	InDel	no
LIM2405	CHR12	70088223	TT	T	41.18	BEST3	-	-	-	-	InDel	no
LIM2405	CHR12	75875838	A	AA	37.14	GLIPR1	-	-	-	-	InDel	no
LIM2405	CHR13	95121046	A	AA	28.12	DCT	-	-	-	-	InDel	no
LIM2405	CHR14	80328168	GG	G	62.5	NRXN3	-	-	-	-	InDel	no
LIM2405	CHR15	27128505	TT	T	44.44	GABRA5	-	-	-	-	InDel	no
LIM2405	CHR15	27571978	TT	T	47.06	GABRG3	-	-	-	-	InDel	no
LIM2405	CHR15	79750592	AA	A	58.62	KIAA1024	-	-	-	-	InDel	no
LIM2405	CHR15	91832796	TT	T	35.42	SV2B	-	-	-	-	InDel	no
LIM2405	CHR16	31374275	CC	C	58.82	ITGAX	-	-	-	-	InDel	no
LIM2405	CHR19	9059381	GG	G	42.5	MUC16	-	-	-	-	InDel	no
LIM2405	CHR20	44680426	GG	G	57.89	SLC12A5	-	-	-	-	InDel	no
LIM2405	CHR20	62729906	GG	G	30.77	OPRL1	-	-	-	-	InDel	no
LIM2405	CHR21	41514621	G	GG	50	DSCAM	-	-	-	-	InDel	no
LIM2405	CHR3	38349148	TTGTT	T	29.73	SLC22A14	-	-	-	-	InDel	no
LIM2405	CHR3	46307349	AA	A	59.38	CCR3	-	-	-	-	InDel	no
LIM2405	CHR5	140188280	CGC	C	38.89	PCDHA4	-	-	-	-	InDel	no
LIM2405	CHR5	140228297	G	GG	48.78	PCDHA9	-	-	-	-	InDel	no
LIM2405	CHR5	140562344	G	GG	38.71	PCDHB16	-	-	-	-	InDel	no
LIM2405	CHR5	140744931	CC	C	26.92	PCDHGA5	-	-	-	-	InDel	no
LIM2405	CHR5	149497248	GG	G	35.9	PDGFRB	-	-	-	-	InDel	no
LIM2405	CHR5	149581965	GG	G	49.12	SLC6A7	-	-	-	-	InDel	no
LIM2405	CHR8	125052135	TT	T	63.51	FER1L6	-	-	-	-	InDel	no
LIM2405	CHR9	107361178	TGTTA	T	33.33	OR13C5	-	-	-	-	InDel	no
LIM2405	CHRX	144906011	CC	C	95.35	SLITRK2	-	-	-	-	InDel	no
LOVO	CHR10	91203597	CAAAAAAAA	CAAAAAAA	51.16	SLC16A12	-	-	-	-	InDel	no
LOVO	CHR11	60558552	TGGGGGG	TGGGGG	65.62	MS4A10	-	-	-	-	InDel	no
LOVO	CHR11	62749333	CAAAAAAA	CAAAAAA	45	SLC22A6	-	-	-	-	InDel	no
LOVO	CHR11	6292450	CTTTTTTTT	CTTTTTTT	57.14	CCKBR	-	-	-	-	InDel	no
LOVO	CHR11	63149670	CAAAAAAAAAAA	CAAAAAAAAA	61.54	SLC22A9	-	-	-	-	InDel	no
LOVO	CHR1	167817624	GTTTTT	GTTTT	48.48	ADCY10	-	-	-	-	InDel	no
LOVO	CHR1	204924032	ACCCCCC	ACCCCC	37.5	NFASC	-	-	-	-	InDel	no
LOVO	CHR1	207642043	TCCCCCCC	TCCCCCC	62.5	CR2	-	-	-	-	InDel	no
LOVO	CHR12	29689235	CTTTTT	CTTTT	52	TMTC1	-	-	-	-	InDel	no
LOVO	CHR1	248004447	TAGAGAG	TAGAG	60	OR11L1	-	-	-	-	InDel	no
LOVO	CHR12	55846693	GAAAAA	GAAAA	68.63	OR6C2	-	-	-	-	InDel	no
LOVO	CHR12	55863618	TAAAAAAA	TAAAAAA	60	OR6C70	-	-	-	-	InDel	no
LOVO	CHR12	8281936	GAAAAAAAA	GAAAAAAA	69.05	CLEC4A	-	-	-	-	InDel	no
LOVO	CHR13	114469206	TGGGGG	TGGGG	57.14	FAM70B	-	-	-	-	InDel	no
LOVO	CHR1	43787332	ACCCCCC	ACCCCC	44.44	TIE1	-	-	-	-	InDel	no
LOVO	CHR15	66214800	AGGGGGG	AGGGGG	88.89	MEGF11	-	-	-	-	InDel	no
LOVO	CHR15	74473761	AGGGGG	AGGGG	31.25	STRA6	-	-	-	-	InDel	no
LOVO	CHR1	87029431	CAAAAAAAA	CAAAAAAA	65.71	CLCA4	-	-	-	-	InDel	no
LOVO	CHR2	103001401	TC	T	54.05	IL18R1	-	-	-	-	InDel	no
LOVO	CHR2	141812782	GCCCCC	GCCCC	37.5	LRP1B	-	-	-	-	InDel	no
LOVO	CHR2	167144964	CTTTTTT	CTTTTT	58.82	SCN9A	-	-	-	-	InDel	no
LOVO	CHR22	19511719	ACCCCCCC	ACCCCCC	58.33	CLDN5	-	-	-	-	InDel	no
LOVO	CHR2	219884262	AGGGGG	AGGGG	50	CCDC108	-	-	-	-	InDel	no
LOVO	CHR22	32643447	ACC	AC	47.06	SLC5A4	-	-	-	-	InDel	no
LOVO	CHR22	46653295	GAAAAAAA	GAAAAAA	60	PKDREJ	-	-	-	-	InDel	no
LOVO	CHR3	26751757	TAAAAAAA	TAAAAAA	56	LRRC3B	-	-	-	-	InDel	no
LOVO	CHR3	38349146	ATTTGTT	ATT	53.33	SLC22A14	-	-	-	-	InDel	no
LOVO	CHR3	88040822	CTTTTTTT	CTTTTTT	56	HTR1F	-	-	-	-	InDel	no
LOVO	CHR3	97887843	ATTTTTTT	ATTTTTT	46.97	OR5H15	-	-	-	-	InDel	no
LOVO	CHR4	134071967	GCCCCCCC	GCCCCCCCC	60	PCDH10	-	-	-	-	InDel	no
LOVO	CHR4	46125919	CAAA	CAA	43.24	GABRG1	-	-	-	-	InDel	no
LOVO	CHR5	26890633	CAAAAA	CAAAA	61.54	CDH9	-	-	-	-	InDel	no
LOVO	CHR6	36867370	ACCCCCCCC	ACCCCCCC	69.23	C6orf89	-	-	-	-	InDel	no
LOVO	CHR6	47678560	CAAAAAAA	CAAAAAA	50	GPR115	-	-	-	-	InDel	no
LOVO	CHR7	3861166	GAAAAA	GAAAAAA	73.44	SDK1	-	-	-	-	InDel	no
LOVO	CHR8	125029887	GAAAAAAA	GAAAAAA	58.06	FER1L6	-	-	-	-	InDel	no
LOVO	CHR8	87242134	GAAAAAAA	GAAAAAA	58.06	SLC7A13	-	-	-	-	InDel	no
LOVO	CHR9	107367664	AGCG	AG	71.43	OR13C2	-	-	-	-	InDel	no
LOVO	CHRX	115304237	GAAAA	GAAA	100	AGTR2	-	-	-	-	InDel	no
RKO	CHR10	127843847	TT	T	41.94	ADAM12	-	-	-	-	InDel	no
RKO	CHR1	111060847	TC	T	22.58	KCNA10	-	-	-	-	InDel	no
RKO	CHR1	112020371	G	GG	29.82	C1orf162	-	-	-	-	InDel	no
RKO	CHR1	16358289	GG	G	40.74	CLCNKA	-	-	-	-	InDel	no
RKO	CHR1	176863809	G	GG	37.21	ASTN1	-	-	-	-	InDel	no
RKO	CHR1	207112752	T	TTT	38.64	PIGR	-	-	-	-	InDel	no
RKO	CHR1	208062511	T	TT	43.75	CD34	-	-	-	-	InDel	no
RKO	CHR12	10225954	AA	A	50	CLEC1A	-	-	-	-	InDel	no
RKO	CHR12	126138942	GG	G	38.46	TMEM132B	-	-	-	-	InDel	no
RKO	CHR1	22924338	G	GA	56.25	EPHA8	-	-	-	-	InDel	no
RKO	CHR12	55945584	CTCTT	C	63.16	OR6C4	-	-	-	-	InDel	no
RKO	CHR12	60169116	TT	T	54.84	SLC16A7	-	-	-	-	InDel	no
RKO	CHR12	6924048	GG	G	40	CD4	-	-	-	-	InDel	no
RKO	CHR1	27121250	TT	T	38.46	PIGV	-	-	-	-	InDel	no
RKO	CHR1	35260163	C	CTGTA	22.22	GJA4	-	-	-	-	InDel	no
RKO	CHR13	99907546	AA	A	92.86	GPR18	-	-	-	-	InDel	no
RKO	CHR14	21623174	G	GG	53.7	OR5AU1	-	-	-	-	InDel	no
RKO	CHR14	73637623	AAGA	A	40.82	PSEN1	-	-	-	-	InDel	no
RKO	CHR14	79433569	T	TT	36	NRXN3	-	-	-	-	InDel	no
RKO	CHR15	102346013	TT	T	40.74	OR4F6	-	-	-	-	InDel	no
RKO	CHR16	21216758	C	CC	42.42	ZP2	-	-	-	-	InDel	no
RKO	CHR16	65005888	GG	G	72.22	CDH11	-	-	-	-	InDel	no
RKO	CHR17	36485591	TT	T	35.42	GPR179	-	-	-	-	InDel	no
RKO	CHR17	36485862	TT	T	44.74	GPR179	-	-	-	-	InDel	no
RKO	CHR17	4936579	TGCC	T	23.53	GPR172B	-	-	-	-	InDel	no
RKO	CHR17	80332375	T	TA	100	UTS2R	-	-	-	-	InDel	no
RKO	CHR18	50976896	CC	C	54.55	DCC	-	-	-	-	InDel	no
RKO	CHR19	46141845	TCAT	T	18.18	EML2	-	-	-	-	InDel	no
RKO	CHR19	9226159	TAA	T	37.04	OR7G1	-	-	-	-	InDel	no
RKO	CHR20	55108591	TT	T	43.14	C20orf107	-	-	-	-	InDel	no
RKO	CHR2	113416616	GAG	G	39.39	SLC20A1	-	-	-	-	InDel	no
RKO	CHR2	49190069	T	TT	37.93	FSHR	-	-	-	-	InDel	no
RKO	CHR2	96992809	A	AGGA	28.57	ITPRIPL1	-	-	-	-	InDel	no
RKO	CHR2	99012748	CC	C	33.33	CNGA3	-	-	-	-	InDel	no
RKO	CHR3	154884718	CC	C	43.9	MME	-	-	-	-	InDel	no
RKO	CHR3	39307527	AAT	A	43.18	CX3CR1	-	-	-	-	InDel	no
RKO	CHR3	52546405	CC	C	61.54	STAB1	-	-	-	-	InDel	no
RKO	CHR4	110791096	TT	T	45	LRIT3	-	-	-	-	InDel	no
RKO	CHR4	4198895	A	AT	21.43	OTOP1	-	-	-	-	InDel	no
RKO	CHR5	140432160	TT	T	38	PCDHB1	-	-	-	-	InDel	no
RKO	CHR5	149574344	GG	G	59.46	SLC6A7	-	-	-	-	InDel	no
RKO	CHR5	150905430	CC	C	56.14	FAT2	-	-	-	-	InDel	no
RKO	CHR6	24564511	CC	C	41.38	KIAA0319	-	-	-	-	InDel	no
RKO	CHR6	43419762	CC	C	36.96	DLK2	-	-	-	-	InDel	no
RKO	CHR8	105361483	TT	T	50	TM7SF4	-	-	-	-	InDel	no
RKO	CHR8	26722167	AC	A	94.74	ADRA1A	-	-	-	-	InDel	no
RKO	CHR8	87242140	AA	A	55.88	SLC7A13	-	-	-	-	InDel	no
RKO	CHR9	107578590	AC	A	34.57	ABCA1	-	-	-	-	InDel	no
RKO	CHR9	125239900	A	AA	25.81	OR1J1	-	-	-	-	InDel	no
RKO	CHR9	35869825	TG	T	47.62	OR13J1	-	-	-	-	InDel	no
RKO	CHRX	144906011	CC	C	41.82	SLITRK2	-	-	-	-	InDel	no
RKO	CHRX	151128412	T	TGT	25	GABRE	-	-	-	-	InDel	no
RKO	CHRX	99662510	GG	G	57.14	PCDH19	-	-	-	-	InDel	no
RW2982	CHR8	20022448	ACCCCC	ACCCCCC	100	SLC18A1	-	-	-	-	InDel	no
RW7213	CHR19	53762379	GCCCC	GCCC	62.5	VN1R2	-	-	-	-	InDel	no
RW7213	CHR22	19511131	GTTCTTCTT	GTTCTT	37.5	CLDN5	-	-	-	-	InDel	no
RW7213	CHR7	100353013	TACAACAAC	TACAAC	100	ZAN	-	-	-	-	InDel	no
SKCO1	CHR13	101890242	GC	G	26.42	NALCN	-	-	-	-	InDel	no
SKCO1	CHR3	97887843	ATTTTTTT	ATTTTTT	40.32	OR5H15	-	-	-	-	InDel	no
SKCO1	CHR9	107367392	TGTTA	T	25	OR13C2	-	-	-	-	InDel	no
SW1116	CHR9	107361178	TGTTA	T	25	OR13C5	-	-	-	-	InDel	no
SW1116	CHR9	107367392	TGTTA	T	100	OR13C2	-	-	-	-	InDel	no
SW1116	CHR9	107367664	AGCG	AG	100	OR13C2	-	-	-	-	InDel	no
SW403	CHR11	5809806	GAA	GA	25.71	OR52N1	-	-	-	-	InDel	no
SW403	CHR5	156381597	TC	T	20	TIMD4	-	-	-	-	InDel	no
SW403	CHR5	33984424	CG	C	61.54	SLC45A2	-	-	-	-	InDel	no
SW403	CHR8	71646496	CT	CAT	51.47	XKR9	-	-	-	-	InDel	no
SW480	CHR20	60504867	G	GG	18.75	CDH4	-	-	-	-	InDel	no
SW48	CHR11	113813720	ACCCCC	ACCCC	50	HTR3B	-	-	-	-	InDel	no
SW48	CHR11	2434054	TGGGGGGG	TGGGGGG	53.7	TRPM5	-	-	-	-	InDel	no
SW48	CHR1	1290109	CGGGGGGG	CGGGGGG	83.33	MXRA8	-	-	-	-	InDel	no
SW48	CHR1	151774032	AGGGGGGG	AGGGGGG	66.67	LINGO4	-	-	-	-	InDel	no
SW48	CHR11	56058353	GAAAAAA	GAAAAA	48.72	OR8H1	-	-	-	-	InDel	no
SW48	CHR1	156846307	GCCCCC	GCCCC	34.38	NTRK1	-	-	-	-	InDel	no
SW48	CHR1	159409887	CTTTTTT	CTTTTT	41.03	OR10J1	-	-	-	-	InDel	no
SW48	CHR1	160589600	CTTTTTTTTT	CTTTTTTTT	100	SLAMF1	-	-	-	-	InDel	no
SW48	CHR11	61574175	ATTTTTT	ATTTTT	54.17	FADS1	-	-	-	-	InDel	no
SW48	CHR11	62749333	CAAAAAAA	CAAAAAA	48.94	SLC22A6	-	-	-	-	InDel	no
SW48	CHR16	29675071	CTT	CTTT	40.74	SPN	-	-	-	-	InDel	no
SW48	CHR16	31374334	GCCCCCC	GCCCCC	57.14	ITGAX	-	-	-	-	InDel	no
SW48	CHR16	57416814	TGGGGG	TGGGG	30	CX3CL1	-	-	-	-	InDel	no
SW48	CHR1	67845689	CAAAA	CAAA	43.9	IL12RB2	-	-	-	-	InDel	no
SW48	CHR17	67125766	TAAAAAAAA	TAAAAAAA	74.07	ABCA6	-	-	-	-	InDel	no
SW48	CHR17	6939719	GCCCCCC	GCCCCC	51.85	SLC16A13	-	-	-	-	InDel	no
SW48	CHR19	51919371	CTTTTT	CTTTT	47.62	SIGLEC10	-	-	-	-	InDel	no
SW48	CHR19	6908705	CTTTT	CTTT	36	EMR1	-	-	-	-	InDel	no
SW48	CHR2	167144964	CTTTTTT	CTTTTT	47.62	SCN9A	-	-	-	-	InDel	no
SW48	CHR2	51254770	TCCCCC	TCCCC	40.54	NRXN1	-	-	-	-	InDel	no
SW48	CHR3	11059620	CGGGGGG	CGGGGGGG	42.86	SLC6A1	-	-	-	-	InDel	no
SW48	CHR3	136573485	GAAAAAAAAA	GAAAAAAAA	100	TMEM22	-	-	-	-	InDel	no
SW48	CHR3	46063399	TAAAAAAA	TAAAAAA	58.82	XCR1	-	-	-	-	InDel	no
SW48	CHR3	98002318	ACCC	ACC	45.95	OR5H2	-	-	-	-	InDel	no
SW48	CHR4	110756540	ATTTTTTTT	ATTTTTTT	56.1	RRH	-	-	-	-	InDel	no
SW48	CHR5	137271533	GAAAAA	GAAAA	50	PKD2L2	-	-	-	-	InDel	no
SW48	CHR5	149580754	ACCCCCC	ACCCCC	45.95	SLC6A7	-	-	-	-	InDel	no
SW48	CHR6	13801574	CTTTTT	CTTTT	51.22	CCDC90A	-	-	-	-	InDel	no
SW48	CHR7	31016142	TCCCCC	TCCCCCC	31.37	GHRHR	-	-	-	-	InDel	no
SW48	CHR8	125080030	GAAAAAAA	GAAAAAA	39.34	FER1L6	-	-	-	-	InDel	no
SW48	CHR8	39068766	CAAAAAAAA	CAAAAAAA	57.41	ADAM32	-	-	-	-	InDel	no
SW48	CHR8	39581343	GTTTTT	GTTTTTT	34.38	ADAM18	-	-	-	-	InDel	no
SW48	CHR8	92352746	CAAAAAA	CAAAAA	54.55	SLC26A7	-	-	-	-	InDel	no
SW48	CHR9	107267392	CA	C	26.19	OR13F1	-	-	-	-	InDel	no
SW48	CHRX	104984677	TAAAAA	TAAAA	66.67	IL1RAPL2	-	-	-	-	InDel	no
SW48	CHRX	77528344	ACCCCC	ACCCC	50	CYSLTR1	-	-	-	-	InDel	no
SW620	CHR1	237713951	GGGG	G	17.86	RYR2	-	-	-	-	InDel	no
SW620	CHR14	93303735	C	CC	27.27	GOLGA5	-	-	-	-	InDel	no
SW620	CHR17	3594280	GG	G	85.71	P2RX5	-	-	-	-	InDel	no
SW620	CHR19	38997509	C	CCTGT	38.1	RYR1	-	-	-	-	InDel	no
SW620	CHR2	103121792	TT	T	19.05	SLC9A4	-	-	-	-	InDel	no
SW620	CHR2	96993543	G	GAC	8.33	ITPRIPL1	-	-	-	-	InDel	no
SW620	CHR5	115838010	A	ACCGGA	8.57	SEMA6A	-	-	-	-	InDel	no
SW837	CHR11	134018707	CGAGGAGG	CGAGG	26.32	JAM3	-	-	-	-	InDel	no
SW948	CHR3	112724733	GT	G	100	C3orf17	-	-	-	-	InDel	no
SW948	CHR4	101401161	TAACAACAA	TAACAA	100	EMCN	-	-	-	-	InDel	no
SW948	CHR4	39448672	CTCTTC	CTC	100	KLB	-	-	-	-	InDel	no
T84	CHR1	158746670	AAAGAAGA	AAAGA	30	OR6N2	-	-	-	-	InDel	no
T84	CHR2	131486928	CCTGCTGCTG	CCTGCTG	32	GPR148	-	-	-	-	InDel	no

## Sheet: TableS6
Table S6 - List of 182 Surfaceome genes mutated and expressed in >10% cell lines
Number of mutated samples	Frequency	Gene name	TCGA Frequency
9	39.1304	LRP1	7.89474
8	34.7826	SLC9A1	1.75439
7	30.4348	FAM38A	0
7	30.4348	PCDHGA8	1.75439
7	30.4348	NCAM1	3.50877
7	30.4348	DAG1	3.94737
7	30.4348	CELSR2	5.26316
6	26.087	ATG9A	2.19298
6	26.087	CELSR3	3.07018
6	26.087	PCDHA12	3.07018
6	26.087	PCDHGA6	3.50877
6	26.087	ABCA3	3.94737
6	26.087	PLXNA2	3.94737
6	26.087	CELSR1	4.82456
6	26.087	TRPM2	6.14035
6	26.087	FAT1	7.01754
6	26.087	PTPRU	7.01754
5	21.7391	WDR81	0
5	21.7391	CATSPERG	1.31579
5	21.7391	MST1R	1.31579
5	21.7391	WFS1	1.31579
5	21.7391	TMEM63C	2.19298
5	21.7391	ABCA7	2.63158
5	21.7391	BAI2	2.63158
5	21.7391	EPHA2	2.63158
5	21.7391	OR51I2	2.63158
5	21.7391	TMC5	2.63158
5	21.7391	NEO1	3.07018
5	21.7391	PCDH7	3.07018
5	21.7391	SEMA4G	3.07018
5	21.7391	AXL	3.50877
5	21.7391	CDH3	3.50877
5	21.7391	ABCC1	3.94737
5	21.7391	SLC23A2	3.94737
5	21.7391	CACNA1D	4.82456
5	21.7391	TMEM2	4.82456
5	21.7391	SEMA4D	5.70175
5	21.7391	FRAS1	6.14035
5	21.7391	PCDHA13	7.45614
5	21.7391	NOTCH2	7.89474
5	21.7391	PKD1L1	7.89474
5	21.7391	FREM2	12.7193
4	17.3913	SEMA4C	0
4	17.3913	PMEL	0
4	17.3913	PKD1	0
4	17.3913	FGFRL1	0
4	17.3913	CALHM2	0.438596
4	17.3913	ESYT1	0.877193
4	17.3913	M6PR	0.877193
4	17.3913	ATP13A1	1.31579
4	17.3913	CDHR3	1.31579
4	17.3913	CSF1	1.31579
4	17.3913	LRRC8E	1.31579
4	17.3913	OR2AE1	1.31579
4	17.3913	KIRREL	1.75439
4	17.3913	LRCH4	1.75439
4	17.3913	PLXNA1	1.75439
4	17.3913	RHBG	1.75439
4	17.3913	SLC6A6	1.75439
4	17.3913	UST	1.75439
4	17.3913	ATP13A2	2.19298
4	17.3913	FGFR1	2.19298
4	17.3913	PCDHA7	2.19298
4	17.3913	ROBO3	2.19298
4	17.3913	TMEM164	2.19298
4	17.3913	ADCY7	2.63158
4	17.3913	KIAA0195	2.63158
4	17.3913	NCSTN	2.63158
4	17.3913	PTCH2	2.63158
4	17.3913	SLC4A11	2.63158
4	17.3913	PCDHGA7	3.07018
4	17.3913	SLC41A3	3.07018
4	17.3913	VANGL2	3.07018
4	17.3913	ADCY9	3.50877
4	17.3913	CLMN	3.50877
4	17.3913	PCDHGA12	3.50877
4	17.3913	PCDHGB2	3.50877
4	17.3913	IGSF3	3.94737
4	17.3913	ITGA9	3.94737
4	17.3913	LRP5	3.94737
4	17.3913	ATP9A	4.38596
4	17.3913	KIAA1324	4.38596
4	17.3913	PTGFRN	4.38596
4	17.3913	KCNH8	4.82456
4	17.3913	MRC2	4.82456
4	17.3913	MYOF	4.82456
4	17.3913	PTPRF	5.26316
4	17.3913	PTPRK	5.26316
4	17.3913	LRBA	5.70175
4	17.3913	DISP1	6.14035
4	17.3913	RNF43	6.14035
4	17.3913	ACVR1B	6.57895
4	17.3913	CD163L1	6.57895
4	17.3913	LRP6	7.45614
4	17.3913	PCDHGA2	8.33333
4	17.3913	IGF2R	9.21053
3	13.0435	TMEM136	0
3	13.0435	SLC36A1	0
3	13.0435	SLC26A6	0
3	13.0435	PIGZ	0
3	13.0435	IGFLR1	0
3	13.0435	CYHR1	0
3	13.0435	CNNM4	0.438596
3	13.0435	PNKD	0.438596
3	13.0435	SLC27A4	0.438596
3	13.0435	TMEM53	0.438596
3	13.0435	ZDHHC8	0.438596
3	13.0435	ANO8	0.877193
3	13.0435	BACE1	0.877193
3	13.0435	BTN2A1	0.877193
3	13.0435	ICAM1	0.877193
3	13.0435	SEMA4B	0.877193
3	13.0435	SLC23A3	0.877193
3	13.0435	SLC27A3	0.877193
3	13.0435	SLC39A14	0.877193
3	13.0435	SLC3A2	0.877193
3	13.0435	TMEM143	0.877193
3	13.0435	VANGL1	0.877193
3	13.0435	CA12	1.31579
3	13.0435	CACNG4	1.31579
3	13.0435	CDCP1	1.31579
3	13.0435	IL17RC	1.31579
3	13.0435	LRRC32	1.31579
3	13.0435	MAVS	1.31579
3	13.0435	SLC6A3	1.31579
3	13.0435	SLC9A2	1.31579
3	13.0435	SLC9A5	1.31579
3	13.0435	CLCN2	1.75439
3	13.0435	LRRC52	1.75439
3	13.0435	PCDHGC5	1.75439
3	13.0435	PGAP2	1.75439
3	13.0435	SCARA3	1.75439
3	13.0435	TM9SF4	1.75439
3	13.0435	DLL1	2.19298
3	13.0435	SLC43A1	2.19298
3	13.0435	SLC43A3	2.19298
3	13.0435	TMC4	2.19298
3	13.0435	ABCC3	2.63158
3	13.0435	ADRA1B	2.63158
3	13.0435	CDH24	2.63158
3	13.0435	MFAP3L	2.63158
3	13.0435	PCDHA11	2.63158
3	13.0435	PCDHGB3	2.63158
3	13.0435	PDE3B	2.63158
3	13.0435	SLC28A3	2.63158
3	13.0435	STIM1	2.63158
3	13.0435	TMEM132A	2.63158
3	13.0435	CNNM2	3.07018
3	13.0435	PTPRH	3.07018
3	13.0435	SIGLEC6	3.07018
3	13.0435	SLC16A14	3.07018
3	13.0435	SLC1A3	3.07018
3	13.0435	SLC44A2	3.07018
3	13.0435	USP19	3.07018
3	13.0435	ABCC4	3.50877
3	13.0435	JAG1	3.50877
3	13.0435	LRIG1	3.50877
3	13.0435	PCDHGA11	3.50877
3	13.0435	TGFBR3	3.50877
3	13.0435	ATP1A1	3.94737
3	13.0435	BMPR2	3.94737
3	13.0435	ITPR2	3.94737
3	13.0435	LMTK2	3.94737
3	13.0435	NRP2	3.94737
3	13.0435	ECE2	4.38596
3	13.0435	EPHA1	4.38596
3	13.0435	PCDHAC2	4.38596
3	13.0435	PLXNC1	4.38596
3	13.0435	PTK7	4.38596
3	13.0435	TMEM63B	4.38596
3	13.0435	TRPV6	4.38596
3	13.0435	MEGF8	4.82456
3	13.0435	PCNX	4.82456
3	13.0435	SLC4A3	4.82456
3	13.0435	ATP10D	5.26316
3	13.0435	EGFR	5.70175
3	13.0435	PCDHGC4	5.70175
3	13.0435	PLXND1	6.14035
3	13.0435	ATRN	6.57895
3	13.0435	ERBB3	6.57895
3	13.0435	CDON	7.89474
3	13.0435	ASTN2	8.33333

## Sheet: TableS7
Table S7 - List of 48 new expressed Surfaceome genes mutated in colorectal tumors *
Gene name	Samples mutated
ACBD4	HCC2998;HCT116
AMIGO3	KM12;SW48
ANO9	LOVO
ATP1B3	SW403
BSG	LIM1215
C10ORF76	HCT15
C11ORF24	RKO
C14ORF37	HCC2998;HCT116
C2ORF18	HCT15;RKO
C9ORF5	HCT15
CD276	SW48
CD81	RKO
CLDN3	SW48;KM12
EPOR	LIM2405
FAM38A	HCT15;HT29;LOVO;SW48;T84;HT29;RW2982;RW7213
FGFRL1	LOVO;KM12;LIM1215;RKO
GJA3	SW48
GPR157	LIM1215
GPR172A	HCT15
GRIN3B	HCT15;LOVO
ICOSLG	HCT15;LOVO
IGFLR1	HCT116;LIM1215;SKCO1
ITM2C	LOVO
KIAA0247	KM12
MAL2	SW837
MICA	LOVO
MUC1	HCT15
PAQR6	HCT15
PARM1	LOVO
PKD1	COLO320;LIM1215;LOVO;SW620
PMEL	HCT116;HCT15;
PNPLA2	T84
RHBDL1	RW7213;SW48
SEMA4C	HCT15;KM12;RW2982;T84
SIGIRR	HCT15
SLC26A6	HCT15;SW48;LIM1215
SLC36A1	HCT15;LIM1215;SW480
SMPD2	LIM1215
TGFA	LOVO
TMCO4	LOVO
TMEM136	HCC2998;HCT15;SW403
TMEM39B	KM12;RKO
TMEM69	T84
TNFRSF12A	T84
TNFRSF25	KM12;T84
VMP1	LOVO
WDR81	HCT15;LIM2405;SKCO1;HCT15;SW48;SW620
YIPF2	RKO;SW48
* this table was manually curated to revome false positive cell surface proteins

## Sheet: Table S8
Table S8 - List of point mutations in druggable Surfaceome genes
Cell line	Chromosome	Position	Reference base	Variant base	Variant Frequency (%)	Gene name	Reference codon	Variant codon	Reference aminoacid	Variant aminoacid	Mutation type	Expressed	Druggable status	Known drug
CACO2	CHR13	95735444	C	T	15.22	ABCC4	CGG	CAG	R	Q	NonSyno	yes	yes	PharmGKB-MERCAPTOPURINE|PharmGKB-INDINAVIR|PharmGKB-ZIDOVUDINE|PharmGKB-CYCLOPHOSPHAMIDE|PharmGKB-ANTINEOPLASTIC AGENTS|PharmGKB-METHOTREXATE|PharmGKB-DOXORUBICIN|PharmGKB-LAMIVUDINE|PharmGKB-FLUOROURACIL|PharmGKB-BISPHOSPHONATES
CACO2	CHR17	48755267	A	G	15.91	ABCC3	AAC	GAC	N	D	NonSyno	yes	yes	PharmGKB-FLUOROURACIL|PharmGKB-METHOTREXATE
CACO2	CHR6	117674165	G	T	33.33	ROS1	CAG	AAG	Q	K	NonSyno	yes	yes	MyCancerGenome-CRIZOTINIB|CancerCommons-CRIZOTINIB|CancerCommons-ASP3026|TALC-CRIZOTINIB
COLO205	CHR16	16232225	G	A	30	ABCC1	GGG	AGG	G	R	NonSyno	yes	yes	PharmGKB-MONTELUKAST|PharmGKB-METHOTREXATE|PharmGKB-ANTHRACYCLINES AND RELATED SUBSTANCES|PharmGKB-DOXORUBICIN|PharmGKB-IRINOTECAN|TEND-SULFINPYRAZONE|DrugBank-SULFINPYRAZONE
COLO205	CHR6	149285664	C	T	92.86	UST	CGC	TGC	R	C	NonSyno	yes	yes	PharmGKB-NORTRIPTYLINE
COLO320	CHR11	14825503	C	G	34.72	PDE3B	CTA	GTA	L	V	NonSyno	yes	yes	DrugBank-3-ISOBUTYL-1-METHYLXANTHINE|DrugBank-(5R)-6-(4-{[2-(3-IODOBENZYL)-3-OXOCYCLOHEX-1-EN-1-YL]AMINO}PHENYL)-5-METHYL-4;5-DIHYDROPYRIDAZIN-3(2H)-ONE|DrugBank-HG9A-9; NONANOYL-N-HYDROXYETHYLGLUCAMIDE
COLO320	CHR21	30953829	A	G	62.5	GRIK1	TGC	CGC	C	R	NonSyno	yes	yes	DrugBank-L-GLUTAMIC ACID|DrugBank-TOPIRAMATE|TTD-LY293558|TTD-TOPIRAMATE|TEND-TOPIRAMATE
COLO320	CHRX	152960008	G	A	100	SLC6A8	GAC	AAC	D	N	NonSyno	yes	yes	DrugBank-CREATINE
HCC2998	CHR1	110466024	T	G	28.57	CSF1	TTT	GTT	F	V	NonSyno	yes	yes	TTD-ABT-869|TTD-AXITINIB
HCC2998	CHR11	117165945	G	A	48.24	BACE1	CGT	TGT	R	C	NonSyno	yes	yes	DrugBank-4-(2-AMINOETHYL)-2-ETHYLPHENOL|DrugBank-N-[1-(2;6-DIMETHOXYBENZYL)PIPERIDIN-4-YL]-4-SULFANYLBUTANAMIDE|DrugBank-N~3~-[3-(5-METHOXYPYRIDIN-3-YL)BENZYL]PYRIDINE-2;3-DIAMINE|DrugBank-(2S)-4-(4-FLUOROBENZYL)-N-(3-SULFANYLPROPYL)PIPERAZINE-2-CARBOXAMIDE|DrugBank-MMI-175|DrugBank-3-(2-AMINO-6-BENZOYLQUINAZOLIN-3(4H)-YL)-N-CYCLOHEXYL-N-METHYLPROPANAMIDE|DrugBank-2-AMINO-6-[2-(1H-INDOL-6-YL)ETHY…
HCC2998	CHR1	19175987	C	T	28.26	TAS1R2	GAC	AAC	D	N	NonSyno	yes	yes	DrugBank-ASPARTAME
HCC2998	CHR1	21563331	C	T	51.52	ECE1	GAG	AAG	E	K	NonSyno	yes	yes	DrugBank-5-(2-HYDROXYETHYL)NONANE-1;9-DIOL
HCC2998	CHR15	63631072	A	C	54.24	CA12	TTC	GTC	F	V	NonSyno	yes	yes	DrugBank-HYDROCHLOROTHIAZIDE|DrugBank-BENZTHIAZIDE|DrugBank-HYDROFLUMETHIAZIDE|DrugBank-ZONISAMIDE|PharmGKB-TOPIRAMATE|PharmGKB-ZONISAMIDE|PharmGKB-CELECOXIB|TEND-ACETAZOLAMIDE
HCC2998	CHR16	68842729	G	T	42.86	CDH1	AGA	ATA	R	I	NonSyno	yes	yes	TALC-COMBRETASTATIN-A4 PHOSPHATE
HCC2998	CHR17	43216468	A	G	26.67	ACBD4	ATG	GTG	M	V	NonSyno	yes	yes	PharmGKB-DILTIAZEM
HCC2998	CHR21	31062065	A	G	33.33	GRIK1	GTG	GCG	V	A	NonSyno	yes	yes	DrugBank-L-GLUTAMIC ACID|DrugBank-TOPIRAMATE|TTD-LY293558|TTD-TOPIRAMATE|TEND-TOPIRAMATE
HCC2998	CHR2	27430382	T	G	51.16	SLC5A6	CAT	CCT	H	P	NonSyno	yes	yes	DrugBank-BIOTIN|DrugBank-LIPOIC ACID
HCC2998	CHR3	124527903	T	G	61.54	ITGB5	CAG	CCG	Q	P	NonSyno	yes	yes	TALC-CILENGITIDE
HCC2998	CHR3	53845183	A	C	40.58	CACNA1D	AAA	ACA	K	T	NonSyno	yes	yes	TEND-VERAPAMIL|DrugBank-AMLODIPINE|DrugBank-CINNARIZINE|DrugBank-VERAPAMIL|DrugBank-NIFEDIPINE|DrugBank-NITRENDIPINE|DrugBank-NILVADIPINE|DrugBank-NIMODIPINE|DrugBank-MIBEFRADIL|DrugBank-ISRADIPINE|DrugBank-NISOLDIPINE|DrugBank-FELODIPINE|DrugBank-NICARDIPINE|PharmGKB-CELECOXIB
HCC2998	CHR4	55161339	C	A	22.81	PDGFRA	TCC	TAC	S	Y	NonSyno	yes	yes	DrugBank-SUNITINIB|DrugBank-IMATINIB|DrugBank-BECAPLERMIN|TTD-TAK-593|TTD-MEDI-575|MyCancerGenome-NINTEDANIB|MyCancerGenome-X-82|MyCancerGenome-TANDUTINIB|MyCancerGenome-CRENOLANIB|MyCancerGenome-RAMUCIRUMAB|MyCancerGenome-AMUVATINIB|MyCancerGenome-MOTESANIB|MyCancerGenome-PAZOPANIB|MyCancerGenome-MIDOSTAURIN|MyCancerGenome-MEDI-575|TEND-SUNITINIB|TEND-IMATINIB|TEND-BECAPLERMIN|TALC-VARGATEF|TALC…
HCC2998	CHR5	36679758	T	G	25.93	SLC1A3	ATT	AGT	I	S	NonSyno	yes	yes	DrugBank-L-GLUTAMIC ACID
HCC2998	CHR9	34657070	G	A	32.35	IL11RA	GAC	AAC	D	N	NonSyno	yes	yes	TEND-OPRELVEKIN|TTD-OPRELVEKIN|DrugBank-OPRELVEKIN
HCC2998	CHR9	34658520	G	A	20	IL11RA	CGC	CAC	R	H	NonSyno	yes	yes	TEND-OPRELVEKIN|TTD-OPRELVEKIN|DrugBank-OPRELVEKIN
HCC2998	CHRX	77243968	A	C	58.33	ATP7A	AAA	AAC	K	N	NonSyno	yes	yes	PharmGKB-THALIDOMIDE|PharmGKB-DOCETAXEL
HCT116	CHR1	16458244	C	T	12.5	EPHA2	CGG	CAG	R	Q	NonSyno	yes	yes	DrugBank-PHOSPHOAMINOPHOSPHONIC ACID-ADENYLATE ESTER|DrugBank-DASATINIB|TEND-DASATINIB
HCT116	CHR12	56481853	C	T	57.14	ERBB3	CAG	TAG	Q	*	NonSyno	yes	yes	MyCancerGenome-AZD8931|MyCancerGenome-MEHD7945A|MyCancerGenome-MM-121|MyCancerGenome-MM-111|MyCancerGenome-AV203|MyCancerGenome-U3-1287|TALC-U3-1287|TALC-MM121|TALC-MOMELOTINIB|TTD-ANTI-HER3/EGFR DAF
HCT116	CHR12	57581173	G	A	20	LRP1	CGT	CAT	R	H	NonSyno	yes	yes	DrugBank-ANTIHEMOPHILIC FACTOR|DrugBank-COAGULATION FACTOR IX|DrugBank-TENECTEPLASE
HCT116	CHR1	27427705	C	T	64.29	SLC9A1	CGC	CAC	R	H	NonSyno	yes	yes	DrugBank-AMILORIDE|DrugBank-HOMOSERINE LACTONE
HCT116	CHR16	16101760	C	A	40.26	ABCC1	CTC	ATC	L	I	NonSyno	yes	yes	PharmGKB-MONTELUKAST|PharmGKB-METHOTREXATE|PharmGKB-ANTHRACYCLINES AND RELATED SUBSTANCES|PharmGKB-DOXORUBICIN|PharmGKB-IRINOTECAN|TEND-SULFINPYRAZONE|DrugBank-SULFINPYRAZONE
HCT116	CHR17	43214437	T	G	17.65	ACBD4	TTC	GTC	F	V	NonSyno	yes	yes	PharmGKB-DILTIAZEM
HCT116	CHR17	48765012	G	A	34.78	ABCC3	GCT	ACT	A	T	NonSyno	yes	yes	PharmGKB-FLUOROURACIL|PharmGKB-METHOTREXATE
HCT116	CHR1	95001617	G	A	20.78	F3	CGG	TGG	R	W	NonSyno	yes	yes	DrugBank-{5-(5-AMINO-1H-PYRROLO[3;2-B]PYRIDIN-2-YL)-6-HYDROXY-3'-NITRO-BIPHENYL-3-YL]-ACETIC ACID|DrugBank-COAGULATION FACTOR VIIA|DrugBank-2-(4-HYDROXY-5-PHENYL-1H-PYRAZOL-3-YL)-1H-BENZOIMIDAZOLE-5-CARBOXAMIDINE|DrugBank-[2'-HYDROXY-3'-(1H-PYRROLO[3;2-C]PYRIDIN-2-YL)-BIPHENYL-3-YLMETHYL]-UREA
HCT116	CHR2	102793131	A	G	23.33	IL1R1	CAG	CGG	Q	R	NonSyno	yes	yes	TEND-ANAKINRA|TTD-ANAKINRA|DrugBank-ANAKINRA
HCT116	CHR3	53700457	G	T	31.82	CACNA1D	TGG	TGT	W	C	NonSyno	yes	yes	TEND-VERAPAMIL|DrugBank-AMLODIPINE|DrugBank-CINNARIZINE|DrugBank-VERAPAMIL|DrugBank-NIFEDIPINE|DrugBank-NITRENDIPINE|DrugBank-NILVADIPINE|DrugBank-NIMODIPINE|DrugBank-MIBEFRADIL|DrugBank-ISRADIPINE|DrugBank-NISOLDIPINE|DrugBank-FELODIPINE|DrugBank-NICARDIPINE|PharmGKB-CELECOXIB
HCT116	CHR5	159344255	C	T	29.17	ADRA1B	CGG	TGG	R	W	NonSyno	yes	yes	DrugBank-QUETIAPINE|DrugBank-DOXEPIN|DrugBank-TAMSULOSIN|DrugBank-DEXTROAMPHETAMINE|DrugBank-BROMOCRIPTINE|DrugBank-PROPERICIAZINE|DrugBank-XYLOMETAZOLINE|DrugBank-NEFAZODONE|DrugBank-DROXIDOPA|DrugBank-CLOZAPINE|DrugBank-EPINEPHRINE|DrugBank-PROPIOMAZINE|DrugBank-ARIPIPRAZOLE|DrugBank-DAPIPRAZOLE|DrugBank-PHENDIMETRAZINE|DrugBank-ACEPROMAZINE|DrugBank-THIORIDAZINE|DrugBank-METHOXAMINE|DrugBank-M…
HCT116	CHR5	36677150	A	G	37.5	SLC1A3	AAT	GAT	N	D	NonSyno	yes	yes	DrugBank-L-GLUTAMIC ACID
HCT116	CHR8	38279368	G	A	27.87	FGFR1	GCG	GTG	A	V	NonSyno	yes	yes	DrugBank-3-[(3-(2-CARBOXYETHYL)-4-METHYLPYRROL-2-YL)METHYLENE]-2-INDOLINONE|DrugBank-PALIFERMIN|DrugBank-(E)-[4-(3;5-DIFLUOROPHENYL)-3H-PYRROLO[2;3-B]PYRIDIN-3-YLIDENE](3-METHOXYPHENYL)METHANOL|DrugBank-3-(3-METHOXYBENZYL)-1H-PYRROLO[2;3-B]PYRIDINE|DrugBank-SU4984|TALC-BGJ398|TALC-PONATINIB|TALC-FP-1039|TALC-AZD4547|TALC-AZD4547|TALC-VARGATEF|TALC-XL228|TALC-DOVITINIB|PharmGKB-BRIVANIB|CancerComm…
HCT15	CHR10	47087098	C	A	30.43	PPYR1	GAC	GAA	D	E	NonSyno	yes	yes	TTD-TM30338|TTD-TM30339
HCT15	CHR10	47087852	G	C	24.14	PPYR1	GTA	CTA	V	L	NonSyno	yes	yes	TTD-TM30338|TTD-TM30339
HCT15	CHR1	110464558	G	T	54.41	CSF1	AAG	AAT	K	N	NonSyno	yes	yes	TTD-ABT-869|TTD-AXITINIB
HCT15	CHR11	130079714	T	C	36	ST14	GTA	GCA	V	A	NonSyno	yes	yes	DrugBank-UROKINASE|DrugBank-BENZAMIDINE
HCT15	CHR1	113459995	T	C	26	SLC16A1	ATG	GTG	M	V	NonSyno	yes	yes	DrugBank-PYRUVIC ACID
HCT15	CHR1	120497754	C	T	38.98	NOTCH2	GAG	AAG	E	K	NonSyno	yes	yes	MyCancerGenome-REGN421|MyCancerGenome-RO4929097|MyCancerGenome-PF-03084014|MyCancerGenome-MK0752
HCT15	CHR1	155162039	C	A	42.86	MUC1	GGT	TGT	G	C	NonSyno	yes	yes	TALC-MVA-MUC1-IL2|TALC-BLP25 LIPOSOME VACCINE STIMUVAX
HCT15	CHR1	16458741	G	A	65	EPHA2	CAG	TAG	Q	*	NonSyno	yes	yes	DrugBank-PHOSPHOAMINOPHOSPHONIC ACID-ADENYLATE ESTER|DrugBank-DASATINIB|TEND-DASATINIB
HCT15	CHR1	16475436	T	C	27.94	EPHA2	TAC	TGC	Y	C	NonSyno	yes	yes	DrugBank-PHOSPHOAMINOPHOSPHONIC ACID-ADENYLATE ESTER|DrugBank-DASATINIB|TEND-DASATINIB
HCT15	CHR1	169446700	A	G	42.42	SLC19A2	GTG	GCG	V	A	NonSyno	yes	yes	DrugBank-THIAMINE
HCT15	CHR1	19166988	T	A	27.78	TAS1R2	GAG	GTG	E	V	NonSyno	yes	yes	DrugBank-ASPARTAME
HCT15	CHR1	19175961	G	C	37.84	TAS1R2	CAC	CAG	H	Q	NonSyno	yes	yes	DrugBank-ASPARTAME
HCT15	CHR11	93913399	G	A	38.1	PANX1	GGG	AGG	G	R	NonSyno	yes	yes	DrugBank-PROBENECID
HCT15	CHR12	125302247	G	A	45.65	SCARB1	CGC	TGC	R	C	NonSyno	yes	yes	DrugBank-PHOSPHATIDYLSERINE
HCT15	CHR1	227069634	G	A	44.9	PSEN2	AGC	AAC	S	N	NonSyno	yes	yes	MyCancerGenome-MK0752
HCT15	CHR12	52377808	G	A	45.45	ACVR1B	TGG	TGA	W	*	NonSyno	yes	yes	DrugBank-ADENOSINE TRIPHOSPHATE
HCT15	CHR12	52377857	C	G	31.91	ACVR1B	CGG	GGG	R	G	NonSyno	yes	yes	DrugBank-ADENOSINE TRIPHOSPHATE
HCT15	CHR12	52385722	T	A	26.53	ACVR1B	GTT	GAT	V	D	NonSyno	yes	yes	DrugBank-ADENOSINE TRIPHOSPHATE
HCT15	CHR12	56478922	C	A	55.84	ERBB3	AAC	AAA	N	K	NonSyno	yes	yes	MyCancerGenome-AZD8931|MyCancerGenome-MEHD7945A|MyCancerGenome-MM-121|MyCancerGenome-MM-111|MyCancerGenome-AV203|MyCancerGenome-U3-1287|TALC-U3-1287|TALC-MM121|TALC-MOMELOTINIB|TTD-ANTI-HER3/EGFR DAF
HCT15	CHR12	56489535	G	A	32.86	ERBB3	CGT	CAT	R	H	NonSyno	yes	yes	MyCancerGenome-AZD8931|MyCancerGenome-MEHD7945A|MyCancerGenome-MM-121|MyCancerGenome-MM-111|MyCancerGenome-AV203|MyCancerGenome-U3-1287|TALC-U3-1287|TALC-MM121|TALC-MOMELOTINIB|TTD-ANTI-HER3/EGFR DAF
HCT15	CHR12	56495068	C	A	47.62	ERBB3	CCT	CAT	P	H	NonSyno	yes	yes	MyCancerGenome-AZD8931|MyCancerGenome-MEHD7945A|MyCancerGenome-MM-121|MyCancerGenome-MM-111|MyCancerGenome-AV203|MyCancerGenome-U3-1287|TALC-U3-1287|TALC-MM121|TALC-MOMELOTINIB|TTD-ANTI-HER3/EGFR DAF
HCT15	CHR12	57552211	T	C	37.84	LRP1	TAT	CAT	Y	H	NonSyno	yes	yes	DrugBank-ANTIHEMOPHILIC FACTOR|DrugBank-COAGULATION FACTOR IX|DrugBank-TENECTEPLASE
HCT15	CHR12	57573228	G	T	42.59	LRP1	GTG	TTG	V	L	NonSyno	yes	yes	DrugBank-ANTIHEMOPHILIC FACTOR|DrugBank-COAGULATION FACTOR IX|DrugBank-TENECTEPLASE
HCT15	CHR1	27427020	T	G	31.43	SLC9A1	TTA	TTC	L	F	NonSyno	yes	yes	DrugBank-AMILORIDE|DrugBank-HOMOSERINE LACTONE
HCT15	CHR1	27429017	T	C	39.22	SLC9A1	AAG	AGG	K	R	NonSyno	yes	yes	DrugBank-AMILORIDE|DrugBank-HOMOSERINE LACTONE
HCT15	CHR14	96707737	T	C	41.67	BDKRB2	TCA	CCA	S	P	NonSyno	yes	yes	PharmGKB-IMIDAPRIL|PharmGKB-ENALAPRIL|PharmGKB-LISINOPRIL|TTD-ANATIBANT|TTD-LABRADIMIL|TTD-ICATIBANT|TEND-ICATIBANT|DrugBank-ICATIBANT
HCT15	CHR15	63631123	G	T	46.15	CA12	CTG	ATG	L	M	NonSyno	yes	yes	DrugBank-HYDROCHLOROTHIAZIDE|DrugBank-BENZTHIAZIDE|DrugBank-HYDROFLUMETHIAZIDE|DrugBank-ZONISAMIDE|PharmGKB-TOPIRAMATE|PharmGKB-ZONISAMIDE|PharmGKB-CELECOXIB|TEND-ACETAZOLAMIDE
HCT15	CHR15	99465549	A	G	45.45	IGF1R	AAC	GAC	N	D	NonSyno	yes	yes	TALC-AVE1642|TALC-R1507|TALC-BMS-754807|TALC-CIXUTUMUMAB|TALC-BIIB022|TALC-XL228|TALC-AMG 479|TALC-FIGITUMUMAB|TALC-ROBATUMUMAB|TALC-DALOTUZUMAB|TALC-OSI906|DrugBank-INSULIN; PORCINE|DrugBank-3-[5-(1H-IMIDAZOL-1-YL)-7-METHYL-1H-BENZIMIDAZOL-2-YL]-4-[(PYRIDIN-2-YLMETHYL)AMINO]PYRIDIN-2(1H)-ONE|DrugBank-PHOSPHOAMINOPHOSPHONIC ACID-ADENYLATE ESTER|DrugBank-MECASERMIN|DrugBank-INSULIN RECOMBINANT|Dru…
HCT15	CHR16	16208844	G	T	48.39	ABCC1	GTC	TTC	V	F	NonSyno	yes	yes	PharmGKB-MONTELUKAST|PharmGKB-METHOTREXATE|PharmGKB-ANTHRACYCLINES AND RELATED SUBSTANCES|PharmGKB-DOXORUBICIN|PharmGKB-IRINOTECAN|TEND-SULFINPYRAZONE|DrugBank-SULFINPYRAZONE
HCT15	CHR16	16232381	G	A	58.97	ABCC1	GCC	ACC	A	T	NonSyno	yes	yes	PharmGKB-MONTELUKAST|PharmGKB-METHOTREXATE|PharmGKB-ANTHRACYCLINES AND RELATED SUBSTANCES|PharmGKB-DOXORUBICIN|PharmGKB-IRINOTECAN|TEND-SULFINPYRAZONE|DrugBank-SULFINPYRAZONE
HCT15	CHR16	67979022	C	T	46.67	SLC12A4	GGC	GAC	G	D	NonSyno	yes	yes	TEND-BUMETANIDE|DrugBank-BUMETANIDE|DrugBank-POTASSIUM CHLORIDE
HCT15	CHR16	67988649	C	T	32.79	SLC12A4	CGT	CAT	R	H	NonSyno	yes	yes	TEND-BUMETANIDE|DrugBank-BUMETANIDE|DrugBank-POTASSIUM CHLORIDE
HCT15	CHR17	66267544	T	C	33.33	SLC16A6	ACT	GCT	T	A	NonSyno	yes	yes	DrugBank-PYRUVIC ACID
HCT15	CHR19	1005405	G	T	21.74	GRIN3B	AAG	AAT	K	N	NonSyno	yes	yes	DrugBank-ORPHENADRINE|DrugBank-GLYCINE|DrugBank-HALOTHANE|DrugBank-L-GLUTAMIC ACID|DrugBank-TENOCYCLIDINE|TEND-ORPHENADRINE
HCT15	CHR19	7174706	C	A	40.82	INSR	AAG	AAT	K	N	NonSyno	yes	yes	DrugBank-MECASERMIN|DrugBank-INSULIN LISPRO|DrugBank-INSULIN; PORCINE|DrugBank-INSULIN ASPART|DrugBank-ADENOSINE-5'-[BETA; GAMMA-METHYLENE]TRIPHOSPHATE|DrugBank-INSULIN RECOMBINANT|DrugBank-INSULIN GLULISINE|DrugBank-INSULIN GLARGINE|DrugBank-[4-({5-(AMINOCARBONYL)-4-[(3-METHYLPHENYL)AMINO]PYRIMIDIN-2-YL}AMINO)PHENYL]ACETIC ACID|DrugBank-INSULIN DETEMIR|TTD-INSULIN-GLULISINE|TTD-INSULIN; PORCINE|…
HCT15	CHR19	7184528	A	G	57.14	INSR	TTC	TCC	F	S	NonSyno	yes	yes	DrugBank-MECASERMIN|DrugBank-INSULIN LISPRO|DrugBank-INSULIN; PORCINE|DrugBank-INSULIN ASPART|DrugBank-ADENOSINE-5'-[BETA; GAMMA-METHYLENE]TRIPHOSPHATE|DrugBank-INSULIN RECOMBINANT|DrugBank-INSULIN GLULISINE|DrugBank-INSULIN GLARGINE|DrugBank-[4-({5-(AMINOCARBONYL)-4-[(3-METHYLPHENYL)AMINO]PYRIMIDIN-2-YL}AMINO)PHENYL]ACETIC ACID|DrugBank-INSULIN DETEMIR|TTD-INSULIN-GLULISINE|TTD-INSULIN; PORCINE|…
HCT15	CHR20	4864322	C	T	40.62	SLC23A2	GAG	AAG	E	K	NonSyno	yes	yes	TTD-URSODEOXYCHOLIC ACID
HCT15	CHR20	49196319	G	A	45.31	PTPN1	CGA	CAA	R	Q	NonSyno	yes	yes	DrugBank-{4-[(2S;4E)-2-(1;3-BENZOTHIAZOL-2-YL)-2-(1H-1;2;3-BENZOTRIAZOL-1-YL)-5-PHENYLPENT-4-ENYL]PHENYL}(DIFLUORO)METHYLPHOSPHONIC ACID|DrugBank-2-(OXALYL-AMINO)-4;5;6;7-TETRAHYDRO-THIENO[2;3-C]PYRIDINE-3-CARBOXYLIC ACID|DrugBank-6-(OXALYL-AMINO)-1H-INDOLE-5-CARBOXYLIC ACID|DrugBank-COMPOUND 9|DrugBank-5-(4-METHOXYBIPHENYL-3-YL)-1;2;5-THIADIAZOLIDIN-3-ONE 1;1-DIOXIDE|DrugBank-2-(OXALYL-AMINO)-BE…
HCT15	CHR21	27423425	C	T	42.31	APP	GTG	ATG	V	M	NonSyno	yes	yes	TTD-ANTI-ABETA|TTD-R1450|DrugBank-METHIONINE SULFOXIDE
HCT15	CHR21	34635390	C	T	46	IFNAR2	CCC	CTC	P	L	NonSyno	yes	yes	DrugBank-INTERFERON BETA-1A|DrugBank-PEGINTERFERON ALFA-2B|DrugBank-INTERFERON ALFACON-1|DrugBank-PEGINTERFERON ALFA-2A|DrugBank-INTERFERON ALFA-N1|DrugBank-INTERFERON ALFA-N3|DrugBank-INTERFERON BETA-1B|DrugBank-INTERFERON ALFA-2A; RECOMBINANT|DrugBank-INTERFERON ALFA-2B; RECOMBINANT|TEND-INTERFERON ALFA-N3|TEND-INTERFERON ALFACON-1|TEND-INTERFERON ALFA-N1|TEND-INTERFERON ALFA-2A; RECOMBINANT|TE…
HCT15	CHR2	187466795	C	A	52.78	ITGAV	CCT	CAT	P	H	NonSyno	yes	yes	TALC-CILENGITIDE|TALC-L-000845704|DrugBank-ANTITHYMOCYTE GLOBULIN
HCT15	CHR2	27426107	C	A	40	SLC5A6	GGC	TGC	G	C	NonSyno	yes	yes	DrugBank-BIOTIN|DrugBank-LIPOIC ACID
HCT15	CHR3	30715697	T	C	40.91	TGFBR2	CTG	CCG	L	P	NonSyno	yes	yes	DrugBank-GLYCEROL
HCT15	CHR3	49933245	C	A	30.77	MST1R	CAG	TAG	Q	*	NonSyno	yes	yes	TALC-MGCD265|TALC-FORETINIB
HCT15	CHR3	49936038	G	T	56.9	MST1R	GGC	AGC	G	S	NonSyno	yes	yes	TALC-MGCD265|TALC-FORETINIB
HCT15	CHR3	53757914	T	C	50	CACNA1D	ATC	ACC	I	T	NonSyno	yes	yes	TEND-VERAPAMIL|DrugBank-AMLODIPINE|DrugBank-CINNARIZINE|DrugBank-VERAPAMIL|DrugBank-NIFEDIPINE|DrugBank-NITRENDIPINE|DrugBank-NILVADIPINE|DrugBank-NIMODIPINE|DrugBank-MIBEFRADIL|DrugBank-ISRADIPINE|DrugBank-NISOLDIPINE|DrugBank-FELODIPINE|DrugBank-NICARDIPINE|PharmGKB-CELECOXIB
HCT15	CHR4	42466966	T	C	19.35	ATP8A1	ATC	GTC	I	V	NonSyno	yes	yes	DrugBank-PHOSPHATIDYLSERINE
HCT15	CHR5	150838393	T	A	36.96	SLC36A1	TAC	AAC	Y	N	NonSyno	yes	yes	DrugBank-GLYCINE|DrugBank-L-ALANINE
HCT15	CHR5	36608541	G	A	61.36	SLC1A3	GGA	AGA	G	R	NonSyno	yes	yes	DrugBank-L-GLUTAMIC ACID
HCT15	CHR6	160492969	G	A	50.75	IGF2R	GTG	ATG	V	M	NonSyno	yes	yes	DrugBank-ALPHA-D-MANNOSE|DrugBank-MECASERMIN|DrugBank-ALPHA-D-MANNOSE-6-PHOSPHATE
HCT15	CHR8	38282161	C	A	51.95	FGFR1	GCC	TCC	A	S	NonSyno	yes	yes	DrugBank-3-[(3-(2-CARBOXYETHYL)-4-METHYLPYRROL-2-YL)METHYLENE]-2-INDOLINONE|DrugBank-PALIFERMIN|DrugBank-(E)-[4-(3;5-DIFLUOROPHENYL)-3H-PYRROLO[2;3-B]PYRIDIN-3-YLIDENE](3-METHOXYPHENYL)METHANOL|DrugBank-3-(3-METHOXYBENZYL)-1H-PYRROLO[2;3-B]PYRIDINE|DrugBank-SU4984|TALC-BGJ398|TALC-PONATINIB|TALC-FP-1039|TALC-AZD4547|TALC-AZD4547|TALC-VARGATEF|TALC-XL228|TALC-DOVITINIB|PharmGKB-BRIVANIB|CancerComm…
HCT15	CHR9	34635670	G	A	20	SIGMAR1	CGG	TGG	R	W	NonSyno	yes	yes	DrugBank-DEXTROMETHORPHAN|DrugBank-PHENCYCLIDINE|DrugBank-DIMETHYLTRYPTAMINE|DrugBank-PENTAZOCINE|DrugBank-REMOXIPRIDE|DrugBank-NALTREXONE|DrugBank-DEXTROMETHORPHAN|TTD-SIGMA ANTAGONIST|TTD-E-5842|TTD-SSR-125047|TTD-ANAVEX 1007|TTD-ANAVEX 2-73|TTD-E-6276|TTD-SR-31742A|TTD-MS-377|TTD-PRX-00023|TTD-OPC-14523|TTD-DEXTROMETHORPHAN|TTD-ANAVEX 1-41|TTD-RIMCAZOLE|TTD-NE-100|TEND-DEXTROMETHORPHAN
HCT15	CHR9	86924601	T	C	58.33	SLC28A3	GAT	GGT	D	G	NonSyno	yes	yes	PharmGKB-ANTHRACYCLINES AND RELATED SUBSTANCES
HCT15	CHRX	77264669	T	C	96.55	ATP7A	CTA	CCA	L	P	NonSyno	yes	yes	PharmGKB-THALIDOMIDE|PharmGKB-DOCETAXEL
HT29	CHR7	100404997	G	A	41.89	EPHB4	ACG	ATG	T	M	NonSyno	yes	yes	MyCancerGenome-XL647|DrugBank-3-({4-[(5-CHLORO-1;3-BENZODIOXOL-4-YL)AMINO]PYRIMIDIN-2-YL}AMINO)BENZAMIDE|DrugBank-N-[3-[[4-[(5-CHLORO-1;3-BENZODIOXOL-4-YL)AMINO]PYRIMIDIN-2-YL]AMINO]PHENYL]METHANESULFONAMIDE|DrugBank-N'-(5-CHLORO-1;3-BENZODIOXOL-4-YL)-N-(3-METHYLSULFONYLPHENYL)PYRIMIDINE-2;4-DIAMINE|DrugBank-N'-(5-CHLORO-1;3-BENZODIOXOL-4-YL)-N-(3;4;5- TRIMETHOXYPHENYL)PYRIMIDINE-2;4-DIAMINE|Drug…
KM12	CHR10	129867964	T	C	31.11	PTPRE	GTG	GCG	V	A	NonSyno	yes	yes	DrugBank-ALENDRONATE
KM12	CHR1	110466805	G	T	35.71	CSF1	AGG	ATG	R	M	NonSyno	yes	yes	TTD-ABT-869|TTD-AXITINIB
KM12	CHR11	117164643	C	T	35	BACE1	GGT	AGT	G	S	NonSyno	yes	yes	DrugBank-4-(2-AMINOETHYL)-2-ETHYLPHENOL|DrugBank-N-[1-(2;6-DIMETHOXYBENZYL)PIPERIDIN-4-YL]-4-SULFANYLBUTANAMIDE|DrugBank-N~3~-[3-(5-METHOXYPYRIDIN-3-YL)BENZYL]PYRIDINE-2;3-DIAMINE|DrugBank-(2S)-4-(4-FLUOROBENZYL)-N-(3-SULFANYLPROPYL)PIPERAZINE-2-CARBOXAMIDE|DrugBank-MMI-175|DrugBank-3-(2-AMINO-6-BENZOYLQUINAZOLIN-3(4H)-YL)-N-CYCLOHEXYL-N-METHYLPROPANAMIDE|DrugBank-2-AMINO-6-[2-(1H-INDOL-6-YL)ETHY…
KM12	CHR1	11888183	C	T	27.54	CLCN6	CAC	TAC	H	Y	NonSyno	yes	yes	PharmGKB-NITROUS OXIDE|PharmGKB-DACTINOMYCIN|PharmGKB-ANTIPSYCHOTICS|PharmGKB-CHLORTHALIDONE|PharmGKB-CISPLATIN|PharmGKB-BUSULFAN|PharmGKB-CARBOPLATIN|PharmGKB-PEMETREXED|PharmGKB-VINCRISTINE|PharmGKB-DOXORUBICIN|PharmGKB-CYCLOPHOSPHAMIDE|PharmGKB-AMLODIPINE
KM12	CHR1	120458899	G	A	32.2	NOTCH2	TCC	TTC	S	F	NonSyno	yes	yes	MyCancerGenome-REGN421|MyCancerGenome-RO4929097|MyCancerGenome-PF-03084014|MyCancerGenome-MK0752
KM12	CHR1	120468105	C	T	48.21	NOTCH2	AGC	AAC	S	N	NonSyno	yes	yes	MyCancerGenome-REGN421|MyCancerGenome-RO4929097|MyCancerGenome-PF-03084014|MyCancerGenome-MK0752
KM12	CHR11	61632664	G	A	23.81	FADS2	GCC	ACC	A	T	NonSyno	yes	yes	DrugBank-ALPHA-LINOLENIC ACID
KM12	CHR11	61632694	C	T	51.61	FADS2	CAT	TAT	H	Y	NonSyno	yes	yes	DrugBank-ALPHA-LINOLENIC ACID
KM12	CHR12	50357920	C	T	34.78	AQP5	CCT	TCT	P	S	NonSyno	yes	yes	PharmGKB-THIAZOLIDINEDIONES
KM12	CHR12	52370122	G	A	52.94	ACVR1B	GAG	AAG	E	K	NonSyno	yes	yes	DrugBank-ADENOSINE TRIPHOSPHATE
KM12	CHR13	95886946	A	G	50	ABCC4	ATA	ACA	I	T	NonSyno	yes	yes	PharmGKB-MERCAPTOPURINE|PharmGKB-INDINAVIR|PharmGKB-ZIDOVUDINE|PharmGKB-CYCLOPHOSPHAMIDE|PharmGKB-ANTINEOPLASTIC AGENTS|PharmGKB-METHOTREXATE|PharmGKB-DOXORUBICIN|PharmGKB-LAMIVUDINE|PharmGKB-FLUOROURACIL|PharmGKB-BISPHOSPHONATES
KM12	CHR14	23312957	C	T	55	MMP14	CCC	TCC	P	S	NonSyno	yes	yes	DrugBank-MARIMASTAT|TALC-PRINOMASTAT
KM12	CHR15	63631125	G	A	46.34	CA12	GCC	GTC	A	V	NonSyno	yes	yes	DrugBank-HYDROCHLOROTHIAZIDE|DrugBank-BENZTHIAZIDE|DrugBank-HYDROFLUMETHIAZIDE|DrugBank-ZONISAMIDE|PharmGKB-TOPIRAMATE|PharmGKB-ZONISAMIDE|PharmGKB-CELECOXIB|TEND-ACETAZOLAMIDE
KM12	CHR17	37866384	C	T	42.11	ERBB2	CCA	CTA	P	L	NonSyno	yes	yes	PharmGKB-TRASTUZUMAB|PharmGKB-PERTUZUMAB|PharmGKB-LAPATINIB|MyCancerGenome-PELITINIB|MyCancerGenome-ARRY380|MyCancerGenome-DACOMITINIB|MyCancerGenome-BMS-690514|MyCancerGenome-AFATINIB|MyCancerGenome-NERATINIB|MyCancerGenome-LAPATINIB|MyCancerGenome-MUBRITINIB|MyCancerGenome-PERTUZUMAB|MyCancerGenome-MM-111|MyCancerGenome-AEE788|MyCancerGenome-BMS-599626|MyCancerGenome-ADO-TRASTUZUMABEMTANSINE|My…
KM12	CHR19	10395094	A	G	23.08	ICAM1	AAC	AGC	N	S	NonSyno	yes	yes	DrugBank-NATALIZUMAB|DrugBank-HYALURONAN|TTD-ALICAFORSEN
KM12	CHR3	30715703	T	C	26.53	TGFBR2	CTC	CCC	L	P	NonSyno	yes	yes	DrugBank-GLYCEROL
KM12	CHR3	53764553	C	T	23.33	CACNA1D	GCG	GTG	A	V	NonSyno	yes	yes	TEND-VERAPAMIL|DrugBank-AMLODIPINE|DrugBank-CINNARIZINE|DrugBank-VERAPAMIL|DrugBank-NIFEDIPINE|DrugBank-NITRENDIPINE|DrugBank-NILVADIPINE|DrugBank-NIMODIPINE|DrugBank-MIBEFRADIL|DrugBank-ISRADIPINE|DrugBank-NISOLDIPINE|DrugBank-FELODIPINE|DrugBank-NICARDIPINE|PharmGKB-CELECOXIB
KM12	CHR5	138716294	G	A	30.16	SLC23A1	CCC	CTC	P	L	NonSyno	yes	yes	DrugBank-VITAMIN C
KM12	CHR6	160464261	G	T	11.76	IGF2R	AGA	ATA	R	I	NonSyno	yes	yes	DrugBank-ALPHA-D-MANNOSE|DrugBank-MECASERMIN|DrugBank-ALPHA-D-MANNOSE-6-PHOSPHATE
KM12	CHR6	160471623	G	A	34.09	IGF2R	AGC	AAC	S	N	NonSyno	yes	yes	DrugBank-ALPHA-D-MANNOSE|DrugBank-MECASERMIN|DrugBank-ALPHA-D-MANNOSE-6-PHOSPHATE
KM12	CHR7	55231511	G	T	56.86	EGFR	GGA	TGA	G	*	NonSyno	yes	yes	TEND-LAPATINIB|TEND-ERLOTINIB|TEND-PANITUMUMAB|TEND-GEFITINIB|TEND-CETUXIMAB|TEND-TRASTUZUMAB|TALC-CUDC-101|TALC-AV-412|TALC-BMS-599626|TALC-CETUXIMAB|TALC-ERLOTINIB|TALC-PELITINIB|TALC-BMS-690514|TALC-MEHD7945|TALC-AV 203|TALC-ARRY 380|TALC-MM151|TALC-MM111|TALC-CANERTINIB|TALC-MATUZUMAB|TALC-RO5083945|TALC-MOMELOTINIB|TALC-ZALUTUMUMAB|TALC-VANDETANIB|TALC-XL647|TALC-AEE 788|TALC-RECOMBINANT HUM…
KM12	CHR8	22269696	G	A	55.56	SLC39A14	GCC	ACC	A	T	NonSyno	yes	yes	PharmGKB-NORTRIPTYLINE
KM12	CHR9	86955512	C	T	35.42	SLC28A3	GGC	AGC	G	S	NonSyno	yes	yes	PharmGKB-ANTHRACYCLINES AND RELATED SUBSTANCES
LIM1215	CHR1	16458244	C	T	39.29	EPHA2	CGG	CAG	R	Q	NonSyno	yes	yes	DrugBank-PHOSPHOAMINOPHOSPHONIC ACID-ADENYLATE ESTER|DrugBank-DASATINIB|TEND-DASATINIB
LIM1215	CHR12	56480408	C	T	20	ERBB3	GCT	GTT	A	V	NonSyno	yes	yes	MyCancerGenome-AZD8931|MyCancerGenome-MEHD7945A|MyCancerGenome-MM-121|MyCancerGenome-MM-111|MyCancerGenome-AV203|MyCancerGenome-U3-1287|TALC-U3-1287|TALC-MM121|TALC-MOMELOTINIB|TTD-ANTI-HER3/EGFR DAF
LIM1215	CHR12	57581173	G	A	56.52	LRP1	CGT	CAT	R	H	NonSyno	yes	yes	DrugBank-ANTIHEMOPHILIC FACTOR|DrugBank-COAGULATION FACTOR IX|DrugBank-TENECTEPLASE
LIM1215	CHR12	57588410	C	T	14.29	LRP1	CGC	TGC	R	C	NonSyno	yes	yes	DrugBank-ANTIHEMOPHILIC FACTOR|DrugBank-COAGULATION FACTOR IX|DrugBank-TENECTEPLASE
LIM1215	CHR1	27436120	C	T	35.29	SLC9A1	CGA	CAA	R	Q	NonSyno	yes	yes	DrugBank-AMILORIDE|DrugBank-HOMOSERINE LACTONE
LIM1215	CHR19	10385665	G	A	20	ICAM1	GAT	AAT	D	N	NonSyno	yes	yes	DrugBank-NATALIZUMAB|DrugBank-HYALURONAN|TTD-ALICAFORSEN
LIM1215	CHR20	4843508	C	T	34.88	SLC23A2	GCT	ACT	A	T	NonSyno	yes	yes	TTD-URSODEOXYCHOLIC ACID
LIM1215	CHR5	1422074	G	A	79.17	SLC6A3	CGG	TGG	R	W	NonSyno	yes	yes	DrugBank-DIETHYLPROPION|DrugBank-BENZATROPINE|DrugBank-MMDA|DrugBank-DIPHENYLPYRALINE|DrugBank-PHENTERMINE|DrugBank-VENLAFAXINE|DrugBank-BUPROPION|DrugBank-DULOXETINE|DrugBank-SIBUTRAMINE|DrugBank-NEFAZODONE|DrugBank-PSEUDOEPHEDRINE|DrugBank-AMPHETAMINE|DrugBank-CHLOROPROCAINE|DrugBank-CHLORPHENIRAMINE|DrugBank-PROCAINE|DrugBank-METHAMPHETAMINE|DrugBank-3;4-METHYLENEDIOXYMETHAMPHETAMINE|DrugBank-…
LIM1215	CHR5	150867777	G	A	45.83	SLC36A1	GCT	ACT	A	T	NonSyno	yes	yes	DrugBank-GLYCINE|DrugBank-L-ALANINE
LIM1215	CHR8	22277108	G	A	37.5	SLC39A14	GGC	GAC	G	D	NonSyno	yes	yes	PharmGKB-NORTRIPTYLINE
LIM1215	CHRX	70327701	A	G	100	IL2RG	GTC	GCC	V	A	NonSyno	yes	yes	DrugBank-DENILEUKIN DIFTITOX|DrugBank-ALDESLEUKIN|TEND-ALDESLEUKIN|TEND-DENILEUKIN DIFTITOX
LIM2405	CHR10	123263358	C	G	26.83	FGFR2	GGG	GCG	G	A	NonSyno	yes	yes	DrugBank-SU4984|DrugBank-PALIFERMIN|DrugBank-4-[4-(1-AMINO-1-METHYLETHYL)PHENYL]-5-CHLORO-N-[4-(2-MORPHOLIN-4-YLETHYL)PHENYL]PYRIMIDIN-2-AMINE|DrugBank-THALIDOMIDE|TALC-XL228|TALC-XL999|TALC-BRIVANIB|TALC-PONATINIB|TALC-REGORAFENIB|TALC-TSU-68|TALC-AZD4547|TALC-AZD4547|TALC-DOVITINIB|TALC-BGJ398|TALC-FP-1039|TALC-LENVATINIB|TALC-VARGATEF|MyCancerGenome-DOVITINIB|MyCancerGenome-E-3810|MyCancerGeno…
LIM2405	CHR1	120459086	G	A	77.42	NOTCH2	CCC	TCC	P	S	NonSyno	yes	yes	MyCancerGenome-REGN421|MyCancerGenome-RO4929097|MyCancerGenome-PF-03084014|MyCancerGenome-MK0752
LIM2405	CHR1	16458881	A	G	15.38	EPHA2	TTC	CTC	F	L	NonSyno	yes	yes	DrugBank-PHOSPHOAMINOPHOSPHONIC ACID-ADENYLATE ESTER|DrugBank-DASATINIB|TEND-DASATINIB
LIM2405	CHR12	57577933	C	T	34.69	LRP1	CGC	TGC	R	C	NonSyno	yes	yes	DrugBank-ANTIHEMOPHILIC FACTOR|DrugBank-COAGULATION FACTOR IX|DrugBank-TENECTEPLASE
LIM2405	CHR13	95861803	C	T	36.36	ABCC4	GCA	ACA	A	T	NonSyno	yes	yes	PharmGKB-MERCAPTOPURINE|PharmGKB-INDINAVIR|PharmGKB-ZIDOVUDINE|PharmGKB-CYCLOPHOSPHAMIDE|PharmGKB-ANTINEOPLASTIC AGENTS|PharmGKB-METHOTREXATE|PharmGKB-DOXORUBICIN|PharmGKB-LAMIVUDINE|PharmGKB-FLUOROURACIL|PharmGKB-BISPHOSPHONATES
LIM2405	CHR19	11217291	A	G	41.51	LDLR	ATC	GTC	I	V	NonSyno	yes	yes	DrugBank-PORFIMER|DrugBank-ALPHA-D-MANNOSE|PharmGKB-ATORVASTATIN|PharmGKB-PRAVASTATIN|PharmGKB-ATENOLOL
LIM2405	CHR19	11492608	A	G	36.67	EPOR	GTA	GCA	V	A	NonSyno	yes	yes	TEND-DARBEPOETIN ALFA|TEND-METHOXY POLYETHYLENE GLYCOL-EPOETIN BETA|TEND-EPOETIN ALFA|DrugBank-DARBEPOETIN ALFA|DrugBank-3;5 DIBROMOTYROSINE|DrugBank-EPOETIN ALFA|TTD-DARBEPOETIN ALFA|TTD-EPOETIN ALFA|TTD-HEMATIDE
LIM2405	CHR21	34635228	G	T	32.08	IFNAR2	AGC	ATC	S	I	NonSyno	yes	yes	DrugBank-INTERFERON BETA-1A|DrugBank-PEGINTERFERON ALFA-2B|DrugBank-INTERFERON ALFACON-1|DrugBank-PEGINTERFERON ALFA-2A|DrugBank-INTERFERON ALFA-N1|DrugBank-INTERFERON ALFA-N3|DrugBank-INTERFERON BETA-1B|DrugBank-INTERFERON ALFA-2A; RECOMBINANT|DrugBank-INTERFERON ALFA-2B; RECOMBINANT|TEND-INTERFERON ALFA-N3|TEND-INTERFERON ALFACON-1|TEND-INTERFERON ALFA-N1|TEND-INTERFERON ALFA-2A; RECOMBINANT|TE…
LIM2405	CHR21	43716452	C	G	34.78	ABCG1	CGC	GGC	R	G	NonSyno	yes	yes	PharmGKB-IRINOTECAN|DrugBank-ADENOSINE TRIPHOSPHATE
LIM2405	CHR5	1057650	C	T	35.56	SLC12A7	GCT	ACT	A	T	NonSyno	yes	yes	DrugBank-POTASSIUM CHLORIDE
LIM2405	CHR6	160481628	C	A	32.05	IGF2R	TAC	TAA	Y	*	NonSyno	yes	yes	DrugBank-ALPHA-D-MANNOSE|DrugBank-MECASERMIN|DrugBank-ALPHA-D-MANNOSE-6-PHOSPHATE
LIM2405	CHR6	31322427	C	T	61.9	HLA-B	AGC	AAC	S	N	NonSyno	yes	yes	DrugBank-N-FORMYLMETHIONINE|PharmGKB-ABACAVIR|PharmGKB-PHENYTOIN|PharmGKB-CARBAMAZEPINE
LIM2405	CHR9	98241300	C	T	47.17	PTCH1	TGG	TGA	W	*	NonSyno	yes	yes	MyCancerGenome-VISMODEGIB
LOVO	CHR11	117166020	A	G	65	BACE1	TAC	CAC	Y	H	NonSyno	yes	yes	DrugBank-4-(2-AMINOETHYL)-2-ETHYLPHENOL|DrugBank-N-[1-(2;6-DIMETHOXYBENZYL)PIPERIDIN-4-YL]-4-SULFANYLBUTANAMIDE|DrugBank-N~3~-[3-(5-METHOXYPYRIDIN-3-YL)BENZYL]PYRIDINE-2;3-DIAMINE|DrugBank-(2S)-4-(4-FLUOROBENZYL)-N-(3-SULFANYLPROPYL)PIPERAZINE-2-CARBOXAMIDE|DrugBank-MMI-175|DrugBank-3-(2-AMINO-6-BENZOYLQUINAZOLIN-3(4H)-YL)-N-CYCLOHEXYL-N-METHYLPROPANAMIDE|DrugBank-2-AMINO-6-[2-(1H-INDOL-6-YL)ETHY…
LOVO	CHR1	207930431	G	A	56.82	CD46	GGT	GAT	G	D	NonSyno	yes	yes	DrugBank-ALPHA-D-MANNOSE
LOVO	CHR12	110783175	A	G	27.03	ATP2A2	AAC	AGC	N	S	NonSyno	yes	yes	PharmGKB-CELECOXIB
LOVO	CHR12	21926489	T	G	13.16	KCNJ8	AAC	ACC	N	T	NonSyno	yes	yes	DrugBank-GLISOXEPIDE|DrugBank-LEVOSIMENDAN|DrugBank-PHENFORMIN|DrugBank-GLIQUIDONE|DrugBank-THIAMYLAL|TEND-THIAMYLAL
LOVO	CHR12	57598907	A	C	21.74	LRP1	CAC	CCC	H	P	NonSyno	yes	yes	DrugBank-ANTIHEMOPHILIC FACTOR|DrugBank-COAGULATION FACTOR IX|DrugBank-TENECTEPLASE
LOVO	CHR12	9096398	G	A	13.89	M6PR	GCG	GTG	A	V	NonSyno	yes	yes	DrugBank-1-3 SUGAR RING OF PENTAMANNOSYL 6-PHOSPHATE|DrugBank-ALPHA-D-MANNOSE-6-PHOSPHATE|DrugBank-ALGLUCOSIDASE ALFA|TTD-ALGLUCOSIDASE ALFA|TTD-GALSULFASE
LOVO	CHR14	23600683	G	A	46.15	SLC7A8	GCC	GTC	A	V	NonSyno	yes	yes	DrugBank-L-PHENYLALANINE|DrugBank-L-ALANINE
LOVO	CHR16	29996576	C	T	45	TAOK2	CGG	TGG	R	W	NonSyno	yes	yes	DrugBank-PHOSPHONOSERINE
LOVO	CHR16	29999191	C	T	57.14	TAOK2	CGC	TGC	R	C	NonSyno	yes	yes	DrugBank-PHOSPHONOSERINE
LOVO	CHR19	1005130	T	C	38.46	GRIN3B	TTC	CTC	F	L	NonSyno	yes	yes	DrugBank-ORPHENADRINE|DrugBank-GLYCINE|DrugBank-HALOTHANE|DrugBank-L-GLUTAMIC ACID|DrugBank-TENOCYCLIDINE|TEND-ORPHENADRINE
LOVO	CHR19	47127190	G	T	58.33	PTGIR	GCC	GAC	A	D	NonSyno	yes	yes	TTD-EPOPROSTENOL|TTD-MISOPROSTOL|TTD-DINOPROST TROMETHAMINE|TTD-TREPROSTINIL|DrugBank-TREPROSTINIL|DrugBank-DINOPROST TROMETHAMINE|DrugBank-ILOPROST|DrugBank-EPOPROSTENOL|TEND-EPOPROSTENOL|TEND-MISOPROSTOL|TEND-ILOPROST|TEND-DINOPROST TROMETHAMINE
LOVO	CHR2	206659717	G	A	58.06	NRP2	GAG	AAG	E	K	NonSyno	yes	yes	PharmGKB-DAUNORUBICIN
LOVO	CHR3	124492643	C	T	31.82	ITGB5	GAG	AAG	E	K	NonSyno	yes	yes	TALC-CILENGITIDE
LOVO	CHR3	49935049	C	A	73.68	MST1R	GTG	TTG	V	L	NonSyno	yes	yes	TALC-MGCD265|TALC-FORETINIB
LOVO	CHR4	1807345	A	G	48.28	FGFR3	ATC	GTC	I	V	NonSyno	yes	yes	MyCancerGenome-E-3810|MyCancerGenome-PONATINIB|MyCancerGenome-NINTEDANIB|MyCancerGenome-XL228|MyCancerGenome-DOVITINIB|MyCancerGenome-MASITINIB|MyCancerGenome-AZD4547|MyCancerGenome-BGJ398|MyCancerGenome-ENMD-2076|TALC-XL228|TALC-BGJ398|TALC-DOVITINIB|TALC-PONATINIB|TALC-ENMD-0276|TALC-FP-1039|TALC-AZD4547|TALC-VARGATEF|TALC-AZD4547|TTD-ANTI-FGFR3|TTD-AEE-788|TTD-BMS-582664|TTD-TKI258|CancerCommo…
LOVO	CHR4	187004485	G	A	53.85	TLR3	GCA	ACA	A	T	NonSyno	yes	yes	PharmGKB-MEASLES VACCINES|TTD-HSPE7 (TLR3 AGONIST ADJUVANT)
LOVO	CHR9	34659772	T	C	44.44	IL11RA	CTG	CCG	L	P	NonSyno	yes	yes	TEND-OPRELVEKIN|TTD-OPRELVEKIN|DrugBank-OPRELVEKIN
RKO	CHR1	113460571	C	A	55	SLC16A1	GGC	TGC	G	C	NonSyno	yes	yes	DrugBank-PYRUVIC ACID
RKO	CHR1	11898608	T	C	43.9	CLCN6	ATG	ACG	M	T	NonSyno	yes	yes	PharmGKB-NITROUS OXIDE|PharmGKB-DACTINOMYCIN|PharmGKB-ANTIPSYCHOTICS|PharmGKB-CHLORTHALIDONE|PharmGKB-CISPLATIN|PharmGKB-BUSULFAN|PharmGKB-CARBOPLATIN|PharmGKB-PEMETREXED|PharmGKB-VINCRISTINE|PharmGKB-DOXORUBICIN|PharmGKB-CYCLOPHOSPHAMIDE|PharmGKB-AMLODIPINE
RKO	CHR1	160321569	G	A	23.4	NCSTN	GAC	AAC	D	N	NonSyno	yes	yes	MyCancerGenome-MK0752
RKO	CHR12	125298860	T	C	33.33	SCARB1	AAC	AGC	N	S	NonSyno	yes	yes	DrugBank-PHOSPHATIDYLSERINE
RKO	CHR12	57553743	G	T	28.21	LRP1	GGC	GTC	G	V	NonSyno	yes	yes	DrugBank-ANTIHEMOPHILIC FACTOR|DrugBank-COAGULATION FACTOR IX|DrugBank-TENECTEPLASE
RKO	CHR12	57575050	C	T	30	LRP1	CGG	TGG	R	W	NonSyno	yes	yes	DrugBank-ANTIHEMOPHILIC FACTOR|DrugBank-COAGULATION FACTOR IX|DrugBank-TENECTEPLASE
RKO	CHR12	57579569	C	T	36	LRP1	GCC	GTC	A	V	NonSyno	yes	yes	DrugBank-ANTIHEMOPHILIC FACTOR|DrugBank-COAGULATION FACTOR IX|DrugBank-TENECTEPLASE
RKO	CHR12	6483859	G	T	52.38	SCNN1A	CTG	ATG	L	M	NonSyno	yes	yes	DrugBank-TRIAMTERENE|DrugBank-AMILORIDE|TTD-AMILORIDE|TTD-TRIAMTERENE|TEND-TRIAMTERENE|TEND-AMILORIDE
RKO	CHR12	9096441	G	A	20.41	M6PR	CGT	TGT	R	C	NonSyno	yes	yes	DrugBank-1-3 SUGAR RING OF PENTAMANNOSYL 6-PHOSPHATE|DrugBank-ALPHA-D-MANNOSE-6-PHOSPHATE|DrugBank-ALGLUCOSIDASE ALFA|TTD-ALGLUCOSIDASE ALFA|TTD-GALSULFASE
RKO	CHR13	30091863	C	T	21.95	SLC7A1	GCA	ACA	A	T	NonSyno	yes	yes	DrugBank-L-ARGININE|DrugBank-L-LYSINE|DrugBank-L-ORNITHINE
RKO	CHR15	99251062	G	C	75.47	IGF1R	ATG	ATC	M	I	NonSyno	yes	yes	TALC-AVE1642|TALC-R1507|TALC-BMS-754807|TALC-CIXUTUMUMAB|TALC-BIIB022|TALC-XL228|TALC-AMG 479|TALC-FIGITUMUMAB|TALC-ROBATUMUMAB|TALC-DALOTUZUMAB|TALC-OSI906|DrugBank-INSULIN; PORCINE|DrugBank-3-[5-(1H-IMIDAZOL-1-YL)-7-METHYL-1H-BENZIMIDAZOL-2-YL]-4-[(PYRIDIN-2-YLMETHYL)AMINO]PYRIDIN-2(1H)-ONE|DrugBank-PHOSPHOAMINOPHOSPHONIC ACID-ADENYLATE ESTER|DrugBank-MECASERMIN|DrugBank-INSULIN RECOMBINANT|Dru…
RKO	CHR16	16225773	C	G	18	ABCC1	ACG	AGG	T	R	NonSyno	yes	yes	PharmGKB-MONTELUKAST|PharmGKB-METHOTREXATE|PharmGKB-ANTHRACYCLINES AND RELATED SUBSTANCES|PharmGKB-DOXORUBICIN|PharmGKB-IRINOTECAN|TEND-SULFINPYRAZONE|DrugBank-SULFINPYRAZONE
RKO	CHR16	31049475	G	A	40	STX4	ATG	ATA	M	I	NonSyno	yes	yes	PharmGKB-WARFARIN|PharmGKB-PHENPROCOUMON
RKO	CHR16	67979098	G	A	40.91	SLC12A4	CAC	TAC	H	Y	NonSyno	yes	yes	TEND-BUMETANIDE|DrugBank-BUMETANIDE|DrugBank-POTASSIUM CHLORIDE
RKO	CHR19	10394319	A	G	36.36	ICAM1	GAG	GGG	E	G	NonSyno	yes	yes	DrugBank-NATALIZUMAB|DrugBank-HYALURONAN|TTD-ALICAFORSEN
RKO	CHR19	35524464	T	C	27.27	SCN1B	GTG	GCG	V	A	NonSyno	yes	yes	DrugBank-ZONISAMIDE
RKO	CHR19	7132268	C	T	25	INSR	GGG	AGG	G	R	NonSyno	yes	yes	DrugBank-MECASERMIN|DrugBank-INSULIN LISPRO|DrugBank-INSULIN; PORCINE|DrugBank-INSULIN ASPART|DrugBank-ADENOSINE-5'-[BETA; GAMMA-METHYLENE]TRIPHOSPHATE|DrugBank-INSULIN RECOMBINANT|DrugBank-INSULIN GLULISINE|DrugBank-INSULIN GLARGINE|DrugBank-[4-({5-(AMINOCARBONYL)-4-[(3-METHYLPHENYL)AMINO]PYRIMIDIN-2-YL}AMINO)PHENYL]ACETIC ACID|DrugBank-INSULIN DETEMIR|TTD-INSULIN-GLULISINE|TTD-INSULIN; PORCINE|…
RKO	CHR20	33764148	A	G	34.21	PROCR	CAG	CGG	Q	R	NonSyno	yes	yes	DrugBank-DROTRECOGIN ALFA|DrugBank-PHOSPHATIDYLETHANOLAMINE
RKO	CHR2	158626966	T	C	50	ACVR1	AAG	AGG	K	R	NonSyno	yes	yes	DrugBank-6-[4-(2-PIPERIDIN-1-YLETHOXY)PHENYL]-3-PYRIDIN-4-YLPYRAZOLO[1;5-A]PYRIMIDINE|DrugBank-ADENOSINE TRIPHOSPHATE
RKO	CHR2	206607948	T	A	52	NRP2	CTG	CAG	L	Q	NonSyno	yes	yes	PharmGKB-DAUNORUBICIN
RKO	CHR3	183707111	A	G	43.75	ABCC5	TCC	CCC	S	P	NonSyno	yes	yes	PharmGKB-IRINOTECAN|PharmGKB-FLUOROURACIL
RKO	CHR5	179221104	T	C	41.18	LTC4S	CTG	CCG	L	P	NonSyno	yes	yes	PharmGKB-ASPIRIN|PharmGKB-MONTELUKAST|DrugBank-GLUTATHIONE
RKO	CHR6	160510968	A	T	29.63	IGF2R	GAC	GTC	D	V	NonSyno	yes	yes	DrugBank-ALPHA-D-MANNOSE|DrugBank-MECASERMIN|DrugBank-ALPHA-D-MANNOSE-6-PHOSPHATE
RKO	CHR8	38285611	G	A	65.91	FGFR1	CCC	CTC	P	L	NonSyno	yes	yes	DrugBank-3-[(3-(2-CARBOXYETHYL)-4-METHYLPYRROL-2-YL)METHYLENE]-2-INDOLINONE|DrugBank-PALIFERMIN|DrugBank-(E)-[4-(3;5-DIFLUOROPHENYL)-3H-PYRROLO[2;3-B]PYRIDIN-3-YLIDENE](3-METHOXYPHENYL)METHANOL|DrugBank-3-(3-METHOXYBENZYL)-1H-PYRROLO[2;3-B]PYRIDINE|DrugBank-SU4984|TALC-BGJ398|TALC-PONATINIB|TALC-FP-1039|TALC-AZD4547|TALC-AZD4547|TALC-VARGATEF|TALC-XL228|TALC-DOVITINIB|PharmGKB-BRIVANIB|CancerComm…
RKO	CHR9	86893153	C	A	40	SLC28A3	GGG	TGG	G	W	NonSyno	yes	yes	PharmGKB-ANTHRACYCLINES AND RELATED SUBSTANCES
RW2982	CHR2	158617452	C	T	32.5	ACVR1	GTC	ATC	V	I	NonSyno	yes	yes	DrugBank-6-[4-(2-PIPERIDIN-1-YLETHOXY)PHENYL]-3-PYRIDIN-4-YLPYRAZOLO[1;5-A]PYRIMIDINE|DrugBank-ADENOSINE TRIPHOSPHATE
RW2982	CHR5	159344562	C	T	100	ADRA1B	GCG	GTG	A	V	NonSyno	yes	yes	DrugBank-QUETIAPINE|DrugBank-DOXEPIN|DrugBank-TAMSULOSIN|DrugBank-DEXTROAMPHETAMINE|DrugBank-BROMOCRIPTINE|DrugBank-PROPERICIAZINE|DrugBank-XYLOMETAZOLINE|DrugBank-NEFAZODONE|DrugBank-DROXIDOPA|DrugBank-CLOZAPINE|DrugBank-EPINEPHRINE|DrugBank-PROPIOMAZINE|DrugBank-ARIPIPRAZOLE|DrugBank-DAPIPRAZOLE|DrugBank-PHENDIMETRAZINE|DrugBank-ACEPROMAZINE|DrugBank-THIORIDAZINE|DrugBank-METHOXAMINE|DrugBank-M…
RW7213	CHR12	52374851	A	G	20.69	ACVR1B	AGG	GGG	R	G	NonSyno	yes	yes	DrugBank-ADENOSINE TRIPHOSPHATE
RW7213	CHR17	48750402	T	A	17.02	ABCC3	ATT	AAT	I	N	NonSyno	yes	yes	PharmGKB-FLUOROURACIL|PharmGKB-METHOTREXATE
SKCO1	CHR19	18092608	G	A	57.14	KCNN1	GCC	ACC	A	T	NonSyno	yes	yes	DrugBank-MICONAZOLE
SKCO1	CHR3	49933270	C	T	73.33	MST1R	CGG	CAG	R	Q	NonSyno	yes	yes	TALC-MGCD265|TALC-FORETINIB
SKCO1	CHR4	84205934	G	A	26.79	COQ2	CCC	CTC	P	L	NonSyno	yes	yes	PharmGKB-ROSUVASTATIN|PharmGKB-ATORVASTATIN
SW1116	CHR2	206605246	T	A	20.83	NRP2	TTT	ATT	F	I	NonSyno	yes	yes	PharmGKB-DAUNORUBICIN
SW1116	CHR5	102361004	A	G	35.48	PAM	ATA	ATG	I	M	NonSyno	yes	yes	DrugBank-VITAMIN C|DrugBank-THREONINE DERIVATIVE|DrugBank-N-ALPHA-ACETYL-3;5-DIIODOTYROSYLGLYCINE
SW1116	CHR7	55238079	G	A	43.64	EGFR	GTG	ATG	V	M	NonSyno	yes	yes	TEND-LAPATINIB|TEND-ERLOTINIB|TEND-PANITUMUMAB|TEND-GEFITINIB|TEND-CETUXIMAB|TEND-TRASTUZUMAB|TALC-CUDC-101|TALC-AV-412|TALC-BMS-599626|TALC-CETUXIMAB|TALC-ERLOTINIB|TALC-PELITINIB|TALC-BMS-690514|TALC-MEHD7945|TALC-AV 203|TALC-ARRY 380|TALC-MM151|TALC-MM111|TALC-CANERTINIB|TALC-MATUZUMAB|TALC-RO5083945|TALC-MOMELOTINIB|TALC-ZALUTUMUMAB|TALC-VANDETANIB|TALC-XL647|TALC-AEE 788|TALC-RECOMBINANT HUM…
SW403	CHR1	120612013	G	A	11.54	NOTCH2	GCC	GTC	A	V	NonSyno	yes	yes	MyCancerGenome-REGN421|MyCancerGenome-RO4929097|MyCancerGenome-PF-03084014|MyCancerGenome-MK0752
SW403	CHR3	53835189	G	T	44.78	CACNA1D	AGG	AGT	R	S	NonSyno	yes	yes	TEND-VERAPAMIL|DrugBank-AMLODIPINE|DrugBank-CINNARIZINE|DrugBank-VERAPAMIL|DrugBank-NIFEDIPINE|DrugBank-NITRENDIPINE|DrugBank-NILVADIPINE|DrugBank-NIMODIPINE|DrugBank-MIBEFRADIL|DrugBank-ISRADIPINE|DrugBank-NISOLDIPINE|DrugBank-FELODIPINE|DrugBank-NICARDIPINE|PharmGKB-CELECOXIB
SW403	CHR5	1085384	C	A	23.53	SLC12A7	GGC	TGC	G	C	NonSyno	yes	yes	DrugBank-POTASSIUM CHLORIDE
SW403	CHR7	117188797	A	G	19.23	CFTR	ACT	GCT	T	A	NonSyno	yes	yes	DrugBank-ADENOSINE-5'-DIPHOSPHATE|DrugBank-GLYBURIDE|DrugBank-IVACAFTOR|DrugBank-PHOSPHONOSERINE|DrugBank-PHOSPHOAMINOPHOSPHONIC ACID-ADENYLATE ESTER|DrugBank-BUMETANIDE|PharmGKB-IVACAFTOR
SW480	CHR1	21548274	G	A	34.78	ECE1	ACC	ATC	T	I	NonSyno	yes	yes	DrugBank-5-(2-HYDROXYETHYL)NONANE-1;9-DIOL
SW480	CHR1	27440424	C	T	41.18	SLC9A1	GCC	ACC	A	T	NonSyno	yes	yes	DrugBank-AMILORIDE|DrugBank-HOMOSERINE LACTONE
SW480	CHR20	49196439	A	G	42.11	PTPN1	AAT	AGT	N	S	NonSyno	yes	yes	DrugBank-{4-[(2S;4E)-2-(1;3-BENZOTHIAZOL-2-YL)-2-(1H-1;2;3-BENZOTRIAZOL-1-YL)-5-PHENYLPENT-4-ENYL]PHENYL}(DIFLUORO)METHYLPHOSPHONIC ACID|DrugBank-2-(OXALYL-AMINO)-4;5;6;7-TETRAHYDRO-THIENO[2;3-C]PYRIDINE-3-CARBOXYLIC ACID|DrugBank-6-(OXALYL-AMINO)-1H-INDOLE-5-CARBOXYLIC ACID|DrugBank-COMPOUND 9|DrugBank-5-(4-METHOXYBIPHENYL-3-YL)-1;2;5-THIADIAZOLIDIN-3-ONE 1;1-DIOXIDE|DrugBank-2-(OXALYL-AMINO)-BE…
SW480	CHR5	150844730	G	T	16.07	SLC36A1	AGA	ATA	R	I	NonSyno	yes	yes	DrugBank-GLYCINE|DrugBank-L-ALANINE
SW480	CHR6	149285598	C	T	50	UST	CGG	TGG	R	W	NonSyno	yes	yes	PharmGKB-NORTRIPTYLINE
SW48	CHR11	14865528	C	T	55.32	PDE3B	CCA	TCA	P	S	NonSyno	yes	yes	DrugBank-3-ISOBUTYL-1-METHYLXANTHINE|DrugBank-(5R)-6-(4-{[2-(3-IODOBENZYL)-3-OXOCYCLOHEX-1-EN-1-YL]AMINO}PHENYL)-5-METHYL-4;5-DIHYDROPYRIDAZIN-3(2H)-ONE|DrugBank-HG9A-9; NONANOYL-N-HYDROXYETHYLGLUCAMIDE
SW48	CHR1	116941271	G	A	43.55	ATP1A1	GGT	GAT	G	D	NonSyno	yes	yes	TEND-ALMITRINE|TEND-OUABAIN|TEND-BEPRIDIL|TEND-ACETYLDIGITOXIN|TEND-DIGITOXIN|TEND-DIGOXIN|TEND-DESLANOSIDE|TTD-DESLANOSIDE|TTD-ALMITRINE|TTD-ARTEMETHER|TTD-OUABAIN|TTD-CHLOROPROCAINE|TTD-LUMEFANTRINE|TTD-CICLOPIROX|TTD-ALUMINIUM|DrugBank-DIGITOXIN|DrugBank-DIAZOXIDE|DrugBank-DIGOXIN|DrugBank-ETHACRYNIC ACID|DrugBank-ALUMINIUM|DrugBank-HYDROFLUMETHIAZIDE|DrugBank-DESLANOSIDE|DrugBank-ACETYLDIGITO…
SW48	CHR1	120471800	G	A	52.83	NOTCH2	CGG	TGG	R	W	NonSyno	yes	yes	MyCancerGenome-REGN421|MyCancerGenome-RO4929097|MyCancerGenome-PF-03084014|MyCancerGenome-MK0752
SW48	CHR12	52385715	C	T	48.68	ACVR1B	CGA	TGA	R	*	NonSyno	yes	yes	DrugBank-ADENOSINE TRIPHOSPHATE
SW48	CHR12	57575015	C	T	48.21	LRP1	ACC	ATC	T	I	NonSyno	yes	yes	DrugBank-ANTIHEMOPHILIC FACTOR|DrugBank-COAGULATION FACTOR IX|DrugBank-TENECTEPLASE
SW48	CHR12	57605360	G	A	51.22	LRP1	ATG	ATA	M	I	NonSyno	yes	yes	DrugBank-ANTIHEMOPHILIC FACTOR|DrugBank-COAGULATION FACTOR IX|DrugBank-TENECTEPLASE
SW48	CHR1	27427705	C	T	54	SLC9A1	CGC	CAC	R	H	NonSyno	yes	yes	DrugBank-AMILORIDE|DrugBank-HOMOSERINE LACTONE
SW48	CHR1	27480699	C	T	60	SLC9A1	GCC	ACC	A	T	NonSyno	yes	yes	DrugBank-AMILORIDE|DrugBank-HOMOSERINE LACTONE
SW48	CHR14	23310721	T	C	58.33	MMP14	TAC	CAC	Y	H	NonSyno	yes	yes	DrugBank-MARIMASTAT|TALC-PRINOMASTAT
SW48	CHR14	96706990	G	A	47.06	BDKRB2	GGG	AGG	G	R	NonSyno	yes	yes	PharmGKB-IMIDAPRIL|PharmGKB-ENALAPRIL|PharmGKB-LISINOPRIL|TTD-ANATIBANT|TTD-LABRADIMIL|TTD-ICATIBANT|TEND-ICATIBANT|DrugBank-ICATIBANT
SW48	CHR15	50897127	C	T	52.63	TRPM7	CGT	CAT	R	H	NonSyno	yes	yes	DrugBank-PHOSPHOAMINOPHOSPHONIC ACID-ADENYLATE ESTER|DrugBank-ADENOSINE-5'-DIPHOSPHATE|DrugBank-1;4-DITHIOTHREITOL
SW48	CHR20	4893561	C	T	43.75	SLC23A2	GCG	ACG	A	T	NonSyno	yes	yes	TTD-URSODEOXYCHOLIC ACID
SW48	CHR2	9661445	T	A	44.23	ADAM17	ATT	TTT	I	F	NonSyno	yes	yes	TTD-DPC-333|TTD-GW-3333|DrugBank-3-{[4-(BUT-2-YN-1-YLOXY)PHENYL]SULFONYL}PROPANE-1-THIOL|DrugBank-METHYL (1R;2S)-2-(HYDROXYCARBAMOYL)-1-{4-[(2-METHYLQUINOLIN-4-YL)METHOXY]BENZYL}CYCLOPROPANECARBOXYLATE|DrugBank-(1S;3R;6S)-4-OXO-6-{4-[(2-PHENYLQUINOLIN-4-YL)METHOXY]PHENYL}-5-AZASPIRO[2.4]HEPTANE-1-CARBOXYLIC ACID|DrugBank-(2R)-N-HYDROXY-2-[(3S)-3-METHYL-3-{4-[(2-METHYLQUINOLIN-4-YL)METHOXY]PHENYL}…
SW48	CHR3	49936300	C	A	44.44	MST1R	CAG	TAG	Q	*	NonSyno	yes	yes	TALC-MGCD265|TALC-FORETINIB
SW48	CHR5	1403077	G	A	48.48	SLC6A3	GCG	GTG	A	V	NonSyno	yes	yes	DrugBank-DIETHYLPROPION|DrugBank-BENZATROPINE|DrugBank-MMDA|DrugBank-DIPHENYLPYRALINE|DrugBank-PHENTERMINE|DrugBank-VENLAFAXINE|DrugBank-BUPROPION|DrugBank-DULOXETINE|DrugBank-SIBUTRAMINE|DrugBank-NEFAZODONE|DrugBank-PSEUDOEPHEDRINE|DrugBank-AMPHETAMINE|DrugBank-CHLOROPROCAINE|DrugBank-CHLORPHENIRAMINE|DrugBank-PROCAINE|DrugBank-METHAMPHETAMINE|DrugBank-3;4-METHYLENEDIOXYMETHAMPHETAMINE|DrugBank-…
SW48	CHR7	100410758	A	G	63.89	EPHB4	ATC	ACC	I	T	NonSyno	yes	yes	MyCancerGenome-XL647|DrugBank-3-({4-[(5-CHLORO-1;3-BENZODIOXOL-4-YL)AMINO]PYRIMIDIN-2-YL}AMINO)BENZAMIDE|DrugBank-N-[3-[[4-[(5-CHLORO-1;3-BENZODIOXOL-4-YL)AMINO]PYRIMIDIN-2-YL]AMINO]PHENYL]METHANESULFONAMIDE|DrugBank-N'-(5-CHLORO-1;3-BENZODIOXOL-4-YL)-N-(3-METHYLSULFONYLPHENYL)PYRIMIDINE-2;4-DIAMINE|DrugBank-N'-(5-CHLORO-1;3-BENZODIOXOL-4-YL)-N-(3;4;5- TRIMETHOXYPHENYL)PYRIMIDINE-2;4-DIAMINE|Drug…
SW48	CHR7	55241707	G	A	27.45	EGFR	GGC	AGC	G	S	NonSyno	yes	yes	TEND-LAPATINIB|TEND-ERLOTINIB|TEND-PANITUMUMAB|TEND-GEFITINIB|TEND-CETUXIMAB|TEND-TRASTUZUMAB|TALC-CUDC-101|TALC-AV-412|TALC-BMS-599626|TALC-CETUXIMAB|TALC-ERLOTINIB|TALC-PELITINIB|TALC-BMS-690514|TALC-MEHD7945|TALC-AV 203|TALC-ARRY 380|TALC-MM151|TALC-MM111|TALC-CANERTINIB|TALC-MATUZUMAB|TALC-RO5083945|TALC-MOMELOTINIB|TALC-ZALUTUMUMAB|TALC-VANDETANIB|TALC-XL647|TALC-AEE 788|TALC-RECOMBINANT HUM…
SW48	CHR8	38275434	C	A	50	FGFR1	AAG	AAT	K	N	NonSyno	yes	yes	DrugBank-3-[(3-(2-CARBOXYETHYL)-4-METHYLPYRROL-2-YL)METHYLENE]-2-INDOLINONE|DrugBank-PALIFERMIN|DrugBank-(E)-[4-(3;5-DIFLUOROPHENYL)-3H-PYRROLO[2;3-B]PYRIDIN-3-YLIDENE](3-METHOXYPHENYL)METHANOL|DrugBank-3-(3-METHOXYBENZYL)-1H-PYRROLO[2;3-B]PYRIDINE|DrugBank-SU4984|TALC-BGJ398|TALC-PONATINIB|TALC-FP-1039|TALC-AZD4547|TALC-AZD4547|TALC-VARGATEF|TALC-XL228|TALC-DOVITINIB|PharmGKB-BRIVANIB|CancerComm…
SW48	CHR9	98239971	C	T	54.55	PTCH1	TGT	TAT	C	Y	NonSyno	yes	yes	MyCancerGenome-VISMODEGIB
SW48	CHR9	98278975	C	T	44	PTCH1	GGA	GAA	G	E	NonSyno	yes	yes	MyCancerGenome-VISMODEGIB
SW620	CHR1	110464481	A	C	20.69	CSF1	ACT	CCT	T	P	NonSyno	yes	yes	TTD-ABT-869|TTD-AXITINIB
SW620	CHR1	116932195	G	A	40.85	ATP1A1	GGT	AGT	G	S	NonSyno	yes	yes	TEND-ALMITRINE|TEND-OUABAIN|TEND-BEPRIDIL|TEND-ACETYLDIGITOXIN|TEND-DIGITOXIN|TEND-DIGOXIN|TEND-DESLANOSIDE|TTD-DESLANOSIDE|TTD-ALMITRINE|TTD-ARTEMETHER|TTD-OUABAIN|TTD-CHLOROPROCAINE|TTD-LUMEFANTRINE|TTD-CICLOPIROX|TTD-ALUMINIUM|DrugBank-DIGITOXIN|DrugBank-DIAZOXIDE|DrugBank-DIGOXIN|DrugBank-ETHACRYNIC ACID|DrugBank-ALUMINIUM|DrugBank-HYDROFLUMETHIAZIDE|DrugBank-DESLANOSIDE|DrugBank-ACETYLDIGITO…
SW620	CHR1	27440424	C	T	34.29	SLC9A1	GCC	ACC	A	T	NonSyno	yes	yes	DrugBank-AMILORIDE|DrugBank-HOMOSERINE LACTONE
SW620	CHR6	149285598	C	T	18.52	UST	CGG	TGG	R	W	NonSyno	yes	yes	PharmGKB-NORTRIPTYLINE
SW837	CHR1	27434256	C	T	57.3	SLC9A1	GTC	ATC	V	I	NonSyno	yes	yes	DrugBank-AMILORIDE|DrugBank-HOMOSERINE LACTONE
SW837	CHR17	66274385	G	A	41.27	SLC16A6	GCG	GTG	A	V	NonSyno	yes	yes	DrugBank-PYRUVIC ACID
SW948	CHR12	57593066	G	T	29.17	LRP1	GAA	TAA	E	*	NonSyno	yes	yes	DrugBank-ANTIHEMOPHILIC FACTOR|DrugBank-COAGULATION FACTOR IX|DrugBank-TENECTEPLASE
T84	CHR1	160320003	T	G	38.71	NCSTN	CTT	CGT	L	R	NonSyno	yes	yes	MyCancerGenome-MK0752
T84	CHR16	16208860	T	C	52.94	ABCC1	ATC	ACC	I	T	NonSyno	yes	yes	PharmGKB-MONTELUKAST|PharmGKB-METHOTREXATE|PharmGKB-ANTHRACYCLINES AND RELATED SUBSTANCES|PharmGKB-DOXORUBICIN|PharmGKB-IRINOTECAN|TEND-SULFINPYRAZONE|DrugBank-SULFINPYRAZONE
T84	CHR20	4880328	C	T	42.5	SLC23A2	GCA	ACA	A	T	NonSyno	yes	yes	TTD-URSODEOXYCHOLIC ACID
CACO2	CHR5	175110994	C	T	42.03	HRH2	GCG	GTG	A	V	NonSyno	no	yes	TEND-NIZATIDINE|TEND-FAMOTIDINE|TEND-RANITIDINE|TEND-BETAZOLE|TEND-EPINASTINE|TEND-CIMETIDINE|DrugBank-HISTAMINE PHOSPHATE|DrugBank-ROXATIDINE ACETATE|DrugBank-EPINASTINE|DrugBank-FAMOTIDINE|DrugBank-METHANTHELINE|DrugBank-RANITIDINE|DrugBank-NIZATIDINE|DrugBank-METIAMIDE|DrugBank-DOXEPIN|DrugBank-CIMETIDINE|DrugBank-BETAZOLE|TTD-NIZATIDINE|TTD-CIMETIDINE|TTD-FAMOTIDINE|TTD-RANITIDINE|TTD-BETAZOLE
COLO205	CHR18	43258985	C	G	37.5	SLC14A2	TCT	TGT	S	C	NonSyno	no	yes	PharmGKB-NIFEDIPINE
COLO205	CHR2	165997469	G	A	28.26	SCN3A	CGC	TGC	R	C	NonSyno	no	yes	DrugBank-ZONISAMIDE
COLO205	CHR2	166032778	T	C	28	SCN3A	AAT	GAT	N	D	NonSyno	no	yes	DrugBank-ZONISAMIDE
COLO205	CHR8	133187831	C	T	23.21	KCNQ3	GGT	AGT	G	S	NonSyno	no	yes	PharmGKB-CELECOXIB|TTD-ICA-105665|DrugBank-DICLOFENAC
COLO205	CHRX	12939740	A	G	97.44	TLR8	AAT	GAT	N	D	NonSyno	no	yes	DrugBank-IMIQUIMOD|TTD-CPG 52364|TTD-RESIQUIMOD
COLO320	CHR11	17448645	C	G	19.05	ABCC8	GCC	CCC	A	P	NonSyno	no	yes	DrugBank-TOLBUTAMIDE|DrugBank-GLIMEPIRIDE|DrugBank-GLYBURIDE|DrugBank-GLIPIZIDE|DrugBank-GLISOXEPIDE|DrugBank-ADENOSINE TRIPHOSPHATE|DrugBank-REPAGLINIDE|DrugBank-GLICLAZIDE|DrugBank-CHLORPROPAMIDE|DrugBank-NATEGLINIDE|DrugBank-GLIQUIDONE|DrugBank-GLYCODIAZINE|DrugBank-MITIGLINIDE
COLO320	CHR1	154437773	A	C	24.39	IL6R	ACC	CCC	T	P	NonSyno	no	yes	TTD-TOCILIZUMAB|TTD-SAR153191|MyCancerGenome-TOCILIZUMAB|DrugBank-ALPHA-D-MANNOSE|TEND-TOCILIZUMAB
COLO320	CHR11	60235836	A	C	48.78	MS4A1	GAA	GAC	E	D	NonSyno	no	yes	MyCancerGenome-IBRITUMOMAB TIUXETAN|MyCancerGenome-RITUXIMAB|MyCancerGenome-OFATUMUMAB|DrugBank-TOSITUMOMAB|DrugBank-RITUXIMAB|DrugBank-IBRITUMOMAB|TEND-RITUXIMAB|TEND-TOSITUMOMAB|TEND-IBRITUMOMAB
COLO320	CHR15	78923482	C	T	58.62	CHRNB4	GGT	AGT	G	S	NonSyno	no	yes	DrugBank-LEVOMETHADYL ACETATE|DrugBank-PENTOLINIUM|DrugBank-NICOTINE|DrugBank-GALANTAMINE
COLO320	CHR17	48655555	G	A	50	CACNA1G	TGC	TAC	C	Y	NonSyno	no	yes	DrugBank-MIBEFRADIL|DrugBank-METHSUXIMIDE|DrugBank-ZONISAMIDE|DrugBank-ETHOSUXIMIDE|DrugBank-TRIMETHADIONE|DrugBank-VERAPAMIL|DrugBank-CINNARIZINE|DrugBank-FLUNARIZINE|PharmGKB-CELECOXIB|TEND-FLUNARIZINE|TEND-ZONISAMIDE|TEND-VERAPAMIL|TEND-TRIMETHADIONE|TEND-ETHOSUXIMIDE
COLO320	CHR2	167168054	C	A	57.89	SCN9A	GTG	TTG	V	L	NonSyno	no	yes	TTD-RANOLAZINE|TEND-LIDOCAINE|DrugBank-ZONISAMIDE|DrugBank-RANOLAZINE|DrugBank-LIDOCAINE
COLO320	CHR2	231973626	C	T	31.82	HTR2B	GAT	AAT	D	N	NonSyno	no	yes	DrugBank-LISURIDE|DrugBank-TRIFLUPROMAZINE|DrugBank-CLOMIPRAMINE|DrugBank-ROPINIROLE|DrugBank-CABERGOLINE|DrugBank-CHLORPROTHIXENE|DrugBank-MINAPRINE|DrugBank-PRAMIPEXOLE|DrugBank-3;4-METHYLENEDIOXYMETHAMPHETAMINE|DrugBank-DIHYDROERGOTAMINE|DrugBank-DOXEPIN|DrugBank-PERGOLIDE|DrugBank-ELETRIPTAN|DrugBank-METHYSERGIDE|DrugBank-TEGASEROD|DrugBank-FENFLURAMINE|DrugBank-BROMOCRIPTINE|DrugBank-APOMORP…
COLO320	CHR22	37334497	C	G	50	CSF2RB	CTG	GTG	L	V	NonSyno	no	yes	DrugBank-ALPHA-D-MANNOSE|DrugBank-SARGRAMOSTIM|TEND-SARGRAMOSTIM
COLO320	CHR22	40066873	A	C	17.39	CACNA1I	ACC	CCC	T	P	NonSyno	no	yes	DrugBank-MIBEFRADIL|DrugBank-FLUNARIZINE|DrugBank-CINNARIZINE|DrugBank-VERAPAMIL|DrugBank-ZONISAMIDE|DrugBank-PARAMETHADIONE|PharmGKB-CELECOXIB|TEND-FLUNARIZINE|TEND-PARAMETHADIONE|TEND-VERAPAMIL
COLO320	CHR3	173998757	C	A	72.73	NLGN1	TGC	TGA	C	*	NonSyno	no	yes	PharmGKB-FLUOROURACIL
COLO320	CHR7	141754633	G	T	40.91	MGAM	GGT	GTT	G	V	NonSyno	no	yes	DrugBank-MIGLITOL|DrugBank-ACARBOSE|DrugBank-VOGLIBOSE|TEND-VOGLIBOSE|TEND-MIGLITOL|TEND-ACARBOSE|TTD-MIGLITOL|TTD-ACARBOSE|TTD-VOGLIBOSE
COLO320	CHR7	150648128	G	A	60	KCNH2	CAG	TAG	Q	*	NonSyno	no	yes	DrugBank-HALOFANTRINE|DrugBank-CISAPRIDE|DrugBank-TERFENADINE|DrugBank-IBUTILIDE|DrugBank-THIORIDAZINE|DrugBank-SOTALOL|DrugBank-SERTINDOLE|DrugBank-AMSACRINE|DrugBank-DOXAZOSIN|DrugBank-CARVEDILOL|DrugBank-ASTEMIZOLE|DrugBank-AMIODARONE|DrugBank-PRAZOSIN|DrugBank-PIMOZIDE|DrugBank-MICONAZOLE|DrugBank-DOFETILIDE|DrugBank-TERAZOSIN|DrugBank-QUINIDINE|DrugBank-PROPAFENONE|DrugBank-VERAPAMIL|TTD-PRO…
HCC2998	CHR10	71166978	T	G	40.91	TACR2	CAC	CCC	H	P	NonSyno	no	yes	TTD-NEPADUTANT|TTD-SR 144190|TTD-DNK-333|TTD-CS-003|TTD-SAREDUTANT|TTD-SLV-332
HCC2998	CHR10	78647132	C	A	44	KCNMA1	AAG	AAT	K	N	NonSyno	no	yes	DrugBank-CROMOGLICIC ACID|DrugBank-HYDROFLUMETHIAZIDE|DrugBank-ENFLURANE|DrugBank-BENDROFLUMETHIAZIDE|DrugBank-CHLORZOXAZONE|DrugBank-HYDROCHLOROTHIAZIDE|DrugBank-HALOTHANE|DrugBank-MICONAZOLE|DrugBank-DIAZOXIDE|TEND-CHLOROTHIAZIDE|TEND-CHLORZOXAZONE|TEND-TRICHLORMETHIAZIDE|TEND-CROMOGLICATE|TEND-ENFLURANE
HCC2998	CHR10	79163625	C	A	54.05	KCNMA1	GTC	TTC	V	F	NonSyno	no	yes	DrugBank-CROMOGLICIC ACID|DrugBank-HYDROFLUMETHIAZIDE|DrugBank-ENFLURANE|DrugBank-BENDROFLUMETHIAZIDE|DrugBank-CHLORZOXAZONE|DrugBank-HYDROCHLOROTHIAZIDE|DrugBank-HALOTHANE|DrugBank-MICONAZOLE|DrugBank-DIAZOXIDE|TEND-CHLOROTHIAZIDE|TEND-CHLORZOXAZONE|TEND-TRICHLORMETHIAZIDE|TEND-CROMOGLICATE|TEND-ENFLURANE
HCC2998	CHR10	87898646	C	T	45.21	GRID1	CGC	CAC	R	H	NonSyno	no	yes	DrugBank-L-GLUTAMIC ACID
HCC2998	CHR11	105845209	C	T	33.33	GRIA4	CGC	TGC	R	C	NonSyno	no	yes	DrugBank-L-GLUTAMIC ACID
HCC2998	CHR11	105845224	A	G	40	GRIA4	ATT	GTT	I	V	NonSyno	no	yes	DrugBank-L-GLUTAMIC ACID
HCC2998	CHR11	118014756	C	A	38.55	SCN4B	AAG	AAT	K	N	NonSyno	no	yes	DrugBank-ZONISAMIDE
HCC2998	CHR1	112524360	A	G	42.5	KCND3	ATG	ACG	M	T	NonSyno	no	yes	TTD-SODIUM BICARBONATE|TTD-FLUNARIZINE|TTD-SODIUM BICARBONATE|DrugBank-DISOPYRAMIDE|DrugBank-IMIPRAMINE|DrugBank-AMITRIPTYLINE
HCC2998	CHR11	128782003	G	A	56.14	KCNJ5	GAG	AAG	E	K	NonSyno	no	yes	DrugBank-GLYBURIDE
HCC2998	CHR1	117307223	G	T	33.33	CD2	AGA	ATA	R	I	NonSyno	no	yes	TEND-ALEFACEPT|DrugBank-ALEFACEPT|DrugBank-ALPHA-D-MANNOSE|TTD-SIPLIZUMAB|TTD-ALEFACEPT
HCC2998	CHR11	17464826	G	T	34.94	ABCC8	CTC	ATC	L	I	NonSyno	no	yes	DrugBank-TOLBUTAMIDE|DrugBank-GLIMEPIRIDE|DrugBank-GLYBURIDE|DrugBank-GLIPIZIDE|DrugBank-GLISOXEPIDE|DrugBank-ADENOSINE TRIPHOSPHATE|DrugBank-REPAGLINIDE|DrugBank-GLICLAZIDE|DrugBank-CHLORPROPAMIDE|DrugBank-NATEGLINIDE|DrugBank-GLIQUIDONE|DrugBank-GLYCODIAZINE|DrugBank-MITIGLINIDE
HCC2998	CHR11	2604760	C	A	25.58	KCNQ1	TTC	TTA	F	L	NonSyno	no	yes	DrugBank-BEPRIDIL|DrugBank-INDAPAMIDE|PharmGKB-TACROLIMUS|PharmGKB-CELECOXIB|TTD-INDAPAMIDE|TTD-NERISPIRDINE|TEND-BEPRIDIL|TEND-INDAPAMIDE
HCC2998	CHR11	30032365	A	C	72.73	KCNA4	TCT	GCT	S	A	NonSyno	no	yes	DrugBank-ARGININEAMIDE
HCC2998	CHR11	30032518	C	A	51.85	KCNA4	GAG	TAG	E	*	NonSyno	no	yes	DrugBank-ARGININEAMIDE
HCC2998	CHR11	30033616	C	A	38.46	KCNA4	GAC	TAC	D	Y	NonSyno	no	yes	DrugBank-ARGININEAMIDE
HCC2998	CHR1	154685947	A	C	43.08	KCNN3	CTT	CGT	L	R	NonSyno	no	yes	DrugBank-MICONAZOLE
HCC2998	CHR1	161475324	A	C	35.9	FCGR2A	ACA	CCA	T	P	NonSyno	no	yes	DrugBank-ADALIMUMAB|DrugBank-BASILIXIMAB|DrugBank-NATALIZUMAB|DrugBank-ALEMTUZUMAB|DrugBank-TOSITUMOMAB|DrugBank-INTRAVENOUS IMMUNOGLOBULIN|DrugBank-MUROMONAB|DrugBank-GEMTUZUMAB OZOGAMICIN|DrugBank-EFALIZUMAB|DrugBank-DACLIZUMAB|DrugBank-ETANERCEPT|DrugBank-PALIVIZUMAB|DrugBank-CETUXIMAB|DrugBank-BEVACIZUMAB|DrugBank-ALEFACEPT|DrugBank-RITUXIMAB|DrugBank-TRASTUZUMAB|DrugBank-IBRITUMOMAB|DrugBank…
HCC2998	CHR1	167409907	T	G	29.41	CD247	AGA	AGC	R	S	NonSyno	no	yes	DrugBank-MUROMONAB
HCC2998	CHR1	181003178	T	G	66.67	MR1	ATC	AGC	I	S	NonSyno	no	yes	DrugBank-ANTITHYMOCYTE GLOBULIN
HCC2998	CHR1	181687201	A	C	58.7	CACNA1E	GAA	GAC	E	D	NonSyno	no	yes	PharmGKB-CELECOXIB
HCC2998	CHR1	181690986	C	A	24.07	CACNA1E	TTC	TTA	F	L	NonSyno	no	yes	PharmGKB-CELECOXIB
HCC2998	CHR1	181767497	C	T	29.79	CACNA1E	CGG	TGG	R	W	NonSyno	no	yes	PharmGKB-CELECOXIB
HCC2998	CHR12	14805891	T	G	48.72	GUCY2C	AAA	CAA	K	Q	NonSyno	no	yes	TTD-GUANILIB|TTD-MD-1100|TTD-LINACLOTIDE
HCC2998	CHR12	14813931	C	T	39.47	GUCY2C	GCT	ACT	A	T	NonSyno	no	yes	TTD-GUANILIB|TTD-MD-1100|TTD-LINACLOTIDE
HCC2998	CHR12	20782923	A	C	51.39	PDE3A	AAA	ACA	K	T	NonSyno	no	yes	DrugBank-AMRINONE|DrugBank-CILOSTAZOL|DrugBank-ANAGRELIDE|DrugBank-THEOPHYLLINE|DrugBank-OXTRIPHYLLINE|DrugBank-TOFISOPAM|DrugBank-ENOXIMONE|DrugBank-LEVOSIMENDAN|DrugBank-AMINOPHYLLINE|DrugBank-IBUDILAST|DrugBank-MILRINONE|TEND-THEOPHYLLINE|TEND-CILOSTAZOL|TEND-MILRINONE|TEND-AMRINONE|TEND-ENOXIMONE|TTD-ENOXIMONE|TTD-OXTRIPHYLLINE|TTD-AMRINONE|TTD-CILOSTAZOL|TTD-ANAGRELIDE|TTD-MILRINONE|TTD-AMIN…
HCC2998	CHR12	52312800	T	G	36.84	ACVRL1	TAT	TAG	Y	*	NonSyno	no	yes	TTD-ACE-041|DrugBank-ADENOSINE TRIPHOSPHATE
HCC2998	CHR12	53586553	C	T	27.08	ITGB7	CGC	CAC	R	H	NonSyno	no	yes	TTD-RHUMAB BETA7|TTD-VEDOLIZMAB
HCC2998	CHR1	29185525	C	T	18.18	OPRD1	GCG	GTG	A	V	NonSyno	no	yes	DrugBank-HYDROMORPHONE|DrugBank-DIPRENORPHINE|DrugBank-NALTREXONE|DrugBank-SUFENTANIL|DrugBank-HYDROCODONE|DrugBank-NALBUPHINE|DrugBank-METHADONE|DrugBank-TRAMADOL|DrugBank-LEVORPHANOL|DrugBank-ETORPHINE|DrugBank-OXYCODONE|DrugBank-AMITRIPTYLINE|DrugBank-MORPHINE|DrugBank-FENTANYL|DrugBank-DIHYDROMORPHINE|DrugBank-HEROIN|DrugBank-DIMETHYLTHIAMBUTENE|DrugBank-CODEINE|DrugBank-LOPERAMIDE|DrugBank-C…
HCC2998	CHR13	33628395	C	A	66.67	KL	TTC	TTA	F	L	NonSyno	no	yes	PharmGKB-ANTIINFLAMMATORY AGENTS; NON-STEROIDS
HCC2998	CHR13	33629245	C	A	18.68	KL	TTC	TTA	F	L	NonSyno	no	yes	PharmGKB-ANTIINFLAMMATORY AGENTS; NON-STEROIDS
HCC2998	CHR14	24785132	T	C	14.58	LTB4R	CTG	CCG	L	P	NonSyno	no	yes	TTD-LTB 019|TTD-LY-293111|TTD-AMELUBANT|TTD-LY293111|TTD-BIOMED 101
HCC2998	CHR14	24785177	T	G	47.62	LTB4R	CTT	CGT	L	R	NonSyno	no	yes	TTD-LTB 019|TTD-LY-293111|TTD-AMELUBANT|TTD-LY293111|TTD-BIOMED 101
HCC2998	CHR1	44476409	C	T	51.61	SLC6A9	CGC	CAC	R	H	NonSyno	no	yes	DrugBank-GLYCINE
HCC2998	CHR14	52734884	T	C	38.1	PTGDR	TCC	CCC	S	P	NonSyno	no	yes	TTD-LAROPIPRANT+NIACIN|TTD-S-555739|DrugBank-NEDOCROMIL
HCC2998	CHR15	27193280	G	A	24.05	GABRA5	CGA	CAA	R	Q	NonSyno	no	yes	TEND-MIDAZOLAM|TEND-LORAZEPAM|TEND-THIOPENTAL|TEND-PRIMIDONE|TEND-METHYLPHENOBARBITAL|TEND-SECOBARBITAL|TEND-METHARBITAL|TEND-NITRAZEPAM|TEND-CHLORDIAZEPOXIDE|TEND-MEPROBAMATE|TEND-QUAZEPAM|TEND-CLORAZEPATE|TEND-ZOPICLONE|TEND-HALAZEPAM|TEND-HEXOBARBITAL|TEND-PRAZEPAM|TEND-ADINAZOLAM|TEND-PENTOBARBITAL|TEND-TRIAZOLAM|TEND-TALBUTAL|TEND-TEMAZEPAM|TEND-FLUNITRAZEPAM|TEND-BUTALBITAL|TEND-ALPRAZOLAM|…
HCC2998	CHR15	34355481	T	C	34.26	CHRM5	CTC	CCC	L	P	NonSyno	no	yes	DrugBank-BROMPHENIRAMINE|DrugBank-TRIHEXYPHENIDYL|DrugBank-DOXEPIN|DrugBank-MAPROTILINE|DrugBank-PROPIOMAZINE|DrugBank-PROMAZINE|DrugBank-CLOZAPINE|DrugBank-SCOPOLAMINE|DrugBank-PAROXETINE|DrugBank-SOLIFENACIN|DrugBank-CHLORPROTHIXENE|DrugBank-NICARDIPINE|DrugBank-FESOTERODINE|DrugBank-METHOTRIMEPRAZINE|DrugBank-DARIFENACIN|DrugBank-TOLTERODINE|DrugBank-ZIPRASIDONE|DrugBank-IMIPRAMINE|DrugBank-BE…
HCC2998	CHR15	78921320	C	A	35.14	CHRNB4	GAA	TAA	E	*	NonSyno	no	yes	DrugBank-LEVOMETHADYL ACETATE|DrugBank-PENTOLINIUM|DrugBank-NICOTINE|DrugBank-GALANTAMINE
HCC2998	CHR16	1255243	G	A	52.87	CACNA1H	GAC	AAC	D	N	NonSyno	no	yes	PharmGKB-CELECOXIB|DrugBank-CINNARIZINE|DrugBank-FLUNARIZINE|DrugBank-BEPRIDIL|DrugBank-NITRENDIPINE|DrugBank-ISRADIPINE|DrugBank-FELODIPINE|DrugBank-ZONISAMIDE|DrugBank-MIBEFRADIL|DrugBank-AMIODARONE|DrugBank-NIFEDIPINE|TEND-FLUNARIZINE
HCC2998	CHR16	30500679	G	T	33.33	ITGAL	TTG	TTT	L	F	NonSyno	no	yes	DrugBank-(S)-2-((S)-3-ISOBUTYL-2;5-DIOXO-4-QUINOLIN-3-YLMETHYL-[1;4]DIAZEPAN-1YL)-N-METHYL-3-NAPHTALEN-2-YL-PROPIONAMIDE|DrugBank-ANTITHYMOCYTE GLOBULIN|DrugBank-1-ACETYL-4-(4-{4-[(2-ETHOXYPHENYL)THIO]-3-NITROPHENYL}PYRIDIN-2-YL)PIPERAZINE|DrugBank-LFA703|DrugBank-LOVASTATIN|DrugBank-7A-[(4-CYANOPHENYL)METHYL]-6-(3;5-DICHLOROPHENYL)-5-OXO-2;3;5;7A-TETRAHYDRO-1H-PYRROLO[1;2-A]PYRROLE-7-CARBONITRIL…
HCC2998	CHR16	56928520	G	A	44.19	SLC12A3	GGC	AGC	G	S	NonSyno	no	yes	TEND-POLYTHIAZIDE|TEND-QUINETHAZONE|TEND-CHLOROTHIAZIDE|TEND-HYDROCHLOROTHIAZIDE|TEND-DIAZOXIDE|TEND-BENDROFLUMETHIAZIDE|TEND-METOLAZONE|TEND-BENZTHIAZIDE|DrugBank-METOLAZONE|DrugBank-BENDROFLUMETHIAZIDE|DrugBank-HYDROCHLOROTHIAZIDE|DrugBank-QUINETHAZONE|DrugBank-POLYTHIAZIDE|DrugBank-CHLOROTHIAZIDE|DrugBank-DIAZOXIDE|DrugBank-BENZTHIAZIDE|PharmGKB-THIAZIDES; PLAIN|TTD-POLYTHIAZIDE|TTD-BENDROFLUM…
HCC2998	CHR16	66420969	C	A	41.67	CDH5	TTC	TTA	F	L	NonSyno	no	yes	DrugBank-LENALIDOMIDE
HCC2998	CHR17	26820761	T	G	33.33	SLC13A2	TTT	GTT	F	V	NonSyno	no	yes	DrugBank-SUCCINIC ACID
HCC2998	CHR17	45362045	G	A	31.51	ITGB3	GAA	AAA	E	K	NonSyno	no	yes	TEND-TIROFIBAN|TEND-ABCIXIMAB|TEND-EPTIFIBATIDE|DrugBank-EPTIFIBATIDE|DrugBank-TIROFIBAN|DrugBank-ABCIXIMAB|DrugBank-ANTITHYMOCYTE GLOBULIN|TALC-CILENGITIDE|TALC-L-000845704|PharmGKB-EPTIFIBATIDE|PharmGKB-ASPIRIN|PharmGKB-ABCIXIMAB|PharmGKB-TIROFIBAN
HCC2998	CHR17	4804170	C	T	35.29	CHRNE	GTC	ATC	V	I	NonSyno	no	yes	DrugBank-GALANTAMINE
HCC2998	CHR17	48684315	T	C	26.79	CACNA1G	TAC	CAC	Y	H	NonSyno	no	yes	DrugBank-MIBEFRADIL|DrugBank-METHSUXIMIDE|DrugBank-ZONISAMIDE|DrugBank-ETHOSUXIMIDE|DrugBank-TRIMETHADIONE|DrugBank-VERAPAMIL|DrugBank-CINNARIZINE|DrugBank-FLUNARIZINE|PharmGKB-CELECOXIB|TEND-FLUNARIZINE|TEND-ZONISAMIDE|TEND-VERAPAMIL|TEND-TRIMETHADIONE|TEND-ETHOSUXIMIDE
HCC2998	CHR17	62043557	T	C	33.33	SCN4A	AAC	GAC	N	D	NonSyno	no	yes	DrugBank-DICLOFENAC|DrugBank-FOSPROPOFOL|DrugBank-FLECAINIDE|DrugBank-PROPOFOL|DrugBank-ZONISAMIDE|TEND-PROPOFOL|TEND-FOSPROPOFOL
HCC2998	CHR17	7005512	A	C	39.44	ASGR2	TTC	GTC	F	V	NonSyno	no	yes	DrugBank-ANTIHEMOPHILIC FACTOR
HCC2998	CHR17	73100115	A	C	30.53	SLC16A5	AGC	CGC	S	R	NonSyno	no	yes	DrugBank-PYRUVIC ACID
HCC2998	CHR17	7350840	G	A	35.77	CHRNB1	GAC	AAC	D	N	NonSyno	no	yes	DrugBank-GALANTAMINE|PharmGKB-VARENICLINE
HCC2998	CHR18	25543412	C	T	56.67	CDH2	CGA	CAA	R	Q	NonSyno	no	yes	TTD-EXHERIN
HCC2998	CHR19	35832257	G	T	32.35	CD22	GAC	TAC	D	Y	NonSyno	no	yes	TTD-OSPA LIPOPROTEIN|TTD-EPRATUZUMAB|TTD-MOXETUMOMAB PASUDOTOX|TTD-ANTI-CD22|TEND-OSPA LIPOPROTEIN
HCC2998	CHR19	35835990	G	T	30.26	CD22	GAG	GAT	E	D	NonSyno	no	yes	TTD-OSPA LIPOPROTEIN|TTD-EPRATUZUMAB|TTD-MOXETUMOMAB PASUDOTOX|TTD-ANTI-CD22|TEND-OSPA LIPOPROTEIN
HCC2998	CHR19	38969119	T	C	25.93	RYR1	GTG	GCG	V	A	NonSyno	no	yes	DrugBank-CAFFEINE|DrugBank-SURAMIN|DrugBank-DANTROLENE|TEND-DANTROLENE
HCC2998	CHR20	45242144	C	T	51.92	SLC13A3	CGA	CAA	R	Q	NonSyno	no	yes	DrugBank-SUCCINIC ACID
HCC2998	CHR20	62730021	G	A	28	OPRL1	GCC	ACC	A	T	NonSyno	no	yes	DrugBank-ETORPHINE
HCC2998	CHR2	102644748	T	C	16.05	IL1R2	TTG	TCG	L	S	NonSyno	no	yes	TEND-ANAKINRA|TTD-AMG 108
HCC2998	CHR2	136547281	A	C	35.05	LCT	TTT	TGT	F	C	NonSyno	no	yes	DrugBank-NOJIRIMYCINE TETRAZOLE|DrugBank-(1S;2S;3R;4S;5S)-2;3;4-TRIHYDROXY-5-(HYDROXYMETHYL)CYCLOHEXYL (1E)-2-PHENYL-N-(SULFOOXY)ETHANIMIDOTHIOATE|DrugBank-ALPHA-D-MANNOSE|DrugBank-2-DEOXY-2FLUORO-GLUCOSE|DrugBank-VITAMIN C|DrugBank-ALPHA-D-XYLOPYRANOSE|DrugBank-2-HYDROXYMETHYL-6-OCTYLSULFANYL-TETRAHYDRO-PYRAN-3;4;5-TRIOL|DrugBank-ETHYL (1E)-2-PHENYL-N-(SULFOOXY)ETHANIMIDOTHIOATE|DrugBank-D-GLUCO…
HCC2998	CHR2	136594193	G	T	50.96	LCT	CCC	ACC	P	T	NonSyno	no	yes	DrugBank-NOJIRIMYCINE TETRAZOLE|DrugBank-(1S;2S;3R;4S;5S)-2;3;4-TRIHYDROXY-5-(HYDROXYMETHYL)CYCLOHEXYL (1E)-2-PHENYL-N-(SULFOOXY)ETHANIMIDOTHIOATE|DrugBank-ALPHA-D-MANNOSE|DrugBank-2-DEOXY-2FLUORO-GLUCOSE|DrugBank-VITAMIN C|DrugBank-ALPHA-D-XYLOPYRANOSE|DrugBank-2-HYDROXYMETHYL-6-OCTYLSULFANYL-TETRAHYDRO-PYRAN-3;4;5-TRIOL|DrugBank-ETHYL (1E)-2-PHENYL-N-(SULFOOXY)ETHANIMIDOTHIOATE|DrugBank-D-GLUCO…
HCC2998	CHR21	41648168	C	G	46.15	DSCAM	GCC	CCC	A	P	NonSyno	no	yes	PharmGKB-CARBOPLATIN|PharmGKB-PACLITAXEL
HCC2998	CHR21	41725611	C	G	59.09	DSCAM	GGG	CGG	G	R	NonSyno	no	yes	PharmGKB-CARBOPLATIN|PharmGKB-PACLITAXEL
HCC2998	CHR2	1520694	C	T	72.41	TPO	TCG	TTG	S	L	NonSyno	no	yes	TTD-METHIMAZOLE|TTD-CARBIMAZOLE|TTD-PROPYLTHIOURACIL|DrugBank-PROPYLTHIOURACIL|DrugBank-CARBIMAZOLE|DrugBank-DEXTROTHYROXINE|DrugBank-METHIMAZOLE|TEND-CARBIMAZOLE|TEND-METHIMAZOLE|TEND-PROPYLTHIOURACIL
HCC2998	CHR2	1544424	G	A	38.1	TPO	GAG	AAG	E	K	NonSyno	no	yes	TTD-METHIMAZOLE|TTD-CARBIMAZOLE|TTD-PROPYLTHIOURACIL|DrugBank-PROPYLTHIOURACIL|DrugBank-CARBIMAZOLE|DrugBank-DEXTROTHYROXINE|DrugBank-METHIMAZOLE|TEND-CARBIMAZOLE|TEND-METHIMAZOLE|TEND-PROPYLTHIOURACIL
HCC2998	CHR2	165947249	G	A	50	SCN3A	ACC	ATC	T	I	NonSyno	no	yes	DrugBank-ZONISAMIDE
HCC2998	CHR2	40405531	C	A	34.62	SLC8A1	AAG	AAT	K	N	NonSyno	no	yes	DrugBank-ICOSAPENT|DrugBank-ALPHA-LINOLENIC ACID
HCC2998	CHR2	49190136	C	A	44.9	FSHR	AAG	AAT	K	N	NonSyno	no	yes	PharmGKB-FOLLITROPIN BETA|PharmGKB-THYROTROPIN ALFA|PharmGKB-UROFOLLITROPIN|TEND-CHORIOGONADOTROPIN ALFA|TEND-MENOTROPINS|TEND-FOLLITROPIN BETA|TEND-UROFOLLITROPIN|TTD-FOLLITROPIN BETA|TTD-SURAMIN|TTD-CHORIOGONADOTROPIN ALFA|TTD-MENOTROPINS|TTD-UROFOLLITROPIN|DrugBank-MENOTROPINS|DrugBank-SURAMIN|DrugBank-FOLLITROPIN BETA|DrugBank-UROFOLLITROPIN|DrugBank-CHORIOGONADOTROPIN ALFA
HCC2998	CHR3	122003967	G	A	35.19	CASR	GTG	ATG	V	M	NonSyno	no	yes	TTD-CINACALCET|TTD-RONACALERET|TEND-CINACALCET|DrugBank-CINACALCET
HCC2998	CHR3	129247834	G	T	55.34	RHO	ATG	ATT	M	I	NonSyno	no	yes	DrugBank-HEPTANE-1;2;3-TRIOL|DrugBank-HEXADECANAL|DrugBank-LAURYL DIMETHYLAMINE-N-OXIDE|DrugBank-N-ACETYLMETHIONINE|DrugBank-PALMITIC ACID|DrugBank-PHOSPHONOSERINE|DrugBank-ALPHA-D-MANNOSE|DrugBank-B-2-OCTYLGLUCOSIDE|DrugBank-3-[AMINOETHYLPHOSPHORYL]-[1;2-DI-PALMITOYL]-SN-GLYCEROL|DrugBank-HEPTYL 1-THIOHEXOPYRANOSIDE|DrugBank-(HYDROXYETHYLOXY)TRI(ETHYLOXY)OCTANE|DrugBank-BETA-D-MANNOSE|DrugBank-P…
HCC2998	CHR3	152554338	G	T	47.13	P2RY1	AGA	ATA	R	I	NonSyno	no	yes	PharmGKB-ASPIRIN
HCC2998	CHR3	178543506	T	G	42.17	KCNMB2	TTT	GTT	F	V	NonSyno	no	yes	DrugBank-(2R;3R;4S;5R)-2-ACETAMIDO-3;4-DIHYDROXY-5-HYDROXYMETHYL-PIPERIDINIUM|DrugBank-MICONAZOLE
HCC2998	CHR3	38592001	C	A	45	SCN5A	GAG	GAT	E	D	NonSyno	no	yes	DrugBank-LIDOCAINE|DrugBank-ENCAINIDE|DrugBank-FLECAINIDE|DrugBank-AJMALINE|DrugBank-RANOLAZINE|DrugBank-HEXYLCAINE|DrugBank-FOSPHENYTOIN|DrugBank-RILUZOLE|DrugBank-ZONISAMIDE|DrugBank-COCAINE|DrugBank-PROCAINAMIDE|DrugBank-DIBUCAINE|DrugBank-OXCARBAZEPINE|DrugBank-ETHOTOIN|DrugBank-APRINDINE|DrugBank-DISOPYRAMIDE|DrugBank-INDECAINIDE|DrugBank-BENZONATATE|DrugBank-PHENYTOIN|DrugBank-PRILOCAINE|Dr…
HCC2998	CHR3	38645320	C	A	50	SCN5A	AAG	AAT	K	N	NonSyno	no	yes	DrugBank-LIDOCAINE|DrugBank-ENCAINIDE|DrugBank-FLECAINIDE|DrugBank-AJMALINE|DrugBank-RANOLAZINE|DrugBank-HEXYLCAINE|DrugBank-FOSPHENYTOIN|DrugBank-RILUZOLE|DrugBank-ZONISAMIDE|DrugBank-COCAINE|DrugBank-PROCAINAMIDE|DrugBank-DIBUCAINE|DrugBank-OXCARBAZEPINE|DrugBank-ETHOTOIN|DrugBank-APRINDINE|DrugBank-DISOPYRAMIDE|DrugBank-INDECAINIDE|DrugBank-BENZONATATE|DrugBank-PHENYTOIN|DrugBank-PRILOCAINE|Dr…
HCC2998	CHR3	38671893	T	C	14.55	SCN5A	ACC	GCC	T	A	NonSyno	no	yes	DrugBank-LIDOCAINE|DrugBank-ENCAINIDE|DrugBank-FLECAINIDE|DrugBank-AJMALINE|DrugBank-RANOLAZINE|DrugBank-HEXYLCAINE|DrugBank-FOSPHENYTOIN|DrugBank-RILUZOLE|DrugBank-ZONISAMIDE|DrugBank-COCAINE|DrugBank-PROCAINAMIDE|DrugBank-DIBUCAINE|DrugBank-OXCARBAZEPINE|DrugBank-ETHOTOIN|DrugBank-APRINDINE|DrugBank-DISOPYRAMIDE|DrugBank-INDECAINIDE|DrugBank-BENZONATATE|DrugBank-PHENYTOIN|DrugBank-PRILOCAINE|Dr…
HCC2998	CHR3	38888529	C	A	15.38	SCN11A	GAT	TAT	D	Y	NonSyno	no	yes	DrugBank-COCAINE|DrugBank-ZONISAMIDE|TEND-COCAINE
HCC2998	CHR3	38888645	T	C	61.9	SCN11A	CAA	CGA	Q	R	NonSyno	no	yes	DrugBank-COCAINE|DrugBank-ZONISAMIDE|TEND-COCAINE
HCC2998	CHR3	46399715	C	T	37.21	CCR2	CGA	TGA	R	*	NonSyno	no	yes	TTD-INCB3284|TTD-CCX915|TTD-MCP-1|TTD-MLN1202|TTD-INCB8696|TTD-RS-504393|TTD-INCB-3284
HCC2998	CHR3	4735393	C	T	30	ITPR1	CGC	TGC	R	C	NonSyno	no	yes	DrugBank-D-MYO-INOSITOL-1;4;5-TRIPHOSPHATE|DrugBank-GLYCEROL|TTD-NITROPRUSSIDE
HCC2998	CHR3	4808261	C	A	62.5	ITPR1	TTC	TTA	F	L	NonSyno	no	yes	DrugBank-D-MYO-INOSITOL-1;4;5-TRIPHOSPHATE|DrugBank-GLYCEROL|TTD-NITROPRUSSIDE
HCC2998	CHR3	4842198	A	C	28.03	ITPR1	ATC	CTC	I	L	NonSyno	no	yes	DrugBank-D-MYO-INOSITOL-1;4;5-TRIPHOSPHATE|DrugBank-GLYCEROL|TTD-NITROPRUSSIDE
HCC2998	CHR4	158254041	G	T	51.85	GRIA2	AGA	ATA	R	I	NonSyno	no	yes	DrugBank-BROMO-WILLARDIINE|DrugBank-BUTALBITAL|DrugBank-QUISQUALATE|DrugBank-QUINIDINE BARBITURATE|DrugBank-ANIRACETAM|DrugBank-WILLARDIINE|DrugBank-SECOBARBITAL|DrugBank-2;3;6A;7;8;9-HEXAHYDRO-11H-[1;4]DIOXINO[2;3-G]PYRROLO[2;1-B][1;3]BENZOXAZIN-11-ONE|DrugBank-2-AMINO-3-(3-HYDROXY-7;8-DIHYDRO-6H-CYCLOHEPTA[D]-4-ISOXAZOLYL)PROPIONIC ACID|DrugBank-AMPA|DrugBank-DNQX|DrugBank-HEPTABARBITAL|DrugBan…
HCC2998	CHR4	187455022	C	A	49.37	MTNR1A	GCC	TCC	A	S	NonSyno	no	yes	TTD-RAMELTEON|TTD-MELATONIN|TTD-AGOMELATINE|TTD-LY-156735|TTD-VEC-162|DrugBank-AGOMELATINE|DrugBank-MELATONIN|DrugBank-RAMELTEON|TEND-MELATONIN|TEND-RAMELTEON
HCC2998	CHR4	26483447	G	T	43.33	CCKAR	CCC	CAC	P	H	NonSyno	no	yes	TTD-GI-181771|TTD-UCL-2000 AND BUTABINDIDE|TTD-GI 181771|TTD-FPL-14294|TTD-A-71378|TTD-A-74498|TTD-AR-R-1589|TTD-GG-8573|TTD-DEXLOXIGLUMIDE|TTD-TARAZEPIDE|TTD-LINTITRIPT|TTD-PD-170292|TEND-CERULETIDE|DrugBank-CERULETIDE
HCC2998	CHR4	55594083	G	T	41.67	KIT	AAG	AAT	K	N	NonSyno	no	yes	TALC-SUNITINIB|TALC-AS703569|TALC-PAZOPANIB|TALC-CEDIRANIB|TALC-XL820|TALC-AMUVATINIB|TALC-DASATINIB|TALC-SORAFENIB|TALC-TELATINIB|TALC-IMATINIB|TALC-AXITINIB|TALC-REGORAFENIB|TALC-VATALANIB|TALC-MOTESANIB|DrugBank-ADENOSINE-5'-DIPHOSPHATE|DrugBank-NILOTINIB|DrugBank-PHOSPHONOTYROSINE|DrugBank-SORAFENIB|DrugBank-SUNITINIB|DrugBank-IMATINIB|DrugBank-DASATINIB|MyCancerGenome-XL820|MyCancerGenome-PL…
HCC2998	CHR5	149513446	C	A	47.06	PDGFRB	GAA	TAA	E	*	NonSyno	no	yes	TALC-TELATINIB|TALC-SORAFENIB|TALC-XL820|TALC-TSU-68|TALC-IMATINIB|TALC-AXITINIB|TALC-DASATINIB|TALC-DOVITINIB|TALC-XL999|TALC-MOTESANIB|TALC-SUNITINIB|TALC-PAZOPANIB|TALC-VATALANIB|TALC-AMUVATINIB|TALC-VARGATEF|TALC-CEDIRANIB|TALC-REGORAFENIB|TALC-LINIFANIB|DrugBank-BECAPLERMIN|DrugBank-DASATINIB|DrugBank-IMATINIB|DrugBank-SORAFENIB|DrugBank-SUNITINIB|TEND-SUNITINIB|TEND-SORAFENIB|TEND-DASATINIB…
HCC2998	CHR5	175110649	C	A	43.75	HRH2	TCT	TAT	S	Y	NonSyno	no	yes	TEND-NIZATIDINE|TEND-FAMOTIDINE|TEND-RANITIDINE|TEND-BETAZOLE|TEND-EPINASTINE|TEND-CIMETIDINE|DrugBank-HISTAMINE PHOSPHATE|DrugBank-ROXATIDINE ACETATE|DrugBank-EPINASTINE|DrugBank-FAMOTIDINE|DrugBank-METHANTHELINE|DrugBank-RANITIDINE|DrugBank-NIZATIDINE|DrugBank-METIAMIDE|DrugBank-DOXEPIN|DrugBank-CIMETIDINE|DrugBank-BETAZOLE|TTD-NIZATIDINE|TTD-CIMETIDINE|TTD-FAMOTIDINE|TTD-RANITIDINE|TTD-BETAZOLE
HCC2998	CHR5	63256657	C	T	53.33	HTR1A	CGA	CAA	R	Q	NonSyno	no	yes	TEND-MIRTAZAPINE|TEND-ZIPRASIDONE|TEND-ARIPIPRAZOLE|TEND-LISURIDE|TEND-METHYSERGIDE|TEND-TRAZODONE|TEND-ROTIGOTINE|TEND-BUSPIRONE|TEND-QUETIAPINE|TEND-CLOZAPINE|DrugBank-QUETIAPINE|DrugBank-NARATRIPTAN|DrugBank-RISPERIDONE|DrugBank-ERGOLOID MESYLATE|DrugBank-YOHIMBINE|DrugBank-ZIPRASIDONE|DrugBank-PERGOLIDE|DrugBank-ARIPIPRAZOLE|DrugBank-ONDANSETRON|DrugBank-TRAZODONE|DrugBank-CINITAPRIDE|DrugBan…
HCC2998	CHR5	76029071	T	C	47.11	F2R	TCT	CCT	S	P	NonSyno	no	yes	DrugBank-STREPTOKINASE
HCC2998	CHR6	110778024	C	A	34.74	SLC22A16	GAT	TAT	D	Y	NonSyno	no	yes	PharmGKB-DOXORUBICINOL|PharmGKB-DOXORUBICIN|PharmGKB-CYCLOPHOSPHAMIDE
HCC2998	CHR6	87725621	C	T	56.82	HTR1E	GCG	GTG	A	V	NonSyno	no	yes	DrugBank-CLOZAPINE|DrugBank-OLANZAPINE|DrugBank-ZIPRASIDONE|DrugBank-ELETRIPTAN|DrugBank-QUETIAPINE|DrugBank-ARIPIPRAZOLE
HCC2998	CHR6	88854220	C	A	48.61	CNR1	GAG	GAT	E	D	NonSyno	no	yes	DrugBank-RIMONABANT|DrugBank-DRONABINOL|DrugBank-NABILONE|TTD-RIMONBANT|TTD-CBD CANNABIS DERIVATIVE|TTD-AZD1940|TTD-TEBIPENEM|TTD-TARANABANT|TTD-RIMONABANT|TTD-MARINOL|TTD-DIANICLINE+RIMONABANT|TTD-AVE1625|TTD-SLV-319|TTD-CP-945598|TTD-AZD1175|TTD-AZD2207|TTD-ZY01|TTD-CB1 ANTAGONIST|TTD-AZD1704|TTD-JD-5037|TTD-TM38837|TTD-KDS-2000|PharmGKB-ANTIPSYCHOTICS|TEND-NABILONE|TEND-RIMONABANT|TEND-MARINOL
HCC2998	CHR7	119915653	G	T	30.37	KCND2	GAA	TAA	E	*	NonSyno	no	yes	DrugBank-AMITRIPTYLINE|DrugBank-IMIPRAMINE|DrugBank-DISOPYRAMIDE
HCC2998	CHR7	136700148	A	C	67.86	CHRM2	CAG	CCG	Q	P	NonSyno	no	yes	DrugBank-OXYBUTYNIN|DrugBank-DOXEPIN|DrugBank-TRIDIHEXETHYL|DrugBank-ANISOTROPINE METHYLBROMIDE|DrugBank-DISOPYRAMIDE|DrugBank-SUCCINYLCHOLINE|DrugBank-MAPROTILINE|DrugBank-FESOTERODINE|DrugBank-FLAVOXATE|DrugBank-OLANZAPINE|DrugBank-IMIPRAMINE|DrugBank-IPRATROPIUM BROMIDE|DrugBank-AMITRIPTYLINE|DrugBank-METIXENE|DrugBank-GALLAMINE TRIETHIODIDE|DrugBank-BROMPHENIRAMINE|DrugBank-DIMETHINDENE|DrugB…
HCC2998	CHR7	136700357	C	T	66.15	CHRM2	CCC	TCC	P	S	NonSyno	no	yes	DrugBank-OXYBUTYNIN|DrugBank-DOXEPIN|DrugBank-TRIDIHEXETHYL|DrugBank-ANISOTROPINE METHYLBROMIDE|DrugBank-DISOPYRAMIDE|DrugBank-SUCCINYLCHOLINE|DrugBank-MAPROTILINE|DrugBank-FESOTERODINE|DrugBank-FLAVOXATE|DrugBank-OLANZAPINE|DrugBank-IMIPRAMINE|DrugBank-IPRATROPIUM BROMIDE|DrugBank-AMITRIPTYLINE|DrugBank-METIXENE|DrugBank-GALLAMINE TRIETHIODIDE|DrugBank-BROMPHENIRAMINE|DrugBank-DIMETHINDENE|DrugB…
HCC2998	CHR7	141719067	T	G	32.26	MGAM	TAT	TAG	Y	*	NonSyno	no	yes	DrugBank-MIGLITOL|DrugBank-ACARBOSE|DrugBank-VOGLIBOSE|TEND-VOGLIBOSE|TEND-MIGLITOL|TEND-ACARBOSE|TTD-MIGLITOL|TTD-ACARBOSE|TTD-VOGLIBOSE
HCC2998	CHR7	150648020	C	T	15.15	KCNH2	GAC	AAC	D	N	NonSyno	no	yes	DrugBank-HALOFANTRINE|DrugBank-CISAPRIDE|DrugBank-TERFENADINE|DrugBank-IBUTILIDE|DrugBank-THIORIDAZINE|DrugBank-SOTALOL|DrugBank-SERTINDOLE|DrugBank-AMSACRINE|DrugBank-DOXAZOSIN|DrugBank-CARVEDILOL|DrugBank-ASTEMIZOLE|DrugBank-AMIODARONE|DrugBank-PRAZOSIN|DrugBank-PIMOZIDE|DrugBank-MICONAZOLE|DrugBank-DOFETILIDE|DrugBank-TERAZOSIN|DrugBank-QUINIDINE|DrugBank-PROPAFENONE|DrugBank-VERAPAMIL|TTD-PRO…
HCC2998	CHR7	30951602	C	A	28	AQP1	TTC	TTA	F	L	NonSyno	no	yes	DrugBank-ACETAZOLAMIDE
HCC2998	CHR7	86416340	T	G	27.78	GRM3	CTC	CGC	L	R	NonSyno	no	yes	PharmGKB-RISPERIDONE|DrugBank-ACAMPROSATE|TTD-LY404039|TTD-LY-544344|TTD-LY354740|TTD-MGLURIII AGONIST AND MGLU5 ANTAGONIST
HCC2998	CHR8	133192501	C	T	29.07	KCNQ3	CGA	CAA	R	Q	NonSyno	no	yes	PharmGKB-CELECOXIB|TTD-ICA-105665|DrugBank-DICLOFENAC
HCC2998	CHR8	42611000	C	A	47.19	CHRNA6	GAA	TAA	E	*	NonSyno	no	yes	DrugBank-GALANTAMINE|DrugBank-NICOTINE|DrugBank-VARENICLINE
HCC2998	CHR8	42620299	G	A	50	CHRNA6	TCT	TTT	S	F	NonSyno	no	yes	DrugBank-GALANTAMINE|DrugBank-NICOTINE|DrugBank-VARENICLINE
HCC2998	CHR8	72981269	C	A	26.23	TRPA1	GAG	TAG	E	*	NonSyno	no	yes	DrugBank-MENTHOL|TEND-MENTHOL|TTD-MENTHOL
HCC2998	CHR8	72981304	G	A	51.95	TRPA1	GCT	GTT	A	V	NonSyno	no	yes	DrugBank-MENTHOL|TEND-MENTHOL|TTD-MENTHOL
HCC2998	CHR8	97345750	C	T	29.23	PTDSS1	CGG	TGG	R	W	NonSyno	no	yes	DrugBank-PHOSPHATIDYLSERINE
HCC2998	CHR9	101068408	G	A	40.74	GABBR2	CCG	TCG	P	S	NonSyno	no	yes	DrugBank-BACLOFEN|TEND-BACLOFEN
HCC2998	CHR9	101243220	G	T	37.5	GABBR2	TTC	TTA	F	L	NonSyno	no	yes	DrugBank-BACLOFEN|TEND-BACLOFEN
HCC2998	CHR9	101904926	T	G	46.88	TGFBR1	CTT	CGT	L	R	NonSyno	no	yes	DrugBank-4-(3-PYRIDIN-2-YL-1H-PYRAZOL-4-YL)QUINOLINE|DrugBank-NAPHTHYRIDINE INHIBITOR|DrugBank-3-(4-FLUOROPHENYL)-2-(6-METHYLPYRIDIN-2-YL)-5;6-DIHYDRO-4H-PYRROLO[1;2-B]PYRAZOLE|DrugBank-N-1H-INDAZOL-5-YL-2-(6-METHYLPYRIDIN-2-YL)QUINAZOLIN-4-AMINE|DrugBank-2-(6-METHYLPYRIDIN-2-YL)-N-PYRIDIN-4-YLQUINAZOLIN-4-AMINE|DrugBank-N-[4-(5-FLUORO-6-METHYLPYRIDIN-2-YL)-5-QUINOXALIN-6-YL-1H-IMIDAZOL-2-YL]ACET…
HCC2998	CHR9	107568573	C	A	47.54	ABCA1	AAG	AAT	K	N	NonSyno	no	yes	DrugBank-ADENOSINE TRIPHOSPHATE|DrugBank-GLYBURIDE|DrugBank-PROBUCOL|PharmGKB-HMG COA REDUCTASE INHIBITORS
HCC2998	CHR9	140809250	A	G	34.55	CACNA1B	AAC	AGC	N	S	NonSyno	no	yes	DrugBank-VERAPAMIL|DrugBank-GABAPENTIN|DrugBank-AMLODIPINE|DrugBank-LEVETIRACETAM|TTD-CILNIDIPINE|TTD-RALFINAMIDE|TTD-ZICONOTIDE|TEND-CLEVIDIPINE|TEND-GABAPENTIN|TEND-AMLODIPINE|PharmGKB-CELECOXIB
HCC2998	CHRX	49063526	G	T	57.89	CACNA1F	TCT	TAT	S	Y	NonSyno	no	yes	PharmGKB-CELECOXIB|DrugBank-MIBEFRADIL|DrugBank-NIMODIPINE|DrugBank-VERAPAMIL|DrugBank-CINNARIZINE|TEND-VERAPAMIL
HCC2998	CHRX	70148013	C	T	53.66	SLC7A3	GAC	AAC	D	N	NonSyno	no	yes	DrugBank-L-ORNITHINE|DrugBank-L-LYSINE|DrugBank-L-ARGININE
HCT116	CHR10	6061432	G	T	38.1	IL2RA	ACC	AAC	T	N	NonSyno	no	yes	DrugBank-DACLIZUMAB|DrugBank-DENILEUKIN DIFTITOX|DrugBank-BASILIXIMAB|DrugBank-ALDESLEUKIN|TEND-DENILEUKIN DIFTITOX|TEND-DACLIZUMAB|TEND-BASILIXIMAB|TEND-ALDESLEUKIN|PharmGKB-DENILEUKIN DIFTITOX
HCT116	CHR11	17449484	C	T	50	ABCC8	ATG	ATA	M	I	NonSyno	no	yes	DrugBank-TOLBUTAMIDE|DrugBank-GLIMEPIRIDE|DrugBank-GLYBURIDE|DrugBank-GLIPIZIDE|DrugBank-GLISOXEPIDE|DrugBank-ADENOSINE TRIPHOSPHATE|DrugBank-REPAGLINIDE|DrugBank-GLICLAZIDE|DrugBank-CHLORPROPAMIDE|DrugBank-NATEGLINIDE|DrugBank-GLIQUIDONE|DrugBank-GLYCODIAZINE|DrugBank-MITIGLINIDE
HCT116	CHR1	149885283	A	G	64.71	SV2A	GTC	GCC	V	A	NonSyno	no	yes	TTD-SELETRACETAM|TTD-BRIVARACETAM|DrugBank-LEVETIRACETAM
HCT116	CHR1	154543991	G	A	29.03	CHRNB2	CGC	CAC	R	H	NonSyno	no	yes	DrugBank-GALANTAMINE|DrugBank-NICOTINE|TEND-NICOTINE|TTD-ABT-894|PharmGKB-VARENICLINE
HCT116	CHR12	13717203	C	T	42.62	GRIN2B	CGG	CAG	R	Q	NonSyno	no	yes	DrugBank-MEMANTINE|DrugBank-FELBAMATE|DrugBank-TENOCYCLIDINE|DrugBank-L-GLUTAMIC ACID|DrugBank-MEPERIDINE|DrugBank-HALOPERIDOL|PharmGKB-VALPROIC ACID|TEND-FELBAMATE|TEND-MEMANTINE|TTD-RGH-896|TTD-BESONPRODIL|TTD-EVT-101|TTD-TRAXOPRODIL
HCT116	CHR1	29185779	G	A	33.33	OPRD1	GTG	ATG	V	M	NonSyno	no	yes	DrugBank-HYDROMORPHONE|DrugBank-DIPRENORPHINE|DrugBank-NALTREXONE|DrugBank-SUFENTANIL|DrugBank-HYDROCODONE|DrugBank-NALBUPHINE|DrugBank-METHADONE|DrugBank-TRAMADOL|DrugBank-LEVORPHANOL|DrugBank-ETORPHINE|DrugBank-OXYCODONE|DrugBank-AMITRIPTYLINE|DrugBank-MORPHINE|DrugBank-FENTANYL|DrugBank-DIHYDROMORPHINE|DrugBank-HEROIN|DrugBank-DIMETHYLTHIAMBUTENE|DrugBank-CODEINE|DrugBank-LOPERAMIDE|DrugBank-C…
HCT116	CHR13	101759893	G	A	11.94	NALCN	CGA	TGA	R	*	NonSyno	no	yes	PharmGKB-METHOTREXATE
HCT116	CHR13	114307713	C	T	32	ATP4B	GGC	GAC	G	D	NonSyno	no	yes	TEND-RABEPRAZOLE
HCT116	CHR1	32085136	G	A	33.33	HCRTR1	TGC	TAC	C	Y	NonSyno	no	yes	TTD-SB-649868|TTD-OREXIN-1 ANTAGONIST|TTD-ALMOREXANT
HCT116	CHR13	28626706	A	G	17.95	FLT3	GTG	GCG	V	A	NonSyno	no	yes	TALC-ENMD-0276|TALC-SORAFENIB|TALC-AMUVATINIB|TALC-SUNITINIB|TALC-AS703569|TALC-XL999|TTD-TANDUTINIB|TTD-MIDOSTAURIN|TTD-SU5614|TTD-4SC-203|TTD-SUNITINIB MALATE|TTD-SUNITINIB|MyCancerGenome-PLX3397|MyCancerGenome-TANDUTINIB|MyCancerGenome-AMUVATINIB|MyCancerGenome-AS703569|MyCancerGenome-MIDOSTAURIN|MyCancerGenome-ENMD-0276|MyCancerGenome-CABOZANTINIB|MyCancerGenome-QUIZARTINIB|MyCancerGenome-SUN…
HCT116	CHR13	99907325	C	A	31.94	GPR18	GGA	TGA	G	*	NonSyno	no	yes	DrugBank-GLYCINE
HCT116	CHR13	99907456	G	A	26.42	GPR18	CCC	CTC	P	L	NonSyno	no	yes	DrugBank-GLYCINE
HCT116	CHR14	81610143	G	T	28.3	TSHR	GCA	TCA	A	S	NonSyno	no	yes	TEND-THYROTROPIN ALFA|DrugBank-THYROTROPIN ALFA|TTD-THYROTROPIN ALFA
HCT116	CHR16	23383110	G	A	25.71	SCNN1B	CGC	CAC	R	H	NonSyno	no	yes	PharmGKB-INSULIN RECOMBINANT|PharmGKB-FARGLITAZAR|PharmGKB-GLIBENCLAMIDE|PharmGKB-ALDOSTERONE|PharmGKB-INSULINS AND ANALOGUES|DrugBank-TRIAMTERENE|DrugBank-AMILORIDE|TEND-AMILORIDE|TEND-TRIAMTERENE
HCT116	CHR16	55705846	C	T	26.32	SLC6A2	CCA	TCA	P	S	NonSyno	no	yes	DrugBank-DEXTROAMPHETAMINE|DrugBank-AMOXAPINE|DrugBank-MAZINDOL|DrugBank-COCAINE|DrugBank-MAPROTILINE|DrugBank-3;4-METHYLENEDIOXYMETHAMPHETAMINE|DrugBank-LEVONORDEFRIN|DrugBank-GUANETHIDINE|DrugBank-PHENDIMETRAZINE|DrugBank-GINKGO BILOBA|DrugBank-DIETHYLPROPION|DrugBank-SIBUTRAMINE|DrugBank-BUPROPION|DrugBank-GUANADREL SULFATE|DrugBank-EPHEDRA|DrugBank-TRIMIPRAMINE|DrugBank-METHAMPHETAMINE|DrugBa…
HCT116	CHR16	56920980	G	A	15.22	SLC12A3	CGC	CAC	R	H	NonSyno	no	yes	TEND-POLYTHIAZIDE|TEND-QUINETHAZONE|TEND-CHLOROTHIAZIDE|TEND-HYDROCHLOROTHIAZIDE|TEND-DIAZOXIDE|TEND-BENDROFLUMETHIAZIDE|TEND-METOLAZONE|TEND-BENZTHIAZIDE|DrugBank-METOLAZONE|DrugBank-BENDROFLUMETHIAZIDE|DrugBank-HYDROCHLOROTHIAZIDE|DrugBank-QUINETHAZONE|DrugBank-POLYTHIAZIDE|DrugBank-CHLOROTHIAZIDE|DrugBank-DIAZOXIDE|DrugBank-BENZTHIAZIDE|PharmGKB-THIAZIDES; PLAIN|TTD-POLYTHIAZIDE|TTD-BENDROFLUM…
HCT116	CHR17	61615462	C	T	22.22	KCNH6	GCG	GTG	A	V	NonSyno	no	yes	DrugBank-MICONAZOLE|DrugBank-PRAZOSIN|DrugBank-IBUTILIDE|DrugBank-DOXAZOSIN|DrugBank-TERAZOSIN
HCT116	CHR17	72843496	A	G	31.25	GRIN2C	ATG	ACG	M	T	NonSyno	no	yes	DrugBank-L-GLUTAMIC ACID|DrugBank-MEPERIDINE|DrugBank-TENOCYCLIDINE|DrugBank-GLYCINE
HCT116	CHR19	48908246	G	A	62.5	GRIN2D	GCG	ACG	A	T	NonSyno	no	yes	DrugBank-ORPHENADRINE|DrugBank-L-GLUTAMIC ACID|DrugBank-TENOCYCLIDINE|DrugBank-MEPERIDINE|TEND-ORPHENADRINE
HCT116	CHR20	23028867	A	T	28	THBD	TGT	TGA	C	*	NonSyno	no	yes	DrugBank-DROTRECOGIN ALFA
HCT116	CHR20	54824188	A	G	31.15	MC3R	ATG	GTG	M	V	NonSyno	no	yes	TTD-MELANOTETAN II
HCT116	CHR2	136570154	C	T	10.96	LCT	GCC	ACC	A	T	NonSyno	no	yes	DrugBank-NOJIRIMYCINE TETRAZOLE|DrugBank-(1S;2S;3R;4S;5S)-2;3;4-TRIHYDROXY-5-(HYDROXYMETHYL)CYCLOHEXYL (1E)-2-PHENYL-N-(SULFOOXY)ETHANIMIDOTHIOATE|DrugBank-ALPHA-D-MANNOSE|DrugBank-2-DEOXY-2FLUORO-GLUCOSE|DrugBank-VITAMIN C|DrugBank-ALPHA-D-XYLOPYRANOSE|DrugBank-2-HYDROXYMETHYL-6-OCTYLSULFANYL-TETRAHYDRO-PYRAN-3;4;5-TRIOL|DrugBank-ETHYL (1E)-2-PHENYL-N-(SULFOOXY)ETHANIMIDOTHIOATE|DrugBank-D-GLUCO…
HCT116	CHR22	32480974	A	G	46.43	SLC5A1	ATG	GTG	M	V	NonSyno	no	yes	TTD-GSK1614235
HCT116	CHR22	40069087	G	T	29.55	CACNA1I	GTG	TTG	V	L	NonSyno	no	yes	DrugBank-MIBEFRADIL|DrugBank-FLUNARIZINE|DrugBank-CINNARIZINE|DrugBank-VERAPAMIL|DrugBank-ZONISAMIDE|DrugBank-PARAMETHADIONE|PharmGKB-CELECOXIB|TEND-FLUNARIZINE|TEND-PARAMETHADIONE|TEND-VERAPAMIL
HCT116	CHR22	41077105	G	A	41.67	MCHR1	GAC	AAC	D	N	NonSyno	no	yes	TTD-BMS-830216|TTD-T-226293|TTD-ALB-127158(A)|TTD-AMG 076|TTD-MCH ANTAGONIST|TTD-SNAP-7941|TTD-T-226296|TTD-NGD-4715
HCT116	CHR4	156135743	G	A	40.91	NPY2R	GTC	ATC	V	I	NonSyno	no	yes	TTD-PYY3-36|TTD-TM30338|TTD-BMS-192548|TTD-AC-162352|TTD-BIBO-3304|DrugBank-CYSTEAMINE
HCT116	CHR5	149574327	C	T	40.62	SLC6A7	CAG	TAG	Q	*	NonSyno	no	yes	DrugBank-L-PROLINE
HCT116	CHR5	180043449	G	A	27.5	FLT4	TCG	TTG	S	L	NonSyno	no	yes	CancerCommons-AXITINIB|DrugBank-SUNITINIB|DrugBank-SORAFENIB|MyCancerGenome-LENVATINIB|MyCancerGenome-TELATINIB|MyCancerGenome-MGCD265|MyCancerGenome-PAZOPANIB|MyCancerGenome-E-3810|MyCancerGenome-FORETINIB|MyCancerGenome-NINTEDANIB|MyCancerGenome-ORANTINIB|MyCancerGenome-XL647|MyCancerGenome-ENMD-2076|MyCancerGenome-MOTESANIB|MyCancerGenome-VATALANIB|MyCancerGenome-LINIFANIB|MyCancerGenome-X-82|…
HCT116	CHR6	101847257	T	C	44.62	GRIK2	GTA	GCA	V	A	NonSyno	no	yes	TEND-METHYLPHENOBARBITAL|TEND-THIOPENTAL|TEND-METHARBITAL|TEND-BUTALBITAL|TEND-BUTABARBITAL|TEND-BUTETHAL|TEND-HEXOBARBITAL|TEND-PENTOBARBITAL|TEND-PHENOBARBITAL|TEND-TALBUTAL|TEND-PRIMIDONE|TEND-SECOBARBITAL|DrugBank-L-GLUTAMIC ACID|DrugBank-BUTETHAL|DrugBank-AMOBARBITAL|DrugBank-METHARBITAL|DrugBank-METHYLPHENOBARBITAL|DrugBank-QUISQUALATE|DrugBank-HEPTABARBITAL|DrugBank-BARBITAL|DrugBank-2S;4R…
HCT116	CHR7	119915263	T	G	10.64	KCND2	TTT	GTT	F	V	NonSyno	no	yes	DrugBank-AMITRIPTYLINE|DrugBank-IMIPRAMINE|DrugBank-DISOPYRAMIDE
HCT116	CHR7	128846374	G	A	28.81	SMO	GTG	ATG	V	M	NonSyno	no	yes	DrugBank-FLUOCINONIDE|TALC-LDE 225|TALC-IPI-926|TALC-VISMODEGIB|TALC-BMS-33923|TALC-PF04449913|MyCancerGenome-VISMODEGIB|MyCancerGenome-ERISMODEGIB|TTD-BMS-833923
HCT116	CHR7	30702316	C	T	32.43	CRHR2	GGA	AGA	G	R	NonSyno	no	yes	TTD-UROCORTIN 2|TTD-CRF-R2 ANTAGONISTS|PharmGKB-SELECTIVE BETA-2-ADRENORECEPTOR AGONISTS
HCT116	CHR7	45222912	C	G	26.09	RAMP3	GAC	GAG	D	E	NonSyno	no	yes	TEND-PRAMLINTIDE|DrugBank-PRAMLINTIDE
HCT116	CHR7	73483017	G	A	17.65	ELN	CGG	CAG	R	Q	NonSyno	no	yes	DrugBank-ROFECOXIB
HCT116	CHR8	118170070	G	A	24.56	SLC30A8	GCG	ACG	A	T	NonSyno	no	yes	PharmGKB-REPAGLINIDE
HCT116	CHR8	140631202	G	A	10.81	KCNK9	CGC	TGC	R	C	NonSyno	no	yes	DrugBank-HALOTHANE|DrugBank-DOXAPRAM
HCT116	CHR9	107581102	C	T	31.58	ABCA1	GCC	ACC	A	T	NonSyno	no	yes	DrugBank-ADENOSINE TRIPHOSPHATE|DrugBank-GLYBURIDE|DrugBank-PROBUCOL|PharmGKB-HMG COA REDUCTASE INHIBITORS
HCT116	CHR9	140953634	G	T	37.5	CACNA1B	GGG	GTG	G	V	NonSyno	no	yes	DrugBank-VERAPAMIL|DrugBank-GABAPENTIN|DrugBank-AMLODIPINE|DrugBank-LEVETIRACETAM|TTD-CILNIDIPINE|TTD-RALFINAMIDE|TTD-ZICONOTIDE|TEND-CLEVIDIPINE|TEND-GABAPENTIN|TEND-AMLODIPINE|PharmGKB-CELECOXIB
HCT116	CHRX	73740945	G	A	16.28	SLC16A2	GGC	GAC	G	D	NonSyno	no	yes	DrugBank-PYRUVIC ACID
HCT15	CHR10	112838190	C	T	50	ADRA2A	CGC	TGC	R	C	NonSyno	no	yes	TTD-BRIMONIDINE|TTD-CONNEXYN|TEND-ERGOLOID MESYLATE|TEND-BETHANIDINE|TEND-FENOLDOPAM|TEND-MIRTAZAPINE|TEND-APRACLONIDINE|TEND-METHYLDOPA|TEND-OXYMETAZOLINE|TEND-GUANFACINE|TEND-TIZANIDINE|TEND-CLONIDINE|TEND-NOREPINEPHRINE|TEND-BENZPHETAMINE|TEND-GUANABENZ|TEND-AMPHETAMINE|TEND-BRIMONIDINE|TEND-LOFEXIDINE|TEND-DEBRISOQUIN|TEND-DEXMEDETOMIDINE|TEND-PHENTOLAMINE|TEND-TRAZODONE|TEND-DIPIVEFRIN|TEND-…
HCT15	CHR10	71175892	C	A	49.02	TACR2	AGG	ATG	R	M	NonSyno	no	yes	TTD-NEPADUTANT|TTD-SR 144190|TTD-DNK-333|TTD-CS-003|TTD-SAREDUTANT|TTD-SLV-332
HCT15	CHR10	83635760	C	T	41.86	NRG3	CCC	TCC	P	S	NonSyno	no	yes	PharmGKB-ILOPERIDONE
HCT15	CHR1	101704781	T	C	48.05	S1PR1	TAC	CAC	Y	H	NonSyno	no	yes	TTD-FTY720|TTD-GILENIA|TTD-FINGOLIMOD|TTD-R3477|TEND-FINGOLIMOD
HCT15	CHR11	120776164	G	A	20.63	GRIK4	GGC	AGC	G	S	NonSyno	no	yes	PharmGKB-ANTIDEPRESSANTS|PharmGKB-CITALOPRAM|DrugBank-L-GLUTAMIC ACID
HCT15	CHR1	112524547	T	C	27.78	KCND3	ATG	GTG	M	V	NonSyno	no	yes	TTD-SODIUM BICARBONATE|TTD-FLUNARIZINE|TTD-SODIUM BICARBONATE|DrugBank-DISOPYRAMIDE|DrugBank-IMIPRAMINE|DrugBank-AMITRIPTYLINE
HCT15	CHR1	112524688	G	A	56.52	KCND3	CGC	TGC	R	C	NonSyno	no	yes	TTD-SODIUM BICARBONATE|TTD-FLUNARIZINE|TTD-SODIUM BICARBONATE|DrugBank-DISOPYRAMIDE|DrugBank-IMIPRAMINE|DrugBank-AMITRIPTYLINE
HCT15	CHR11	128709849	G	C	42.22	KCNJ1	GCC	GGC	A	G	NonSyno	no	yes	DrugBank-GLYCODIAZINE|DrugBank-MINOXIDIL|DrugBank-GLYBURIDE|DrugBank-GLIMEPIRIDE|DrugBank-TOLAZAMIDE|DrugBank-ACETOHEXAMIDE|DrugBank-BETHANIDINE|DrugBank-TOLBUTAMIDE|TEND-REPAGLINIDE|TEND-NATEGLINIDE|TEND-GLIPIZIDE|TEND-GLIBENCLAMIDE|TEND-ACETOHEXAMIDE|TEND-TOLBUTAMIDE|TEND-GLIMEPIRIDE|TEND-CHLORPROPAMIDE|TEND-GLICLAZIDE|TEND-TOLAZAMIDE|TEND-MINOXIDIL|TEND-GLYCODIAZINE
HCT15	CHR11	17409452	G	C	25	KCNJ11	CTG	GTG	L	V	NonSyno	no	yes	DrugBank-VERAPAMIL|DrugBank-THIAMYLAL|DrugBank-DIAZOXIDE|DrugBank-GLIMEPIRIDE|DrugBank-GLYBURIDE|DrugBank-IBUTILIDE|DrugBank-LEVOSIMENDAN|TEND-GLIMEPIRIDE|TEND-REPAGLINIDE|TEND-NATEGLINIDE|TEND-MITIGLINIDE|TEND-THIAMYLAL|TEND-GLIBENCLAMIDE|PharmGKB-METFORMIN|PharmGKB-ANTIARRHYTHMICS; CLASS I AND III|PharmGKB-DIAZOXIDE|PharmGKB-REPAGLINIDE|TTD-IPTAKALIM
HCT15	CHR11	17448630	T	C	25.64	ABCC8	ATG	GTG	M	V	NonSyno	no	yes	DrugBank-TOLBUTAMIDE|DrugBank-GLIMEPIRIDE|DrugBank-GLYBURIDE|DrugBank-GLIPIZIDE|DrugBank-GLISOXEPIDE|DrugBank-ADENOSINE TRIPHOSPHATE|DrugBank-REPAGLINIDE|DrugBank-GLICLAZIDE|DrugBank-CHLORPROPAMIDE|DrugBank-NATEGLINIDE|DrugBank-GLIQUIDONE|DrugBank-GLYCODIAZINE|DrugBank-MITIGLINIDE
HCT15	CHR1	149882420	C	T	31.71	SV2A	GTG	ATG	V	M	NonSyno	no	yes	TTD-SELETRACETAM|TTD-BRIVARACETAM|DrugBank-LEVETIRACETAM
HCT15	CHR1	150234664	G	T	45.88	CA14	GAA	TAA	E	*	NonSyno	no	yes	DrugBank-ZONISAMIDE|DrugBank-BETA-D-MANNOSE|DrugBank-ACETAZOLAMIDE
HCT15	CHR11	5080502	G	A	50	OR52E2	GCA	GTA	A	V	NonSyno	no	yes	PharmGKB-LITHIUM
HCT15	CHR1	156844708	C	T	21.15	NTRK1	GCT	GTT	A	V	NonSyno	no	yes	TALC-AZD 6918|DrugBank-AMITRIPTYLINE|DrugBank-IMATINIB|PharmGKB-ASPIRIN|TEND-IMATINIB|TTD-AZD6918|TTD-LESTAURTINIB
HCT15	CHR1	160011459	C	A	52.38	KCNJ10	GAG	GAT	E	D	NonSyno	no	yes	TTD-TOLAZAMIDE|TTD-GLYCODIAZINE|TTD-ACETOHEXAMIDE|TTD-MITIGLINIDE|TTD-NATEGLINIDE|TTD-MINOXIDIL|TTD-GLIQUIDONE|TTD-CHLORPROPAMIDE|TTD-GLISOXEPIDE|TTD-GLIPIZIDE
HCT15	CHR1	167400950	C	T	35.42	CD247	GCC	ACC	A	T	NonSyno	no	yes	DrugBank-MUROMONAB
HCT15	CHR1	181685200	G	A	35	CACNA1E	AGG	AAG	R	K	NonSyno	no	yes	PharmGKB-CELECOXIB
HCT15	CHR1	181726091	G	T	49.12	CACNA1E	GAG	GAT	E	D	NonSyno	no	yes	PharmGKB-CELECOXIB
HCT15	CHR12	123200842	G	T	45.83	HCAR3	TCT	TAT	S	Y	NonSyno	no	yes	TEND-MEPENZOLATE|DrugBank-NIACIN
HCT15	CHR12	13716816	T	C	29.63	GRIN2B	CAC	CGC	H	R	NonSyno	no	yes	DrugBank-MEMANTINE|DrugBank-FELBAMATE|DrugBank-TENOCYCLIDINE|DrugBank-L-GLUTAMIC ACID|DrugBank-MEPERIDINE|DrugBank-HALOPERIDOL|PharmGKB-VALPROIC ACID|TEND-FELBAMATE|TEND-MEMANTINE|TTD-RGH-896|TTD-BESONPRODIL|TTD-EVT-101|TTD-TRAXOPRODIL
HCT15	CHR12	20782917	T	C	39.44	PDE3A	GTC	GCC	V	A	NonSyno	no	yes	DrugBank-AMRINONE|DrugBank-CILOSTAZOL|DrugBank-ANAGRELIDE|DrugBank-THEOPHYLLINE|DrugBank-OXTRIPHYLLINE|DrugBank-TOFISOPAM|DrugBank-ENOXIMONE|DrugBank-LEVOSIMENDAN|DrugBank-AMINOPHYLLINE|DrugBank-IBUDILAST|DrugBank-MILRINONE|TEND-THEOPHYLLINE|TEND-CILOSTAZOL|TEND-MILRINONE|TEND-AMRINONE|TEND-ENOXIMONE|TTD-ENOXIMONE|TTD-OXTRIPHYLLINE|TTD-AMRINONE|TTD-CILOSTAZOL|TTD-ANAGRELIDE|TTD-MILRINONE|TTD-AMIN…
HCT15	CHR12	21981897	T	C	62.16	ABCC9	AGG	GGG	R	G	NonSyno	no	yes	DrugBank-GLYBURIDE|DrugBank-ADENOSINE TRIPHOSPHATE
HCT15	CHR12	2783683	C	T	38.89	CACNA1C	GCT	GTT	A	V	NonSyno	no	yes	DrugBank-NITRENDIPINE|DrugBank-NISOLDIPINE|DrugBank-DROTAVERINE|DrugBank-IBUTILIDE|DrugBank-CALCIUM|DrugBank-MAGNESIUM SULFATE|DrugBank-MIBEFRADIL|DrugBank-AMLODIPINE|DrugBank-NIMODIPINE|DrugBank-NIFEDIPINE|DrugBank-VERAPAMIL|DrugBank-ISRADIPINE|DrugBank-NILVADIPINE|DrugBank-NICARDIPINE|DrugBank-FELODIPINE|DrugBank-CINNARIZINE|TEND-NICARDIPINE|TEND-ISRADIPINE|TEND-IBUTILIDE|TEND-VERAPAMIL|PharmGK…
HCT15	CHR1	237813208	C	A	38.18	RYR2	GCC	GAC	A	D	NonSyno	no	yes	PharmGKB-CERIVASTATIN
HCT15	CHR12	5021116	A	G	25.93	KCNA1	GAG	GGG	E	G	NonSyno	no	yes	TEND-DESFLURANE|TEND-SEVOFLURANE|TEND-ISOFLURANE|TEND-ENFLURANE|TEND-DALFAMPRIDINE|DrugBank-SEVOFLURANE|DrugBank-DESFLURANE|DrugBank-AMITRIPTYLINE|DrugBank-METHOXYFLURANE|DrugBank-ISOFLURANE|DrugBank-ENFLURANE|DrugBank-NIFEDIPINE
HCT15	CHR12	53587643	C	A	50	ITGB7	GAG	TAG	E	*	NonSyno	no	yes	TTD-RHUMAB BETA7|TTD-VEDOLIZMAB
HCT15	CHR1	28477136	G	A	40.91	PTAFR	CGT	TGT	R	C	NonSyno	no	yes	TTD-APAFANT
HCT15	CHR13	107145599	G	A	31.37	EFNB2	ACG	ATG	T	M	NonSyno	no	yes	DrugBank-ALPHA-D-MANNOSE
HCT15	CHR13	43180834	C	T	47.22	TNFSF11	ACC	ATC	T	I	NonSyno	no	yes	TEND-DENOSUMAB|DrugBank-LENALIDOMIDE
HCT15	CHR13	49796365	C	T	34.78	MLNR	GCG	GTG	A	V	NonSyno	no	yes	TTD-MITEMCINAL|TTD-GSK962040|TTD-KOS-2187|TTD-GSK-326416|TTD-MITEMCINAL FUMARATE
HCT15	CHR1	36933742	C	T	34.62	CSF3R	GAG	AAG	E	K	NonSyno	no	yes	DrugBank-PEGFILGRASTIM|DrugBank-FILGRASTIM|TEND-FILGRASTIM|TEND-PEGFILGRASTIM
HCT15	CHR13	99907446	C	A	45.33	GPR18	AAG	AAT	K	N	NonSyno	no	yes	DrugBank-GLYCINE
HCT15	CHR15	26806109	C	A	50	GABRB3	AAG	AAT	K	N	NonSyno	no	yes	TEND-CLOTIAZEPAM|TEND-CLONAZEPAM|TEND-NITRAZEPAM|TEND-FLURAZEPAM|TEND-ADINAZOLAM|TEND-ALPRAZOLAM|TEND-TRIAZOLAM|TEND-FLUDIAZEPAM|TEND-ESTAZOLAM|TEND-LORAZEPAM|TEND-PRAZEPAM|TEND-OXAZEPAM|TEND-MIDAZOLAM|TEND-TEMAZEPAM|TEND-CLORAZEPATE|TEND-CHLORDIAZEPOXIDE|TEND-QUAZEPAM|TEND-PROPOFOL|TEND-DIAZEPAM|TEND-CLOBAZAM|TEND-HALAZEPAM|TEND-CINOLAZEPAM|TEND-FOSPROPOFOL|TEND-BROMAZEPAM|DrugBank-FOSPROPOFOL|D…
HCT15	CHR15	26806149	T	C	42.47	GABRB3	CAA	CGA	Q	R	NonSyno	no	yes	TEND-CLOTIAZEPAM|TEND-CLONAZEPAM|TEND-NITRAZEPAM|TEND-FLURAZEPAM|TEND-ADINAZOLAM|TEND-ALPRAZOLAM|TEND-TRIAZOLAM|TEND-FLUDIAZEPAM|TEND-ESTAZOLAM|TEND-LORAZEPAM|TEND-PRAZEPAM|TEND-OXAZEPAM|TEND-MIDAZOLAM|TEND-TEMAZEPAM|TEND-CLORAZEPATE|TEND-CHLORDIAZEPOXIDE|TEND-QUAZEPAM|TEND-PROPOFOL|TEND-DIAZEPAM|TEND-CLOBAZAM|TEND-HALAZEPAM|TEND-CINOLAZEPAM|TEND-FOSPROPOFOL|TEND-BROMAZEPAM|DrugBank-FOSPROPOFOL|D…
HCT15	CHR15	34355561	C	T	51.76	CHRM5	CGA	TGA	R	*	NonSyno	no	yes	DrugBank-BROMPHENIRAMINE|DrugBank-TRIHEXYPHENIDYL|DrugBank-DOXEPIN|DrugBank-MAPROTILINE|DrugBank-PROPIOMAZINE|DrugBank-PROMAZINE|DrugBank-CLOZAPINE|DrugBank-SCOPOLAMINE|DrugBank-PAROXETINE|DrugBank-SOLIFENACIN|DrugBank-CHLORPROTHIXENE|DrugBank-NICARDIPINE|DrugBank-FESOTERODINE|DrugBank-METHOTRIMEPRAZINE|DrugBank-DARIFENACIN|DrugBank-TOLTERODINE|DrugBank-ZIPRASIDONE|DrugBank-IMIPRAMINE|DrugBank-BE…
HCT15	CHR15	48539111	G	A	37.66	SLC12A1	ATG	ATA	M	I	NonSyno	no	yes	TEND-HYDROFLUMETHIAZIDE|TEND-TORASEMIDE|TEND-METHYCLOTHIAZIDE|TEND-BUMETANIDE|TEND-ETHACRYNIC ACID|TEND-METOLAZONE|TEND-CHLORTHALIDONE|TEND-FUROSEMIDE|TEND-TRICHLORMETHIAZIDE|TEND-CHLORMERODRIN|DrugBank-POTASSIUM CHLORIDE|DrugBank-METHYCLOTHIAZIDE|DrugBank-ETHACRYNIC ACID|DrugBank-HYDROFLUMETHIAZIDE|DrugBank-CHLORMERODRIN|DrugBank-TORASEMIDE|DrugBank-FUROSEMIDE|DrugBank-CHLORTHALIDONE|DrugBank-TR…
HCT15	CHR16	1245529	C	A	22.22	CACNA1H	ACG	AAG	T	K	NonSyno	no	yes	PharmGKB-CELECOXIB|DrugBank-CINNARIZINE|DrugBank-FLUNARIZINE|DrugBank-BEPRIDIL|DrugBank-NITRENDIPINE|DrugBank-ISRADIPINE|DrugBank-FELODIPINE|DrugBank-ZONISAMIDE|DrugBank-MIBEFRADIL|DrugBank-AMIODARONE|DrugBank-NIFEDIPINE|TEND-FLUNARIZINE
HCT15	CHR16	23197638	C	T	49.02	SCNN1G	CCC	TCC	P	S	NonSyno	no	yes	TEND-AMILORIDE|TEND-TRIAMTERENE|DrugBank-TRIAMTERENE|DrugBank-AMILORIDE|PharmGKB-HYDROCHLOROTHIAZIDE
HCT15	CHR16	23379228	C	A	24.14	SCNN1B	AAC	AAA	N	K	NonSyno	no	yes	PharmGKB-INSULIN RECOMBINANT|PharmGKB-FARGLITAZAR|PharmGKB-GLIBENCLAMIDE|PharmGKB-ALDOSTERONE|PharmGKB-INSULINS AND ANALOGUES|DrugBank-TRIAMTERENE|DrugBank-AMILORIDE|TEND-AMILORIDE|TEND-TRIAMTERENE
HCT15	CHR16	55705886	T	C	57.14	SLC6A2	GTT	GCT	V	A	NonSyno	no	yes	DrugBank-DEXTROAMPHETAMINE|DrugBank-AMOXAPINE|DrugBank-MAZINDOL|DrugBank-COCAINE|DrugBank-MAPROTILINE|DrugBank-3;4-METHYLENEDIOXYMETHAMPHETAMINE|DrugBank-LEVONORDEFRIN|DrugBank-GUANETHIDINE|DrugBank-PHENDIMETRAZINE|DrugBank-GINKGO BILOBA|DrugBank-DIETHYLPROPION|DrugBank-SIBUTRAMINE|DrugBank-BUPROPION|DrugBank-GUANADREL SULFATE|DrugBank-EPHEDRA|DrugBank-TRIMIPRAMINE|DrugBank-METHAMPHETAMINE|DrugBa…
HCT15	CHR17	26817745	C	T	34.09	SLC13A2	ACG	ATG	T	M	NonSyno	no	yes	DrugBank-SUCCINIC ACID
HCT15	CHR17	3448524	G	A	30.77	TRPV3	CCC	CTC	P	L	NonSyno	no	yes	TEND-MENTHOL|DrugBank-MENTHOL
HCT15	CHR17	3844331	G	A	40.74	ATP2A3	CGC	TGC	R	C	NonSyno	no	yes	PharmGKB-CELECOXIB
HCT15	CHR17	42455098	C	A	35.29	ITGA2B	GAG	TAG	E	*	NonSyno	no	yes	PharmGKB-ABCIXIMAB|PharmGKB-TIROFIBAN|PharmGKB-EPTIFIBATIDE|TEND-ABCIXIMAB|TEND-TIROFIBAN|DrugBank-ABCIXIMAB|DrugBank-TIROFIBAN
HCT15	CHR17	42458356	C	A	66.67	ITGA2B	GAG	GAT	E	D	NonSyno	no	yes	PharmGKB-ABCIXIMAB|PharmGKB-TIROFIBAN|PharmGKB-EPTIFIBATIDE|TEND-ABCIXIMAB|TEND-TIROFIBAN|DrugBank-ABCIXIMAB|DrugBank-TIROFIBAN
HCT15	CHR17	4837815	T	G	14.52	GP1BA	CTG	CGG	L	R	NonSyno	no	yes	DrugBank-ALPHA-D-MANNOSE
HCT15	CHR17	48649353	C	T	14.55	CACNA1G	GCA	GTA	A	V	NonSyno	no	yes	DrugBank-MIBEFRADIL|DrugBank-METHSUXIMIDE|DrugBank-ZONISAMIDE|DrugBank-ETHOSUXIMIDE|DrugBank-TRIMETHADIONE|DrugBank-VERAPAMIL|DrugBank-CINNARIZINE|DrugBank-FLUNARIZINE|PharmGKB-CELECOXIB|TEND-FLUNARIZINE|TEND-ZONISAMIDE|TEND-VERAPAMIL|TEND-TRIMETHADIONE|TEND-ETHOSUXIMIDE
HCT15	CHR17	48650048	G	A	37.5	CACNA1G	GGT	AGT	G	S	NonSyno	no	yes	DrugBank-MIBEFRADIL|DrugBank-METHSUXIMIDE|DrugBank-ZONISAMIDE|DrugBank-ETHOSUXIMIDE|DrugBank-TRIMETHADIONE|DrugBank-VERAPAMIL|DrugBank-CINNARIZINE|DrugBank-FLUNARIZINE|PharmGKB-CELECOXIB|TEND-FLUNARIZINE|TEND-ZONISAMIDE|TEND-VERAPAMIL|TEND-TRIMETHADIONE|TEND-ETHOSUXIMIDE
HCT15	CHR17	48680400	G	A	54.29	CACNA1G	GGG	AGG	G	R	NonSyno	no	yes	DrugBank-MIBEFRADIL|DrugBank-METHSUXIMIDE|DrugBank-ZONISAMIDE|DrugBank-ETHOSUXIMIDE|DrugBank-TRIMETHADIONE|DrugBank-VERAPAMIL|DrugBank-CINNARIZINE|DrugBank-FLUNARIZINE|PharmGKB-CELECOXIB|TEND-FLUNARIZINE|TEND-ZONISAMIDE|TEND-VERAPAMIL|TEND-TRIMETHADIONE|TEND-ETHOSUXIMIDE
HCT15	CHR17	61563963	A	G	35.29	ACE	ACC	GCC	T	A	NonSyno	no	yes	PharmGKB-SILDENAFIL|PharmGKB-SPIRONOLACTONE|PharmGKB-ACE INHIBITORS; PLAIN|PharmGKB-FOSINOPRIL|PharmGKB-HYDROCHLOROTHIAZIDE|PharmGKB-CAPTOPRIL|PharmGKB-ENALAPRIL|PharmGKB-THIAZIDES; PLAIN|PharmGKB-IMIDAPRIL|PharmGKB-LISINOPRIL|TEND-TRANDOLAPRIL|TEND-FOSINOPRIL|TEND-QUINAPRIL|TEND-ENALAPRIL|TEND-LISINOPRIL|TEND-BENAZEPRIL|TEND-RAMIPRIL|TEND-SPIRAPRIL|TEND-DESERPIDINE|TEND-MOEXIPRIL|TEND-CANDOXATRI…
[truncated: 521 more rows]

## Sheet: Table S9
Table S9 - List of predicted cell surface mutated epitopes
Cell line	Chromosome	Position	Reference base	Variant base	Variant Frequency (%)	Gene name	Reference codon	Variant codon	Reference aminoacid	Variant aminoacid	Mutation type	Expressed	Epitope
HCC2998	CHR19	10738426	T	A	40	SLC44A2	TTC	ATC	F	I	NonSyno	yes	IICCVILLL
[truncated: 85 more rows]

## Sheet: Table S10
Table S10 - List of primers used for PCR amplification and Sanger sequencing of selected point mutations
[truncated: 89 more rows]
